# Supplementary material for: Tetra­nuclear copper(II) complex of 2-hydroxy-N,N′-bis­[1-(2-hy­droxy­phen­yl)ethyl­idene]­propane-1,3-di­amine
Source: Acta Crystallogr E Crystallogr Commun. 2022 Mar 1;78(Pt 4):349–53. doi: 10.1107/S2056989022002225 (PMC8983967; doi:10.1107/S2056989022002225)
Supplement: Supplementary file 1 [file e-78-00349-sup1.cif]

##############################################################################
#                                                                            #
# This CIF contains the data in a paper accepted for publication in          #
# Acta Crystallographica Section E. It conforms to the requirements of       #
# Notes for Authors for Acta Crystallographica Section E, and has been       #
# peer reviewed under the auspices of the IUCr Commission on Journals.       #
#                                                                            #
# Full details of the Crystallographic Information File format               #
# are given in the paper "The Crystallographic Information File (CIF):       #
# a New Standard Archive File for Crystallography" by S. R. Hall, F. H.      #
# Allen and I. D. Brown [Acta Cryst. (1991), A47, 655-685].                  #
#                                                                            #
# The current version of the core CIF dictionary is obtainable from          #
# ftp://ftp.iucr.org/pub/cif_core.dic.                                       #
#                                                                            #
# Software is freely available for graphical display of the structure(s)     #
# in this CIF. For information consult the CIF software page                 #
# http://www.iucr.org/resources/cif/software.                                #
#                                                                            #
# This file may be used for bona fide research purposes within the           #
# scientific community so long as proper attribution is given to the journal # 
# article from which it was obtained.                                        #
#                                                                            #
##############################################################################
data_I
_audit_creation_method     'SHELXL-2018/3'
_journal_date_recd_electronic     2022-01-10
_journal_date_accepted     2022-02-24
_journal_name_full     'Acta Crystallographica, Section E'
_journal_year     2022
_journal_volume     78
_journal_issue      4
_journal_page_first     0
_journal_page_last     0
_journal_paper_category     GM
_journal_paper_doi     10.1107/S2056989022002225
_journal_coeditor_code     EX2053
_publ_contact_author_name
;
'Mohamed Gaye'
;
_publ_contact_author_address
;
D\'epartement de Chimie
Facult\'e des Sciences et Techniques
Universit\'e Cheikh Anta Diop
Dakar S\'en\'egal
;
_publ_contact_author_email     'mlgayeastou@yahoo.fr'
_publ_contact_author_fax     '00221338246318'
_publ_contact_author_phone     '00221338247804'
_publ_section_title
;\
Tetranuclear copper(II) complex of
2-hydroxy-<i>N</i>,<i>N</i>'-bis[1-(2-hydroxyphenyl)ethylidene]propane-1,3-\
diamine
;
loop_
    _publ_author_name
    _publ_author_address
    'Diallo, Alassane  Sa\"idou'
;D\'epartement de Chimie
UFR SATIC
Universit\'e Alioune Diop
Bambey
Senegal
;
    'Thiam, Ibrahima Elhadji'
;D\'epartement de Chimie
Facult\'e des Sciences et Techniques
Universit\'e Cheik Anta Diop
Dakar
Senegal
;
    'Gueye-Ndiaye, Mboss\'e'
;D\'epartement de Chimie
Facult\'e des Sciences et Techniques
Universit\'e Cheik Anta Diop
Dakar
Senegal
;
    'Dieng, Moussa'
;D\'epartement de Chimie
UFR SATIC
Universit\'e Alioune Diop
Bambey
Senegal
;
    'Orton, James'
;
UK National Crystallography Service, School of Chemistry,
Faculty of Engineering and Physical Sciences,
University of Southampton, SO17 1BJ, UK
;
    'Simon, Coles'
;
UK National Crystallography Service, School of Chemistry,
Faculty of Engineering and Physical Sciences,
University of Southampton, SO17 1BJ, UK
;
    'Gaye, Mohamed'
;D\'epartement de Chimie
Facult\'e des Sciences et Techniques
Universit\'e Cheik Anta Diop
Dakar
Senegal
;
_publ_section_synopsis
;
In the title Schiff base tetranuclear copper(II) complex, two discrete
environments are present in the structure: CuNO~4~ and CuNO~3~. Two copper(II)
cations are situated in distorted square-pyramidal environment, while two
copper(II) cations are located in a slightly square-planar geometry. One
bridging acetate group acting in an \h^1^:\h^1^-\m~2~-mode connects two
copper(II) ions, while another bridging acetate group connects three
copper(II) ions in an \h^1^:-\h^2^--\m~3~-mode.
;
_chemical_name_systematic
;\
(\m~3~-Acetato)(\m~2~-acetato)bis(\m~3~-1,3-bis{[1-(2-oxidophenyl)ethylidene]\
amino}propan-2-olato)tetracopper(II) monohydrate
;
_chemical_name_common     ?
_chemical_formula_moiety     'C42 H44 Cu4 N4 O10, H2 O'
_chemical_formula_sum     'C42 H46 Cu4 N4 O11'
_chemical_formula_iupac     '[Cu4 (C19 H19 N2 O3)2 (C2 H3 O2)2], H2 O'
_chemical_formula_weight     1037.02
_chemical_melting_point     ?
_space_group_crystal_system     monoclinic
_space_group_name_H-M_alt     'P 1 21/n 1'
_space_group_name_Hall     '-P 2yn'
loop_
    _space_group_symop_operation_xyz
    'x, y, z'
    '-x+1/2, y+1/2, -z+1/2'
    '-x, -y, -z'
    'x-1/2, -y-1/2, z-1/2'
_cell_length_a     6.96880(10)
_cell_length_b     25.8066(4)
_cell_length_c     22.8290(4)
_cell_angle_alpha     90
_cell_angle_beta     95.418(2)
_cell_angle_gamma     90
_cell_volume     4087.25(11)
_cell_formula_units_Z     4
_cell_measurement_reflns_used     5800
_cell_measurement_theta_min     2.4120
_cell_measurement_theta_max     28.6500
_cell_measurement_temperature     293(2)
loop_
    _twin_individual_id
    _twin_individual_mass_fraction_refined
    1 0.9508(4)
    2 0.0492(4)
_exptl_crystal_description     prismatic
_exptl_crystal_colour     light-green
_exptl_crystal_size_max     0.25
_exptl_crystal_size_mid     0.2
_exptl_crystal_size_min     0.1
_exptl_crystal_density_diffrn     1.685
_exptl_crystal_density_meas     ?
_exptl_crystal_density_method     ?
_exptl_crystal_F_000     2120
_exptl_absorpt_coefficient_mu     2.121
_exptl_absorpt_correction_type     multi-scan
_exptl_absorpt_process_details
;
(SADABS; Krause <i>et al.</i>,  2015)
;
_exptl_absorpt_correction_T_min     0.96705
_exptl_absorpt_correction_T_max     1.00000
_diffrn_ambient_temperature     293(2)
_diffrn_source     ?
_diffrn_radiation_type     MoK\a
_diffrn_radiation_wavelength     0.71075
_diffrn_measurement_device_type     'Nonius KappaCCD'
_diffrn_measurement_method     CCD
_diffrn_detector_area_resol_mean     ?
_diffrn_reflns_number     12039
_diffrn_reflns_av_R_equivalents     0.008
_diffrn_reflns_av_unetI/netI     0.0277
_diffrn_reflns_theta_min     1.815
_diffrn_reflns_theta_max     27.552
_diffrn_reflns_theta_full     25.242
_diffrn_measured_fraction_theta_max     0.993
_diffrn_measured_fraction_theta_full     0.999
_diffrn_reflns_limit_h_min     -9
_diffrn_reflns_limit_h_max     9
_diffrn_reflns_limit_k_min     -33
_diffrn_reflns_limit_k_max     33
_diffrn_reflns_limit_l_min     -29
_diffrn_reflns_limit_l_max     28
_refine_special_details
;
 Refined as a 2-component twin.
;
_reflns_number_total     12039
_reflns_number_gt     10024
_reflns_threshold_expression     'I > 2\s(I)'
_refine_ls_structure_factor_coef     Fsqd
_refine_ls_matrix_type     full
_refine_ls_R_factor_all     0.0675
_refine_ls_R_factor_gt     0.0561
_refine_ls_wR_factor_gt     0.1265
_refine_ls_wR_factor_ref     0.1305
_refine_ls_goodness_of_fit_ref     1.133
_refine_ls_restrained_S_all     1.133
_refine_ls_number_reflns     12039
_refine_ls_number_parameters     560
_refine_ls_number_restraints     0
_refine_ls_hydrogen_treatment     constr
_refine_ls_weighting_scheme     calc
_refine_ls_weighting_details
             'w=1/[\s^2^(Fo^2^)+(0.0380P)^2^+21.6332P] where P=(Fo^2^+2Fc^2^)/3'
_atom_sites_solution_hydrogens     mixed
_atom_sites_solution_primary     ?
_atom_sites_solution_secondary     ?
_refine_ls_shift/su_max     0.001
_refine_ls_shift/su_mean     0.000
_refine_diff_density_max     1.689
_refine_diff_density_min     -0.879
_refine_ls_extinction_method     none
_refine_ls_extinction_coef     .
loop_
    _atom_type_symbol
    _atom_type_description
    _atom_type_scat_dispersion_real
    _atom_type_scat_dispersion_imag
    _atom_type_scat_source
    'C' 'C' 0.0033 0.0016
                         'International Tables Vol C Tables 4.2.6.8 and 6.1.1.4'
    'H' 'H' 0.0000 0.0000
                         'International Tables Vol C Tables 4.2.6.8 and 6.1.1.4'
    'Cu' 'Cu' 0.3201 1.2651
                         'International Tables Vol C Tables 4.2.6.8 and 6.1.1.4'
    'N' 'N' 0.0061 0.0033
                         'International Tables Vol C Tables 4.2.6.8 and 6.1.1.4'
    'O' 'O' 0.0106 0.0060
                         'International Tables Vol C Tables 4.2.6.8 and 6.1.1.4'
_computing_data_collection
;
APEX3  (Bruker, 2016)
;
_computing_cell_refinement
;
SAINT (Bruker, 2016)
;
_computing_data_reduction
;
SAINT (Bruker, 2016)
;
_computing_structure_solution
;
<i>SHELXT</i> (Sheldrick, 2015a)
;
_computing_structure_refinement
;
<i>SHELXL2018/3</i> (Sheldrick, 2015b)
;
_computing_molecular_graphics
;
<i>OLEX2</i> (Dolomanov <i>et al.</i>,  2009)
;
_computing_publication_material
;
<i>OLEX2</i> (Dolomanov <i>et al.</i>,  2009)
;
loop_
    _atom_site_type_symbol
    _atom_site_label
    _atom_site_fract_x
    _atom_site_fract_y
    _atom_site_fract_z
    _atom_site_U_iso_or_equiv
    _atom_site_adp_type
    _atom_site_calc_flag
    _atom_site_occupancy
    _atom_site_disorder_assembly
    _atom_site_disorder_group
    Cu Cu2 0.60863(8) 0.28366(2) 0.32611(2) 0.01219(13) Uani d 1 . .
    Cu Cu1 0.52144(8) 0.38573(2) 0.22819(2) 0.01203(13) Uani d 1 . .
    Cu Cu3 0.84495(8) 0.29191(2) 0.17735(2) 0.01246(13) Uani d 1 . .
    Cu Cu4 1.01850(8) 0.39019(2) 0.27079(2) 0.01232(13) Uani d 1 . .
    O O5 0.8865(4) 0.36243(12) 0.20000(13) 0.0132(6) Uani d 1 . .
    O O2 0.6231(5) 0.35435(12) 0.30062(14) 0.0140(6) Uani d 1 . .
    O O10 0.4526(5) 0.31935(13) 0.18788(15) 0.0222(8) Uani d 1 . .
    O O7 1.1025(5) 0.32394(12) 0.30599(15) 0.0181(7) Uani d 1 . .
    O O3 0.6275(5) 0.21453(12) 0.35156(15) 0.0185(7) Uani d 1 . .
    O O4 0.7906(5) 0.22334(12) 0.15452(14) 0.0181(7) Uani d 1 . .
    O O1 0.4344(5) 0.41970(12) 0.15789(14) 0.0152(7) Uani d 1 . .
    O O6 1.1072(5) 0.42189(12) 0.34184(15) 0.0180(7) Uani d 1 . .
    O O11 0.4548(5) 0.25787(13) 0.25696(15) 0.0202(7) Uani d 1 . .
    O O8 0.9004(5) 0.26730(13) 0.25825(15) 0.0208(7) Uani d 1 . .
    N N1 0.5427(5) 0.45103(14) 0.27266(17) 0.0126(8) Uani d 1 . .
    C C41 1.0334(7) 0.27956(17) 0.2974(2) 0.0137(9) Uani d 1 . .
    N N3 0.8224(5) 0.31721(14) 0.09664(16) 0.0111(7) Uani d 1 . .
    O O9 0.7291(6) 0.15395(13) 0.25055(17) 0.0264(8) Uani d 1 . .
    H H9C 0.770732 0.177114 0.228491 0.040 Uiso d 1 . .
    H H9D 0.703080 0.170249 0.281168 0.040 Uiso d 1 . .
    N N2 0.6827(5) 0.31062(14) 0.40532(16) 0.0114(7) Uani d 1 . .
    N N4 1.0044(5) 0.45572(14) 0.22705(16) 0.0121(7) Uani d 1 . .
    C C39 0.4116(6) 0.27589(17) 0.2067(2) 0.0143(9) Uani d 1 . .
    C C19 0.6706(6) 0.19719(18) 0.4053(2) 0.0135(9) Uani d 1 . .
    C C26 0.7822(6) 0.29142(17) 0.04858(19) 0.0110(8) Uani d 1 . .
    C C16 0.7556(7) 0.15045(19) 0.5168(2) 0.0180(10) Uani d 1 . .
    H H16 0.781948 0.135243 0.553591 0.022 Uiso calc 1 . .
    C C20 0.7860(6) 0.20455(18) 0.1007(2) 0.0145(9) Uani d 1 . .
    C C13 0.7848(7) 0.31399(18) 0.5103(2) 0.0156(9) Uani d 1 . .
    H H13A 0.823194 0.348621 0.501483 0.023 Uiso calc 1 . .
    H H13B 0.890648 0.296314 0.531695 0.023 Uiso calc 1 . .
    H H13C 0.677661 0.315238 0.533833 0.023 Uiso calc 1 . .
    C C27 0.7355(6) 0.31943(17) -0.00920(19) 0.0138(9) Uani d 1 . .
    H H27A 0.688273 0.353526 -0.001780 0.021 Uiso calc 1 . .
    H H27B 0.638722 0.300470 -0.033070 0.021 Uiso calc 1 . .
    H H27C 0.849757 0.322077 -0.029428 0.021 Uiso calc 1 . .
    C C14 0.7197(6) 0.22864(17) 0.45570(19) 0.0113(8) Uani d 1 . .
    C C25 0.7812(6) 0.23439(17) 0.0480(2) 0.0117(8) Uani d 1 . .
    C C17 0.7117(7) 0.12003(18) 0.4666(2) 0.0174(10) Uani d 1 . .
    H H17 0.710667 0.084111 0.469778 0.021 Uiso calc 1 . .
    C C28 0.8313(6) 0.37427(16) 0.09623(19) 0.0121(9) Uani d 1 . .
    H H28A 0.702933 0.388882 0.095759 0.014 Uiso calc 1 . .
    H H28B 0.889213 0.386413 0.061739 0.014 Uiso calc 1 . .
    C C29 0.9539(6) 0.39016(17) 0.1520(2) 0.0122(9) Uani d 1 . .
    H H29 1.088626 0.380870 0.148407 0.015 Uiso calc 1 . .
    C C11 0.6906(6) 0.36775(17) 0.40348(19) 0.0126(9) Uani d 1 . .
    H H11A 0.822806 0.379269 0.402534 0.015 Uiso calc 1 . .
    H H11B 0.640320 0.382256 0.438117 0.015 Uiso calc 1 . .
    C C10 0.5701(6) 0.38526(17) 0.3486(2) 0.0129(9) Uani d 1 . .
    H H10 0.433277 0.380043 0.353554 0.015 Uiso calc 1 . .
    C C6 0.4719(6) 0.50930(18) 0.1912(2) 0.0149(9) Uani d 1 . .
    C C7 0.5306(6) 0.49832(17) 0.2530(2) 0.0123(9) Uani d 1 . .
    C C1 0.4262(6) 0.47000(17) 0.1482(2) 0.0149(9) Uani d 1 . .
    C C12 0.7266(6) 0.28539(17) 0.45387(19) 0.0113(8) Uani d 1 . .
    C C15 0.7586(7) 0.20325(18) 0.5103(2) 0.0150(9) Uani d 1 . .
    H H15 0.787888 0.223430 0.543726 0.018 Uiso calc 1 . .
    C C30 0.9411(7) 0.44745(17) 0.1646(2) 0.0132(9) Uani d 1 . .
    H H30A 1.022816 0.466698 0.140256 0.016 Uiso calc 1 . .
    H H30B 0.809436 0.459367 0.155977 0.016 Uiso calc 1 . .
    C C8 0.5798(7) 0.54254(18) 0.2947(2) 0.0182(10) Uani d 1 . .
    H H8A 0.633216 0.570576 0.273896 0.027 Uiso calc 1 . .
    H H8B 0.672434 0.531122 0.325863 0.027 Uiso calc 1 . .
    H H8C 0.465288 0.554100 0.311060 0.027 Uiso calc 1 . .
    C C31 1.0235(6) 0.50243(18) 0.2480(2) 0.0150(9) Uani d 1 . .
    C C22 0.7727(7) 0.12579(18) 0.0412(2) 0.0197(10) Uani d 1 . .
    H H22 0.769101 0.089808 0.039118 0.024 Uiso calc 1 . .
    C C23 0.7695(7) 0.15510(19) -0.0106(2) 0.0190(10) Uani d 1 . .
    H H23 0.764424 0.138974 -0.047193 0.023 Uiso calc 1 . .
    C C24 0.7741(7) 0.20798(18) -0.0062(2) 0.0158(9) Uani d 1 . .
    H H24 0.772348 0.227402 -0.040560 0.019 Uiso calc 1 . .
    C C9 0.6056(7) 0.44167(17) 0.33513(19) 0.0136(9) Uani d 1 . .
    H H9A 0.533894 0.463677 0.359735 0.016 Uiso calc 1 . .
    H H9B 0.741610 0.449663 0.343064 0.016 Uiso calc 1 . .
    C C38 1.1219(7) 0.47204(18) 0.3522(2) 0.0171(10) Uani d 1 . .
    C C33 1.0824(6) 0.51236(18) 0.3101(2) 0.0156(9) Uani d 1 . .
    C C5 0.4589(7) 0.56179(18) 0.1719(2) 0.0189(10) Uani d 1 . .
    H H5 0.490277 0.587974 0.199175 0.023 Uiso calc 1 . .
    C C40 0.2961(8) 0.23976(18) 0.1642(2) 0.0206(10) Uani d 1 . .
    H H40A 0.208940 0.259722 0.138055 0.031 Uiso calc 1 . .
    H H40B 0.224171 0.215968 0.185905 0.031 Uiso calc 1 . .
    H H40C 0.382332 0.220786 0.141722 0.031 Uiso calc 1 . .
    C C32 0.9831(7) 0.54776(18) 0.2068(2) 0.0202(10) Uani d 1 . .
    H H32A 0.930339 0.575865 0.227686 0.030 Uiso calc 1 . .
    H H32B 0.892338 0.537490 0.174626 0.030 Uiso calc 1 . .
    H H32C 1.100792 0.558715 0.191900 0.030 Uiso calc 1 . .
    C C34 1.1021(7) 0.56421(19) 0.3302(2) 0.0227(11) Uani d 1 . .
    H H34 1.074325 0.590881 0.303313 0.027 Uiso calc 1 . .
    C C4 0.4018(8) 0.57527(19) 0.1147(2) 0.0243(11) Uani d 1 . .
    H H4 0.392435 0.609970 0.103828 0.029 Uiso calc 1 . .
    C C18 0.6705(7) 0.14284(19) 0.4130(2) 0.0196(10) Uani d 1 . .
    H H18 0.641327 0.121833 0.380232 0.023 Uiso calc 1 . .
    C C2 0.3711(7) 0.48541(19) 0.0895(2) 0.0211(10) Uani d 1 . .
    H H2 0.342570 0.460076 0.061062 0.025 Uiso calc 1 . .
    C C3 0.3585(8) 0.5367(2) 0.0733(2) 0.0236(11) Uani d 1 . .
    H H3 0.320682 0.545600 0.034466 0.028 Uiso calc 1 . .
    C C21 0.7810(7) 0.14995(18) 0.0949(2) 0.0194(10) Uani d 1 . .
    H H21 0.783417 0.129738 0.128740 0.023 Uiso calc 1 . .
    C C42 1.1047(8) 0.2371(2) 0.3389(2) 0.0256(11) Uani d 1 . .
    H H42A 1.242630 0.238701 0.345497 0.038 Uiso calc 1 . .
    H H42B 1.067072 0.204078 0.322069 0.038 Uiso calc 1 . .
    H H42C 1.049827 0.241244 0.375637 0.038 Uiso calc 1 . .
    C C35 1.1599(9) 0.5768(2) 0.3872(3) 0.0300(13) Uani d 1 . .
    H H35 1.173262 0.611278 0.398564 0.036 Uiso calc 1 . .
    C C36 1.1985(9) 0.5374(2) 0.4282(3) 0.0339(14) Uani d 1 . .
    H H36 1.236433 0.545609 0.467253 0.041 Uiso calc 1 . .
    C C37 1.1808(8) 0.4863(2) 0.4112(2) 0.0249(11) Uani d 1 . .
    H H37 1.208207 0.460476 0.439069 0.030 Uiso calc 1 . .
loop_
    _atom_site_aniso_label
    _atom_site_aniso_U_11
    _atom_site_aniso_U_22
    _atom_site_aniso_U_33
    _atom_site_aniso_U_12
    _atom_site_aniso_U_13
    _atom_site_aniso_U_23
    Cu2 0.0193(3) 0.0094(3) 0.0074(3) 0.0025(2) -0.0014(2) -0.0003(2)
    Cu1 0.0176(3) 0.0091(3) 0.0087(3) -0.0023(2) -0.0022(2) 0.0013(2)
    Cu3 0.0198(3) 0.0098(3) 0.0073(3) -0.0045(2) -0.0008(2) 0.0007(2)
    Cu4 0.0161(3) 0.0101(3) 0.0100(3) 0.0023(2) -0.0029(2) -0.0027(2)
    O5 0.0194(16) 0.0129(16) 0.0070(15) -0.0049(13) 0.0006(12) -0.0013(12)
    O2 0.0222(17) 0.0105(15) 0.0091(15) 0.0017(12) -0.0001(12) -0.0017(12)
    O10 0.040(2) 0.0114(17) 0.0146(17) -0.0102(15) 0.0000(15) 0.0005(13)
    O7 0.0219(17) 0.0133(17) 0.0176(18) 0.0033(13) -0.0062(13) -0.0013(13)
    O3 0.0324(19) 0.0102(16) 0.0123(16) 0.0036(14) -0.0016(14) -0.0016(13)
    O4 0.0315(19) 0.0108(16) 0.0113(16) -0.0033(13) -0.0014(14) 0.0001(13)
    O1 0.0227(17) 0.0093(15) 0.0125(17) -0.0023(12) -0.0040(13) 0.0029(12)
    O6 0.0260(18) 0.0109(16) 0.0158(18) 0.0015(13) -0.0054(14) -0.0052(13)
    O11 0.0298(19) 0.0160(17) 0.0137(17) -0.0020(14) -0.0034(14) 0.0002(13)
    O8 0.0314(19) 0.0184(18) 0.0114(17) -0.0083(14) -0.0038(14) 0.0047(13)
    N1 0.0165(18) 0.0117(19) 0.0093(19) 0.0018(14) -0.0001(15) 0.0004(14)
    C41 0.020(2) 0.012(2) 0.008(2) -0.0020(17) 0.0000(17) 0.0008(17)
    N3 0.0141(18) 0.0114(18) 0.0076(18) -0.0008(14) 0.0005(14) 0.0007(14)
    O9 0.053(2) 0.0092(16) 0.0194(19) -0.0017(16) 0.0144(17) -0.0007(14)
    N2 0.0147(18) 0.0110(18) 0.0086(18) -0.0016(14) 0.0015(14) -0.0024(14)
    N4 0.0136(18) 0.0144(19) 0.0080(18) 0.0009(14) -0.0006(14) -0.0019(14)
    C39 0.017(2) 0.014(2) 0.012(2) 0.0041(17) 0.0022(17) -0.0051(18)
    C19 0.016(2) 0.015(2) 0.009(2) 0.0034(17) 0.0010(17) 0.0008(17)
    C26 0.0094(19) 0.014(2) 0.009(2) 0.0010(16) 0.0019(16) 0.0022(17)
    C16 0.023(2) 0.018(2) 0.013(2) 0.0036(19) 0.0018(19) 0.0033(18)
    C20 0.016(2) 0.014(2) 0.013(2) -0.0024(17) -0.0026(17) -0.0024(17)
    C13 0.021(2) 0.015(2) 0.010(2) -0.0007(18) -0.0033(18) -0.0007(17)
    C27 0.019(2) 0.012(2) 0.010(2) -0.0004(17) -0.0016(17) 0.0010(17)
    C14 0.013(2) 0.011(2) 0.010(2) 0.0027(16) 0.0008(16) 0.0011(16)
    C25 0.011(2) 0.010(2) 0.013(2) -0.0013(16) -0.0007(16) 0.0006(17)
    C17 0.026(2) 0.011(2) 0.016(2) 0.0021(18) 0.0032(19) 0.0027(18)
    C28 0.018(2) 0.009(2) 0.009(2) 0.0009(16) 0.0009(17) 0.0005(16)
    C29 0.013(2) 0.010(2) 0.013(2) 0.0006(16) 0.0026(17) 0.0008(17)
    C11 0.019(2) 0.012(2) 0.006(2) -0.0015(17) -0.0012(17) -0.0015(16)
    C10 0.015(2) 0.011(2) 0.013(2) 0.0004(16) 0.0002(17) -0.0010(17)
    C6 0.016(2) 0.013(2) 0.015(2) -0.0029(17) 0.0019(18) 0.0025(18)
    C7 0.011(2) 0.011(2) 0.015(2) -0.0008(16) 0.0027(17) -0.0006(17)
    C1 0.015(2) 0.011(2) 0.019(2) -0.0008(17) 0.0009(18) 0.0035(18)
    C12 0.0106(19) 0.012(2) 0.011(2) -0.0005(16) 0.0024(16) -0.0007(17)
    C15 0.018(2) 0.017(2) 0.009(2) 0.0005(17) 0.0011(17) 0.0002(18)
    C30 0.018(2) 0.013(2) 0.009(2) -0.0024(17) 0.0006(17) -0.0027(17)
    C8 0.024(2) 0.012(2) 0.017(2) -0.0014(18) -0.0004(19) -0.0027(19)
    C31 0.011(2) 0.013(2) 0.021(3) 0.0017(17) 0.0033(17) -0.0001(18)
    C22 0.027(3) 0.010(2) 0.022(3) -0.0043(18) 0.004(2) -0.0017(19)
    C23 0.024(2) 0.018(2) 0.016(2) -0.0026(19) 0.0020(19) -0.0049(19)
    C24 0.018(2) 0.018(2) 0.011(2) -0.0009(18) 0.0012(17) 0.0015(18)
    C9 0.018(2) 0.014(2) 0.009(2) 0.0018(17) 0.0029(17) 0.0004(17)
    C38 0.016(2) 0.016(2) 0.019(2) 0.0026(17) -0.0010(18) -0.0039(19)
    C33 0.016(2) 0.013(2) 0.018(2) 0.0001(17) 0.0012(18) -0.0063(18)
    C5 0.024(2) 0.012(2) 0.021(3) -0.0036(18) 0.004(2) 0.0026(19)
    C40 0.032(3) 0.013(2) 0.016(2) -0.003(2) -0.002(2) 0.0004(19)
    C32 0.026(3) 0.013(2) 0.021(3) -0.0004(19) -0.001(2) 0.0007(19)
    C34 0.025(3) 0.016(2) 0.026(3) 0.003(2) 0.002(2) -0.005(2)
    C4 0.036(3) 0.012(2) 0.024(3) -0.001(2) 0.004(2) 0.008(2)
    C18 0.027(3) 0.016(2) 0.015(2) 0.0018(19) 0.0003(19) -0.0048(19)
    C2 0.029(3) 0.015(2) 0.019(3) -0.004(2) -0.004(2) 0.0023(19)
    C3 0.029(3) 0.021(3) 0.019(3) -0.001(2) -0.005(2) 0.011(2)
    C21 0.028(3) 0.013(2) 0.016(2) -0.0007(19) -0.003(2) 0.0024(18)
    C42 0.033(3) 0.021(3) 0.021(3) -0.002(2) -0.008(2) 0.008(2)
    C35 0.044(3) 0.017(3) 0.028(3) 0.003(2) -0.003(2) -0.013(2)
    C36 0.052(4) 0.028(3) 0.019(3) 0.002(3) -0.007(3) -0.015(2)
    C37 0.035(3) 0.020(3) 0.018(3) 0.003(2) -0.004(2) -0.006(2)
_geom_special_details
;
 All esds (except the esd in the dihedral angle between two l.s. planes)
 are estimated using the full covariance matrix.  The cell esds are taken
 into account individually in the estimation of esds in distances, angles
 and torsion angles; correlations between esds in cell parameters are only
 used when they are defined by crystal symmetry.  An approximate (isotropic)
 treatment of cell esds is used for estimating esds involving l.s. planes.
;
loop_
    _geom_bond_atom_site_label_1
    _geom_bond_atom_site_label_2
    _geom_bond_site_symmetry_2
    _geom_bond_distance
    _geom_bond_publ_flag
    Cu2 O2 . 1.920(3) y
    Cu2 O3 . 1.877(3) y
    Cu2 O11 . 1.940(3) y
    Cu2 O8 . 2.703(4) y
    Cu2 N2 . 1.961(4) y
    Cu1 O5 . 2.749(3) y
    Cu1 O2 . 1.916(3) y
    Cu1 O10 . 1.982(3) y
    Cu1 O1 . 1.878(3) y
    Cu1 N1 . 1.966(4) y
    Cu3 O5 . 1.907(3) y
    Cu3 O4 . 1.873(3) y
    Cu3 O8 . 1.957(3) y
    Cu3 N3 . 1.947(4) y
    Cu4 O5 . 1.921(3) y
    Cu4 O7 . 1.955(3) y
    Cu4 O6 . 1.869(3) y
    Cu4 N4 . 1.962(4) y
    O5 C29 . 1.424(5) ?
    O2 C10 . 1.432(5) ?
    O10 C39 . 1.244(6) ?
    O7 C41 . 1.251(5) ?
    O3 C19 . 1.313(5) ?
    O4 C20 . 1.319(5) ?
    O1 C1 . 1.317(5) ?
    O6 C38 . 1.318(6) ?
    O11 C39 . 1.248(6) ?
    O8 C41 . 1.266(6) ?
    N1 C7 . 1.300(6) ?
    N1 C9 . 1.472(6) ?
    C41 C42 . 1.503(6) ?
    N3 C26 . 1.291(6) ?
    N3 C28 . 1.474(5) ?
    O9 H9C . 0.8499 ?
    O9 H9D . 0.8500 ?
    N2 C11 . 1.476(6) ?
    N2 C12 . 1.297(6) ?
    N4 C30 . 1.467(5) ?
    N4 C31 . 1.299(6) ?
    C39 C40 . 1.520(6) ?
    C19 C14 . 1.424(6) ?
    C19 C18 . 1.414(7) ?
    C26 C27 . 1.512(6) ?
    C26 C25 . 1.472(6) ?
    C16 H16 . 0.9300 ?
    C16 C17 . 1.399(7) ?
    C16 C15 . 1.371(7) ?
    C20 C25 . 1.427(6) ?
    C20 C21 . 1.415(6) ?
    C13 H13A . 0.9600 ?
    C13 H13B . 0.9600 ?
    C13 H13C . 0.9600 ?
    C13 C12 . 1.508(6) ?
    C27 H27A . 0.9600 ?
    C27 H27B . 0.9600 ?
    C27 H27C . 0.9600 ?
    C14 C12 . 1.466(6) ?
    C14 C15 . 1.412(6) ?
    C25 C24 . 1.409(6) ?
    C17 H17 . 0.9300 ?
    C17 C18 . 1.364(7) ?
    C28 H28A . 0.9700 ?
    C28 H28B . 0.9700 ?
    C28 C29 . 1.522(6) ?
    C29 H29 . 0.9800 ?
    C29 C30 . 1.510(6) ?
    C11 H11A . 0.9700 ?
    C11 H11B . 0.9700 ?
    C11 C10 . 1.509(6) ?
    C10 H10 . 0.9800 ?
    C10 C9 . 1.513(6) ?
    C6 C7 . 1.458(6) ?
    C6 C1 . 1.427(7) ?
    C6 C5 . 1.424(6) ?
    C7 C8 . 1.506(6) ?
    C1 C2 . 1.415(7) ?
    C15 H15 . 0.9300 ?
    C30 H30A . 0.9700 ?
    C30 H30B . 0.9700 ?
    C8 H8A . 0.9600 ?
    C8 H8B . 0.9600 ?
    C8 H8C . 0.9600 ?
    C31 C33 . 1.461(7) ?
    C31 C32 . 1.511(7) ?
    C22 H22 . 0.9300 ?
    C22 C23 . 1.403(7) ?
    C22 C21 . 1.373(7) ?
    C23 H23 . 0.9300 ?
    C23 C24 . 1.369(7) ?
    C24 H24 . 0.9300 ?
    C9 H9A . 0.9700 ?
    C9 H9B . 0.9700 ?
    C38 C33 . 1.426(7) ?
    C38 C37 . 1.418(7) ?
    C33 C34 . 1.417(6) ?
    C5 H5 . 0.9300 ?
    C5 C4 . 1.374(7) ?
    C40 H40A . 0.9600 ?
    C40 H40B . 0.9600 ?
    C40 H40C . 0.9600 ?
    C32 H32A . 0.9600 ?
    C32 H32B . 0.9600 ?
    C32 H32C . 0.9600 ?
    C34 H34 . 0.9300 ?
    C34 C35 . 1.366(7) ?
    C4 H4 . 0.9300 ?
    C4 C3 . 1.385(8) ?
    C18 H18 . 0.9300 ?
    C2 H2 . 0.9300 ?
    C2 C3 . 1.376(7) ?
    C3 H3 . 0.9300 ?
    C21 H21 . 0.9300 ?
    C42 H42A . 0.9600 ?
    C42 H42B . 0.9600 ?
    C42 H42C . 0.9600 ?
    C35 H35 . 0.9300 ?
    C35 C36 . 1.389(8) ?
    C36 H36 . 0.9300 ?
    C36 C37 . 1.377(7) ?
    C37 H37 . 0.9300 ?
loop_
    _geom_angle_atom_site_label_1
    _geom_angle_atom_site_label_2
    _geom_angle_atom_site_label_3
    _geom_angle_site_symmetry_1
    _geom_angle_site_symmetry_3
    _geom_angle
    _geom_angle_publ_flag
    O2 Cu2 O11 . . 96.89(14) ?
    O2 Cu2 O8 . . 84.89(12) ?
    O2 Cu2 N2 . . 85.74(14) ?
    O3 Cu2 O2 . . 173.00(15) y
    O3 Cu2 O11 . . 86.73(14) ?
    O3 Cu2 O8 . . 89.68(13) ?
    O3 Cu2 N2 . . 92.70(15) ?
    O11 Cu2 O8 . . 82.40(13) ?
    O11 Cu2 N2 . . 161.66(15) y
    N2 Cu2 O8 . . 115.93(13) ?
    O2 Cu1 O5 . . 80.48(12) ?
    O2 Cu1 O10 . . 95.10(14) ?
    O2 Cu1 N1 . . 85.01(14) ?
    O10 Cu1 O5 . . 83.75(13) ?
    O1 Cu1 O5 . . 97.68(12) ?
    O1 Cu1 O2 . . 176.33(14) y
    O1 Cu1 O10 . . 87.83(14) ?
    O1 Cu1 N1 . . 92.51(15) ?
    N1 Cu1 O5 . . 106.38(13) ?
    N1 Cu1 O10 . . 169.71(16) y
    O5 Cu3 O8 . . 92.44(14) ?
    O5 Cu3 N3 . . 86.17(14) ?
    O4 Cu3 O5 . . 177.07(15) y
    O4 Cu3 O8 . . 88.43(14) ?
    O4 Cu3 N3 . . 93.29(15) ?
    N3 Cu3 O8 . . 173.28(15) y
    O5 Cu4 O7 . . 96.93(14) ?
    O5 Cu4 N4 . . 84.04(14) ?
    O7 Cu4 N4 . . 164.11(15) y
    O6 Cu4 O5 . . 170.48(14) ?
    O6 Cu4 O7 . . 87.96(14) ?
    O6 Cu4 N4 . . 93.50(15) ?
    Cu3 O5 Cu1 . . 98.74(12) ?
    Cu3 O5 Cu4 . . 129.24(17) ?
    Cu4 O5 Cu1 . . 95.83(12) ?
    C29 O5 Cu1 . . 116.7(2) ?
    C29 O5 Cu3 . . 108.9(3) ?
    C29 O5 Cu4 . . 107.0(2) ?
    Cu1 O2 Cu2 . . 129.60(17) ?
    C10 O2 Cu2 . . 105.8(3) ?
    C10 O2 Cu1 . . 108.9(3) ?
    C39 O10 Cu1 . . 132.3(3) ?
    C41 O7 Cu4 . . 129.8(3) ?
    C19 O3 Cu2 . . 128.0(3) ?
    C20 O4 Cu3 . . 126.4(3) ?
    C1 O1 Cu1 . . 127.5(3) ?
    C38 O6 Cu4 . . 126.8(3) ?
    C39 O11 Cu2 . . 133.4(3) ?
    Cu3 O8 Cu2 . . 113.47(15) ?
    C41 O8 Cu2 . . 95.5(3) ?
    C41 O8 Cu3 . . 130.7(3) ?
    C7 N1 Cu1 . . 128.8(3) ?
    C7 N1 C9 . . 119.5(4) ?
    C9 N1 Cu1 . . 111.1(3) ?
    O7 C41 O8 . . 125.8(4) ?
    O7 C41 C42 . . 118.0(4) ?
    O8 C41 C42 . . 116.1(4) ?
    C26 N3 Cu3 . . 128.5(3) ?
    C26 N3 C28 . . 121.0(4) ?
    C28 N3 Cu3 . . 110.0(3) ?
    H9C O9 H9D . . 104.5 ?
    C11 N2 Cu2 . . 109.6(3) ?
    C12 N2 Cu2 . . 129.1(3) ?
    C12 N2 C11 . . 121.3(4) ?
    C30 N4 Cu4 . . 111.4(3) ?
    C31 N4 Cu4 . . 127.9(3) ?
    C31 N4 C30 . . 120.3(4) ?
    O10 C39 O11 . . 127.6(4) ?
    O10 C39 C40 . . 117.2(4) ?
    O11 C39 C40 . . 115.2(4) ?
    O3 C19 C14 . . 125.2(4) ?
    O3 C19 C18 . . 116.8(4) ?
    C18 C19 C14 . . 117.9(4) ?
    N3 C26 C27 . . 120.4(4) ?
    N3 C26 C25 . . 121.6(4) ?
    C25 C26 C27 . . 118.0(4) ?
    C17 C16 H16 . . 120.8 ?
    C15 C16 H16 . . 120.8 ?
    C15 C16 C17 . . 118.3(4) ?
    O4 C20 C25 . . 125.8(4) ?
    O4 C20 C21 . . 116.8(4) ?
    C21 C20 C25 . . 117.4(4) ?
    H13A C13 H13B . . 109.5 ?
    H13A C13 H13C . . 109.5 ?
    H13B C13 H13C . . 109.5 ?
    C12 C13 H13A . . 109.5 ?
    C12 C13 H13B . . 109.5 ?
    C12 C13 H13C . . 109.5 ?
    C26 C27 H27A . . 109.5 ?
    C26 C27 H27B . . 109.5 ?
    C26 C27 H27C . . 109.5 ?
    H27A C27 H27B . . 109.5 ?
    H27A C27 H27C . . 109.5 ?
    H27B C27 H27C . . 109.5 ?
    C19 C14 C12 . . 123.5(4) ?
    C15 C14 C19 . . 117.5(4) ?
    C15 C14 C12 . . 119.0(4) ?
    C20 C25 C26 . . 122.2(4) ?
    C24 C25 C26 . . 119.4(4) ?
    C24 C25 C20 . . 118.4(4) ?
    C16 C17 H17 . . 119.9 ?
    C18 C17 C16 . . 120.3(4) ?
    C18 C17 H17 . . 119.9 ?
    N3 C28 H28A . . 110.4 ?
    N3 C28 H28B . . 110.4 ?
    N3 C28 C29 . . 106.5(3) ?
    H28A C28 H28B . . 108.6 ?
    C29 C28 H28A . . 110.4 ?
    C29 C28 H28B . . 110.4 ?
    O5 C29 C28 . . 108.0(3) ?
    O5 C29 H29 . . 109.3 ?
    O5 C29 C30 . . 108.4(4) ?
    C28 C29 H29 . . 109.3 ?
    C30 C29 C28 . . 112.6(4) ?
    C30 C29 H29 . . 109.3 ?
    N2 C11 H11A . . 110.2 ?
    N2 C11 H11B . . 110.2 ?
    N2 C11 C10 . . 107.7(3) ?
    H11A C11 H11B . . 108.5 ?
    C10 C11 H11A . . 110.2 ?
    C10 C11 H11B . . 110.2 ?
    O2 C10 C11 . . 107.7(4) ?
    O2 C10 H10 . . 109.6 ?
    O2 C10 C9 . . 108.7(4) ?
    C11 C10 H10 . . 109.6 ?
    C11 C10 C9 . . 111.6(4) ?
    C9 C10 H10 . . 109.6 ?
    C1 C6 C7 . . 123.5(4) ?
    C5 C6 C7 . . 119.2(4) ?
    C5 C6 C1 . . 117.4(4) ?
    N1 C7 C6 . . 121.3(4) ?
    N1 C7 C8 . . 119.3(4) ?
    C6 C7 C8 . . 119.4(4) ?
    O1 C1 C6 . . 125.6(4) ?
    O1 C1 C2 . . 116.1(4) ?
    C2 C1 C6 . . 118.3(4) ?
    N2 C12 C13 . . 120.5(4) ?
    N2 C12 C14 . . 121.3(4) ?
    C14 C12 C13 . . 118.1(4) ?
    C16 C15 C14 . . 123.5(4) ?
    C16 C15 H15 . . 118.2 ?
    C14 C15 H15 . . 118.2 ?
    N4 C30 C29 . . 108.0(4) ?
    N4 C30 H30A . . 110.1 ?
    N4 C30 H30B . . 110.1 ?
    C29 C30 H30A . . 110.1 ?
    C29 C30 H30B . . 110.1 ?
    H30A C30 H30B . . 108.4 ?
    C7 C8 H8A . . 109.5 ?
    C7 C8 H8B . . 109.5 ?
    C7 C8 H8C . . 109.5 ?
    H8A C8 H8B . . 109.5 ?
    H8A C8 H8C . . 109.5 ?
    H8B C8 H8C . . 109.5 ?
    N4 C31 C33 . . 122.0(4) ?
    N4 C31 C32 . . 118.8(4) ?
    C33 C31 C32 . . 119.2(4) ?
    C23 C22 H22 . . 119.8 ?
    C21 C22 H22 . . 119.8 ?
    C21 C22 C23 . . 120.3(4) ?
    C22 C23 H23 . . 120.8 ?
    C24 C23 C22 . . 118.5(5) ?
    C24 C23 H23 . . 120.8 ?
    C25 C24 H24 . . 118.4 ?
    C23 C24 C25 . . 123.1(4) ?
    C23 C24 H24 . . 118.4 ?
    N1 C9 C10 . . 108.4(4) ?
    N1 C9 H9A . . 110.0 ?
    N1 C9 H9B . . 110.0 ?
    C10 C9 H9A . . 110.0 ?
    C10 C9 H9B . . 110.0 ?
    H9A C9 H9B . . 108.4 ?
    O6 C38 C33 . . 126.0(4) ?
    O6 C38 C37 . . 115.9(4) ?
    C37 C38 C33 . . 118.1(4) ?
    C38 C33 C31 . . 123.0(4) ?
    C34 C33 C31 . . 119.3(4) ?
    C34 C33 C38 . . 117.6(5) ?
    C6 C5 H5 . . 118.7 ?
    C4 C5 C6 . . 122.6(5) ?
    C4 C5 H5 . . 118.7 ?
    C39 C40 H40A . . 109.5 ?
    C39 C40 H40B . . 109.5 ?
    C39 C40 H40C . . 109.5 ?
    H40A C40 H40B . . 109.5 ?
    H40A C40 H40C . . 109.5 ?
    H40B C40 H40C . . 109.5 ?
    C31 C32 H32A . . 109.5 ?
    C31 C32 H32B . . 109.5 ?
    C31 C32 H32C . . 109.5 ?
    H32A C32 H32B . . 109.5 ?
    H32A C32 H32C . . 109.5 ?
    H32B C32 H32C . . 109.5 ?
    C33 C34 H34 . . 118.5 ?
    C35 C34 C33 . . 122.9(5) ?
    C35 C34 H34 . . 118.5 ?
    C5 C4 H4 . . 120.3 ?
    C5 C4 C3 . . 119.5(5) ?
    C3 C4 H4 . . 120.3 ?
    C19 C18 H18 . . 118.8 ?
    C17 C18 C19 . . 122.5(4) ?
    C17 C18 H18 . . 118.8 ?
    C1 C2 H2 . . 119.0 ?
    C3 C2 C1 . . 122.0(5) ?
    C3 C2 H2 . . 119.0 ?
    C4 C3 H3 . . 119.9 ?
    C2 C3 C4 . . 120.2(5) ?
    C2 C3 H3 . . 119.9 ?
    C20 C21 H21 . . 118.9 ?
    C22 C21 C20 . . 122.2(5) ?
    C22 C21 H21 . . 118.9 ?
    C41 C42 H42A . . 109.5 ?
    C41 C42 H42B . . 109.5 ?
    C41 C42 H42C . . 109.5 ?
    H42A C42 H42B . . 109.5 ?
    H42A C42 H42C . . 109.5 ?
    H42B C42 H42C . . 109.5 ?
    C34 C35 H35 . . 120.3 ?
    C34 C35 C36 . . 119.3(5) ?
    C36 C35 H35 . . 120.3 ?
    C35 C36 H36 . . 119.9 ?
    C37 C36 C35 . . 120.2(5) ?
    C37 C36 H36 . . 119.9 ?
    C38 C37 H37 . . 119.1 ?
    C36 C37 C38 . . 121.8(5) ?
    C36 C37 H37 . . 119.1 ?
loop_
    _geom_torsion_atom_site_label_1
    _geom_torsion_atom_site_label_2
    _geom_torsion_atom_site_label_3
    _geom_torsion_atom_site_label_4
    _geom_torsion_site_symmetry_1
    _geom_torsion_site_symmetry_2
    _geom_torsion_site_symmetry_3
    _geom_torsion_site_symmetry_4
    _geom_torsion
    _geom_torsion_publ_flag
    Cu2 O2 C10 C11 . . . . 50.9(4) ?
    Cu2 O2 C10 C9 . . . . 172.0(3) ?
    Cu2 O3 C19 C14 . . . . -2.5(7) ?
    Cu2 O3 C19 C18 . . . . 178.5(3) ?
    Cu2 O11 C39 O10 . . . . -4.0(8) ?
    Cu2 O11 C39 C40 . . . . 175.8(3) ?
    Cu2 O8 C41 O7 . . . . -90.7(5) ?
    Cu2 O8 C41 C42 . . . . 85.7(4) ?
    Cu2 N2 C11 C10 . . . . 21.0(4) ?
    Cu2 N2 C12 C13 . . . . 178.5(3) ?
    Cu2 N2 C12 C14 . . . . -2.0(6) ?
    Cu1 O5 C29 C28 . . . . -66.2(4) ?
    Cu1 O5 C29 C30 . . . . 56.0(4) ?
    Cu1 O2 C10 C11 . . . . -166.2(3) ?
    Cu1 O2 C10 C9 . . . . -45.1(4) ?
    Cu1 O10 C39 O11 . . . . -22.5(8) ?
    Cu1 O10 C39 C40 . . . . 157.7(4) ?
    Cu1 O1 C1 C6 . . . . -4.2(7) ?
    Cu1 O1 C1 C2 . . . . 174.4(3) ?
    Cu1 N1 C7 C6 . . . . 8.2(6) ?
    Cu1 N1 C7 C8 . . . . -171.3(3) ?
    Cu1 N1 C9 C10 . . . . -18.5(4) ?
    Cu3 O5 C29 C28 . . . . 44.4(4) ?
    Cu3 O5 C29 C30 . . . . 166.7(3) ?
    Cu3 O4 C20 C25 . . . . -14.1(7) ?
    Cu3 O4 C20 C21 . . . . 167.4(3) ?
    Cu3 O8 C41 O7 . . . . 36.9(7) ?
    Cu3 O8 C41 C42 . . . . -146.7(4) ?
    Cu3 N3 C26 C27 . . . . 168.8(3) ?
    Cu3 N3 C26 C25 . . . . -11.5(6) ?
    Cu3 N3 C28 C29 . . . . 29.0(4) ?
    Cu4 O5 C29 C28 . . . . -172.1(3) ?
    Cu4 O5 C29 C30 . . . . -49.8(4) ?
    Cu4 O7 C41 O8 . . . . 7.7(7) ?
    Cu4 O7 C41 C42 . . . . -168.7(3) ?
    Cu4 O6 C38 C33 . . . . -3.7(7) ?
    Cu4 O6 C38 C37 . . . . 175.7(3) ?
    Cu4 N4 C30 C29 . . . . -13.5(4) ?
    Cu4 N4 C31 C33 . . . . 7.3(6) ?
    Cu4 N4 C31 C32 . . . . -172.6(3) ?
    O5 Cu1 O1 C1 . . . . -98.9(4) ?
    O5 C29 C30 N4 . . . . 41.0(5) ?
    O2 C10 C9 N1 . . . . 41.1(5) ?
    O10 Cu1 O1 C1 . . . . 177.7(4) ?
    O7 Cu4 O6 C38 . . . . 171.5(4) ?
    O3 C19 C14 C12 . . . . 0.6(7) ?
    O3 C19 C14 C15 . . . . 178.9(4) ?
    O3 C19 C18 C17 . . . . -179.6(4) ?
    O4 C20 C25 C26 . . . . 0.4(7) ?
    O4 C20 C25 C24 . . . . -179.2(4) ?
    O4 C20 C21 C22 . . . . 178.9(4) ?
    O1 C1 C2 C3 . . . . -179.4(5) ?
    O6 C38 C33 C31 . . . . -1.5(7) ?
    O6 C38 C33 C34 . . . . 178.4(4) ?
    O6 C38 C37 C36 . . . . -178.8(5) ?
    O11 Cu2 O3 C19 . . . . -159.8(4) ?
    O8 Cu2 O3 C19 . . . . 117.8(4) ?
    O8 Cu3 O4 C20 . . . . -161.1(4) ?
    N1 Cu1 O1 C1 . . . . 8.0(4) ?
    N3 Cu3 O4 C20 . . . . 12.3(4) ?
    N3 C26 C25 C20 . . . . 12.8(6) ?
    N3 C26 C25 C24 . . . . -167.7(4) ?
    N3 C28 C29 O5 . . . . -47.9(4) ?
    N3 C28 C29 C30 . . . . -167.5(4) ?
    N2 Cu2 O3 C19 . . . . 1.9(4) ?
    N2 C11 C10 O2 . . . . -47.4(5) ?
    N2 C11 C10 C9 . . . . -166.7(4) ?
    N4 Cu4 O6 C38 . . . . 7.3(4) ?
    N4 C31 C33 C38 . . . . -0.5(7) ?
    N4 C31 C33 C34 . . . . 179.5(4) ?
    C19 C14 C12 N2 . . . . 1.8(7) ?
    C19 C14 C12 C13 . . . . -178.8(4) ?
    C19 C14 C15 C16 . . . . 1.5(7) ?
    C26 N3 C28 C29 . . . . -158.3(4) ?
    C26 C25 C24 C23 . . . . -178.9(4) ?
    C16 C17 C18 C19 . . . . 0.2(8) ?
    C20 C25 C24 C23 . . . . 0.7(7) ?
    C27 C26 C25 C20 . . . . -167.5(4) ?
    C27 C26 C25 C24 . . . . 12.0(6) ?
    C14 C19 C18 C17 . . . . 1.3(7) ?
    C25 C20 C21 C22 . . . . 0.3(7) ?
    C17 C16 C15 C14 . . . . 0.1(7) ?
    C28 N3 C26 C27 . . . . -2.4(6) ?
    C28 N3 C26 C25 . . . . 177.3(4) ?
    C28 C29 C30 N4 . . . . 160.4(4) ?
    C11 N2 C12 C13 . . . . 0.8(6) ?
    C11 N2 C12 C14 . . . . -179.7(4) ?
    C11 C10 C9 N1 . . . . 159.8(4) ?
    C6 C1 C2 C3 . . . . -0.8(7) ?
    C6 C5 C4 C3 . . . . -1.3(8) ?
    C7 N1 C9 C10 . . . . 169.2(4) ?
    C7 C6 C1 O1 . . . . -1.4(7) ?
    C7 C6 C1 C2 . . . . -179.9(4) ?
    C7 C6 C5 C4 . . . . -179.0(5) ?
    C1 C6 C7 N1 . . . . -0.8(7) ?
    C1 C6 C7 C8 . . . . 178.7(4) ?
    C1 C6 C5 C4 . . . . 1.1(7) ?
    C1 C2 C3 C4 . . . . 0.6(8) ?
    C12 N2 C11 C10 . . . . -160.9(4) ?
    C12 C14 C15 C16 . . . . 179.9(4) ?
    C15 C16 C17 C18 . . . . -1.0(7) ?
    C15 C14 C12 N2 . . . . -176.6(4) ?
    C15 C14 C12 C13 . . . . 2.9(6) ?
    C30 N4 C31 C33 . . . . 178.8(4) ?
    C30 N4 C31 C32 . . . . -1.1(6) ?
    C31 N4 C30 C29 . . . . 173.8(4) ?
    C31 C33 C34 C35 . . . . -178.8(5) ?
    C22 C23 C24 C25 . . . . -0.2(7) ?
    C23 C22 C21 C20 . . . . 0.2(8) ?
    C9 N1 C7 C6 . . . . 179.0(4) ?
    C9 N1 C7 C8 . . . . -0.5(6) ?
    C38 C33 C34 C35 . . . . 1.3(8) ?
    C33 C38 C37 C36 . . . . 0.6(8) ?
    C33 C34 C35 C36 . . . . -1.2(9) ?
    C5 C6 C7 N1 . . . . 179.4(4) ?
    C5 C6 C7 C8 . . . . -1.2(6) ?
    C5 C6 C1 O1 . . . . 178.5(4) ?
    C5 C6 C1 C2 . . . . 0.0(7) ?
    C5 C4 C3 C2 . . . . 0.5(8) ?
    C32 C31 C33 C38 . . . . 179.4(4) ?
    C32 C31 C33 C34 . . . . -0.5(7) ?
    C34 C35 C36 C37 . . . . 0.8(9) ?
    C18 C19 C14 C12 . . . . 179.6(4) ?
    C18 C19 C14 C15 . . . . -2.1(6) ?
    C21 C20 C25 C26 . . . . 178.9(4) ?
    C21 C20 C25 C24 . . . . -0.7(6) ?
    C21 C22 C23 C24 . . . . -0.3(7) ?
    C35 C36 C37 C38 . . . . -0.5(9) ?
    C37 C38 C33 C31 . . . . 179.1(4) ?
    C37 C38 C33 C34 . . . . -0.9(7) ?
loop_
    _geom_hbond_atom_site_label_D
    _geom_hbond_atom_site_label_H
    _geom_hbond_atom_site_label_A
    _geom_hbond_site_symmetry_A
    _geom_hbond_distance_DH
    _geom_hbond_distance_HA
    _geom_hbond_distance_DA
    _geom_hbond_angle_DHA
    _geom_hbond_publ_flag
    O9 H9C O4 . 0.85 2.08 2.894(5) 159 yes
    O9 H9C O8 . 0.85 2.56 3.158(5) 128 yes
    O9 H9D O3 . 0.85 2.08 2.928(5) 175 yes
    C28 H28A O1 . 0.97 2.58 3.427(6) 146.1 yes
    C29 H29 O1 1_655 0.98 2.60 3.424(5) 141.9 yes
    C10 H10 O6 1_455 0.98 2.51 3.351(6) 144.1 yes
    C8 H8A O9 2_655 0.96 2.44 3.372(6) 163.0 yes
    C9 H9B O6 . 0.97 2.65 3.521(6) 149.8 yes
    C32 H32A O9 2_655 0.96 2.38 3.304(6) 162.4 yes
    C42 H42A O11 1_655 0.96 2.66 3.256(7) 120.6 yes
_shelx_space_group_comment
;
The symmetry employed for this shelxl refinement is uniquely defined
by the following loop, which should always be used as a source of
symmetry information in preference to the above space-group names.
They are only intended as comments.
;
_shelx_estimated_absorpt_T_min     ?
_shelx_estimated_absorpt_T_max     ?
_shelx_hkl_file
;
   0   0   2 0.39181 0.89990  -2
   0   0   2 0.39181 0.89990   1
   0   0  -4 6400.23 41.1519  -2
   0   0  -4 6400.23 41.1519   1
   0   0  -6 11482.1 66.3164  -2
   0   0  -6 11482.1 66.3164   1
   0   0   8 6154.98 57.2801  -2
   0   0   8 6154.98 57.2801   1
   0   0 -10 789.737 35.4329  -2
   0   0 -10 789.737 35.4329   1
   0   0 -12 38971.8 216.719  -2
   0   0 -12 38971.8 216.719   1
   0   0 -14 11888.9 126.903  -2
   0   0 -14 11888.9 126.903   1
   0   0 -16 6704.11 92.2687  -2
   0   0 -16 6704.11 92.2687   1
   0   0 -18 9743.53 115.704  -2
   0   0 -18 9743.53 115.704   1
   0   0 -20 1587.65 66.3608  -2
   0   0 -20 1587.65 66.3608   1
   0   0 -22 13277.3 146.227  -2
   0   0 -22 13277.3 146.227   1
   0   0 -24 948.984 67.3487  -2
   0   0 -24 948.984 67.3487   1
   0   0 -26 214.414 63.9338  -2
   0   0 -26 214.414 63.9338   1
   0   0 -28 1075.28 69.8128  -2
   0   0 -28 1075.28 69.8128   1
   0   1  -2-1.65738 1.27701  -2
   0  -1  -2-1.65738 1.27701   1
   0  -1  -3-0.27445 7.13139  -2
   0   1  -3-0.27445 7.13139   1
   0   1  -4 29.2531 5.98122  -2
   0  -1  -4 29.2531 5.98122   1
   0  -1  -5 17.0548 7.21665  -2
   0   1  -5 17.0548 7.21665   1
   0  -1  -6 0.44782 8.79214  -2
   0   1  -6 0.44782 8.79214   1
   0   1  -7 4.66166 9.44476  -2
   0  -1  -7 4.66166 9.44476   1
   0  -1   8 46.6076 10.8389  -2
   0   1   8 46.6076 10.8389   1
   0  -1   9 14.8041 13.2978  -2
   0   1   9 14.8041 13.2978   1
   0   1  10 219.025 19.3517  -2
   0  -1  10 219.025 19.3517   1
   0   1 -11 17.0513 21.8835  -2
   0  -1 -11 17.0513 21.8835   1
   0   1 -12 756.995 44.3958  -2
   0  -1 -12 756.995 44.3958   1
   0  -1 -13 15.2621 24.9718  -2
   0   1 -13 15.2621 24.9718   1
   0   1 -14 726.245 44.1684  -2
   0  -1 -14 726.245 44.1684   1
   0  -1 -15 18.9399 29.0789  -2
   0   1 -15 18.9399 29.0789   1
   0   1 -16 41.0595 30.1116  -2
   0  -1 -16 41.0595 30.1116   1
   0  -1 -17 72.6235 33.4933  -2
   0   1 -17 72.6235 33.4933   1
   0  -1 -18 44.2320 36.8362  -2
   0   1 -18 44.2320 36.8362   1
   0  -1  19 137.296 33.2658  -2
   0   1  19 137.296 33.2658   1
   0  -1 -20 117.909 30.9905  -2
   0   1 -20 117.909 30.9905   1
   0  -1 -21 73.6261 25.5000  -2
   0   1 -21 73.6261 25.5000   1
   0   1 -22 77.5553 30.1745  -2
   0  -1 -22 77.5553 30.1745   1
   0   1 -23 152.339 44.2527  -2
   0  -1 -23 152.339 44.2527   1
   0  -1 -24 493.404 49.8755  -2
   0   1 -24 493.404 49.8755   1
   0   1 -25 110.087 38.8727  -2
   0  -1 -25 110.087 38.8727   1
   0  -1 -26 997.037 69.5746  -2
   0   1 -26 997.037 69.5746   1
   0   1 -27 101.900 45.4655  -2
   0  -1 -27 101.900 45.4655   1
   0   1 -28 467.040 50.9120  -2
   0  -1 -28 467.040 50.9120   1
   0   1 -29 138.700 43.1669  -2
   0  -1 -29 138.700 43.1669   1
   0  -2   1 126124. 221.898  -2
   0   2   1 126124. 221.898   1
   0   2   2-1.61993 1.94095  -2
   0  -2   2-1.61993 1.94095   1
   0   2  -3 47152.7 107.330  -2
   0  -2  -3 47152.7 107.330   1
   0  -2  -4 764.347 13.6428  -2
   0   2  -4 764.347 13.6428   1
   0  -2  -5 58.0910 9.16217  -2
   0   2  -5 58.0910 9.16217   1
   0   2  -6 29329.3 179.063  -2
   0  -2  -6 29329.3 179.063   1
   0   2  -7 1398.60 35.7554  -2
   0  -2  -7 1398.60 35.7554   1
   0   2  -8 6384.69 51.9025  -2
   0  -2  -8 6384.69 51.9025   1
   0   2   9 331.127 25.6315  -2
   0  -2   9 331.127 25.6315   1
   0   2 -10 624.745 24.4453  -2
   0  -2 -10 624.745 24.4453   1
   0   2 -11 1908.59 41.9529  -2
   0  -2 -11 1908.59 41.9529   1
   0   2 -12 4815.08 79.7555  -2
   0  -2 -12 4815.08 79.7555   1
   0  -2 -13 584.680 29.8497  -2
   0   2 -13 584.680 29.8497   1
   0  -2 -14 17042.3 157.563  -2
   0   2 -14 17042.3 157.563   1
   0   2 -15 2274.25 59.6306  -2
   0  -2 -15 2274.25 59.6306   1
   0  -2 -16 2959.11 86.5746  -2
   0   2 -16 2959.11 86.5746   1
   0  -2 -17 4760.21 101.446  -2
   0   2 -17 4760.21 101.446   1
   0   2 -18 930.960 43.6703  -2
   0  -2 -18 930.960 43.6703   1
   0  -2 -19 8218.68 107.772  -2
   0   2 -19 8218.68 107.772   1
   0  -2  20 49.4951 29.4247  -2
   0   2  20 49.4951 29.4247   1
   0  -2  21 4893.89 96.4513  -2
   0   2  21 4893.89 96.4513   1
   0   2 -22 3130.45 70.6170  -2
   0  -2 -22 3130.45 70.6170   1
   0  -2 -23 10185.2 168.377  -2
   0   2 -23 10185.2 168.377   1
   0  -2 -24 1218.40 80.9224  -2
   0   2 -24 1218.40 80.9224   1
   0   2 -25 2748.55 97.4851  -2
   0  -2 -25 2748.55 97.4851   1
   0   2 -26 5304.62 165.076  -2
   0  -2 -26 5304.62 165.076   1
   0  -2 -27 2466.33 101.461  -2
   0   2 -27 2466.33 101.461   1
   0   2 -28 1370.02 92.2313  -2
   0  -2 -28 1370.02 92.2313   1
   0  -2 -29 2629.54 92.3113  -2
   0   2 -29 2629.54 92.3113   1
   0  -3   1 53.4293 6.19019  -2
   0   3   1 53.4293 6.19019   1
   0  -3   2 107.589 8.38848  -2
   0   3   2 107.589 8.38848   1
   0   3  -3 44.1437 6.19785  -2
   0  -3  -3 44.1437 6.19785   1
   0   3   4 49.1800 7.79855  -2
   0  -3   4 49.1800 7.79855   1
   0  -3  -5 86.1641 9.68944  -2
   0   3  -5 86.1641 9.68944   1
   0  -3   6 4.54021 10.1842  -2
   0   3   6 4.54021 10.1842   1
   0  -3  -7 15.0655 10.5537  -2
   0   3  -7 15.0655 10.5537   1
   0   3  -8 0.10495 14.5472  -2
   0  -3  -8 0.10495 14.5472   1
   0  -3  -9 78.8532 15.4275  -2
   0   3  -9 78.8532 15.4275   1
   0  -3 -10 26.7282 17.4645  -2
   0   3 -10 26.7282 17.4645   1
   0  -3 -11 26.4884 17.4624  -2
   0   3 -11 26.4884 17.4624   1
   0  -3 -12 268.721 24.1023  -2
   0   3 -12 268.721 24.1023   1
   0  -3 -13 22.0229 21.8845  -2
   0   3 -13 22.0229 21.8845   1
   0   3 -14 292.366 27.5522  -2
   0  -3 -14 292.366 27.5522   1
   0  -3 -15 15.3059 30.3722  -2
   0   3 -15 15.3059 30.3722   1
   0  -3 -16 190.986 30.4159  -2
   0   3 -16 190.986 30.4159   1
   0  -3 -17 46.9119 29.4132  -2
   0   3 -17 46.9119 29.4132   1
   0  -3 -18 17.1641 25.0922  -2
   0   3 -18 17.1641 25.0922   1
   0  -3  19 653.806 30.8463  -2
   0   3  19 653.806 30.8463   1
   0  -3 -20 3.30631 27.7359  -2
   0   3 -20 3.30631 27.7359   1
   0  -3  21 61.7068 27.4050  -2
   0   3  21 61.7068 27.4050   1
   0   3  22 16.4485 27.7502  -2
   0  -3  22 16.4485 27.7502   1
   0  -3 -23 123.385 41.0272  -2
   0   3 -23 123.385 41.0272   1
   0  -3 -24 141.107 44.8149  -2
   0   3 -24 141.107 44.8149   1
   0   3 -25 531.057 49.6891  -2
   0  -3 -25 531.057 49.6891   1
   0  -3 -26 399.299 50.8780  -2
   0   3 -26 399.299 50.8780   1
   0  -3 -27 259.338 54.5063  -2
   0   3 -27 259.338 54.5063   1
   0  -3 -28 267.499 56.4549  -2
   0   3 -28 267.499 56.4549   1
   0  -3 -29 194.626 47.4752  -2
   0   3 -29 194.626 47.4752   1
   0  -4   0 2620.57 24.7408  -2
   0   4   0 2620.57 24.7408   1
   0  -4   1 7239.40 48.0302  -2
   0   4   1 7239.40 48.0302   1
   0  -4  -2 223.671 9.88327  -2
   0   4  -2 223.671 9.88327   1
   0   4  -3 25.0775 7.15777  -2
   0  -4  -3 25.0775 7.15777   1
   0   4  -4 13084.7 75.3044  -2
   0  -4  -4 13084.7 75.3044   1
   0   4   5 1083.14 24.3917  -2
   0  -4   5 1083.14 24.3917   1
   0   4   6 27034.2 88.9319  -2
   0  -4   6 27034.2 88.9319   1
   0   4  -7 37211.7 175.083  -2
   0  -4  -7 37211.7 175.083   1
   0   4  -8 20979.4 139.353  -2
   0  -4  -8 20979.4 139.353   1
   0  -4  -9 48510.8 173.089  -2
   0   4  -9 48510.8 173.089   1
   0   4 -10 4801.51 74.2627  -2
   0  -4 -10 4801.51 74.2627   1
   0   4 -11 11485.8 88.3428  -2
   0  -4 -11 11485.8 88.3428   1
   0   4  12 9085.62 84.8716  -2
   0  -4  12 9085.62 84.8716   1
   0   4 -13 5952.01 89.8814  -2
   0  -4 -13 5952.01 89.8814   1
   0  -4 -14 8129.50 108.438  -2
   0   4 -14 8129.50 108.438   1
   0   4 -15 21587.6 179.343  -2
   0  -4 -15 21587.6 179.343   1
   0   4 -16 8956.49 112.710  -2
   0  -4 -16 8956.49 112.710   1
   0  -4 -17 5808.35 95.3557  -2
   0   4 -17 5808.35 95.3557   1
   0  -4  18 1050.13 50.7011  -2
   0   4  18 1050.13 50.7011   1
   0  -4 -19 1098.55 35.3550  -2
   0   4 -19 1098.55 35.3550   1
   0   4  20 822.925 44.0169  -2
   0  -4  20 822.925 44.0169   1
   0   4 -21 1313.57 51.6594  -2
   0  -4 -21 1313.57 51.6594   1
   0  -4 -22 1627.51 61.6413  -2
   0   4 -22 1627.51 61.6413   1
   0  -4 -23 175.914 43.4105  -2
   0   4 -23 175.914 43.4105   1
   0   4 -24 8301.81 180.895  -2
   0  -4 -24 8301.81 180.895   1
   0  -4 -25 4244.37 149.196  -2
   0   4 -25 4244.37 149.196   1
   0   4 -26 6685.89 156.929  -2
   0  -4 -26 6685.89 156.929   1
   0   4 -27 5405.24 127.426  -2
   0  -4 -27 5405.24 127.426   1
   0  -4 -28 5364.60 130.712  -2
   0   4 -28 5364.60 130.712   1
   0   4 -29 1477.45 136.351  -2
   0  -4 -29 1477.45 136.351   1
   0   5   1 25.3056 8.12192  -2
   0  -5   1 25.3056 8.12192   1
   0   5   2 183.855 9.27805  -2
   0  -5   2 183.855 9.27805   1
   0   5   3 56.8811 10.2708  -2
   0  -5   3 56.8811 10.2708   1
   0   5   4 251.460 11.6884  -2
   0  -5   4 251.460 11.6884   1
   0  -5  -5-2.44471 9.37670  -2
   0   5  -5-2.44471 9.37670   1
   0  -5   6 158.298 11.9531  -2
   0   5   6 158.298 11.9531   1
   0   5   7-1.98532 10.5816  -2
   0  -5   7-1.98532 10.5816   1
   0  -5   8-0.03954 12.8631  -2
   0   5   8-0.03954 12.8631   1
   0  -5  -9 268.720 22.3024  -2
   0   5  -9 268.720 22.3024   1
   0  -5  10 167.028 21.0631  -2
   0   5  10 167.028 21.0631   1
   0  -5 -11-8.65664 20.1633  -2
   0   5 -11-8.65664 20.1633   1
   0  -5 -12 84.9336 18.7943  -2
   0   5 -12 84.9336 18.7943   1
   0  -5 -13 175.882 27.4615  -2
   0   5 -13 175.882 27.4615   1
   0  -5 -14 444.403 29.4136  -2
   0   5 -14 444.403 29.4136   1
   0   5 -15 168.547 28.2851  -2
   0  -5 -15 168.547 28.2851   1
   0   5 -16 1085.14 48.6378  -2
   0  -5 -16 1085.14 48.6378   1
   0   5  17 124.662 26.2019  -2
   0  -5  17 124.662 26.2019   1
   0   5 -18 420.448 30.2035  -2
   0  -5 -18 420.448 30.2035   1
   0   5  19 366.402 28.6241  -2
   0  -5  19 366.402 28.6241   1
   0  -5  20 138.122 26.9931  -2
   0   5  20 138.122 26.9931   1
   0   5 -21 305.554 30.6011  -2
   0  -5 -21 305.554 30.6011   1
   0  -5  22 34.3334 26.5538  -2
   0   5  22 34.3334 26.5538   1
   0   5 -23 24.8281 38.0666  -2
   0  -5 -23 24.8281 38.0666   1
   0   5 -24 165.030 44.1307  -2
   0  -5 -24 165.030 44.1307   1
   0  -5 -25 465.010 55.4845  -2
   0   5 -25 465.010 55.4845   1
   0   5 -26 25.6122 42.7848  -2
   0  -5 -26 25.6122 42.7848   1
   0  -5 -27 450.412 53.9800  -2
   0   5 -27 450.412 53.9800   1
   0  -5 -28 154.902 52.4388  -2
   0   5 -28 154.902 52.4388   1
   0  -5 -29 191.608 54.6083  -2
   0   5 -29 191.608 54.6083   1
   0   6   0 6265.03 44.5331  -2
   0  -6   0 6265.03 44.5331   1
   0   6   1 446.812 12.7647  -2
   0  -6   1 446.812 12.7647   1
   0   6   2 24677.7 107.408  -2
   0  -6   2 24677.7 107.408   1
   0   6  -3 2947.14 42.5564  -2
   0  -6  -3 2947.14 42.5564   1
   0   6  -4 1281.82 24.8985  -2
   0  -6  -4 1281.82 24.8985   1
   0   6   5 13657.5 65.0200  -2
   0  -6   5 13657.5 65.0200   1
   0   6   6 2834.07 31.2598  -2
   0  -6   6 2834.07 31.2598   1
   0   6  -7 27619.2 98.4709  -2
   0  -6  -7 27619.2 98.4709   1
   0  -6  -8 403.599 17.7847  -2
   0   6  -8 403.599 17.7847   1
   0   6  -9 2343.87 32.8505  -2
   0  -6  -9 2343.87 32.8505   1
   0  -6 -10 37273.3 146.270  -2
   0   6 -10 37273.3 146.270   1
   0   6 -11 2846.90 56.8748  -2
   0  -6 -11 2846.90 56.8748   1
   0   6 -12 56.5392 20.7723  -2
   0  -6 -12 56.5392 20.7723   1
   0   6 -13 19883.4 138.824  -2
   0  -6 -13 19883.4 138.824   1
   0   6 -14 28.0290 23.2731  -2
   0  -6 -14 28.0290 23.2731   1
   0  -6 -15 19410.9 170.110  -2
   0   6 -15 19410.9 170.110   1
   0  -6 -16 4186.05 91.5647  -2
   0   6 -16 4186.05 91.5647   1
   0  -6 -17 1483.38 45.9724  -2
   0   6 -17 1483.38 45.9724   1
   0   6 -18 13223.7 161.835  -2
   0  -6 -18 13223.7 161.835   1
   0   6 -19 174.981 29.5135  -2
   0  -6 -19 174.981 29.5135   1
   0  -6 -20 4256.66 82.3394  -2
   0   6 -20 4256.66 82.3394   1
   0  -6 -21 1804.47 46.7987  -2
   0   6 -21 1804.47 46.7987   1
   0  -6 -22 33.8482 29.3332  -2
   0   6 -22 33.8482 29.3332   1
   0   6 -23 1326.62 63.7780  -2
   0  -6 -23 1326.62 63.7780   1
   0   6 -24 15.2288 41.6241  -2
   0  -6 -24 15.2288 41.6241   1
   0   6 -25 10990.0 200.502  -2
   0  -6 -25 10990.0 200.502   1
   0   6 -26 1582.07 91.5810  -2
   0  -6 -26 1582.07 91.5810   1
   0   6 -27 7199.95 134.770  -2
   0  -6 -27 7199.95 134.770   1
   0   6 -28 127.628 48.9075  -2
   0  -6 -28 127.628 48.9075   1
   0   6 -29 3489.43 164.525  -2
   0  -6 -29 3489.43 164.525   1
   0  -7   1 26.2099 8.73542  -2
   0   7   1 26.2099 8.73542   1
   0  -7  -2 175.233 12.3235  -2
   0   7  -2 175.233 12.3235   1
   0   7  -3 11.9572 12.2117  -2
   0  -7  -3 11.9572 12.2117   1
   0  -7  -4 338.922 14.3026  -2
   0   7  -4 338.922 14.3026   1
   0   7  -5 136.331 12.9160  -2
   0  -7  -5 136.331 12.9160   1
   0   7  -6 111.761 14.2192  -2
   0  -7  -6 111.761 14.2192   1
   0   7  -7 42.5256 12.9365  -2
   0  -7  -7 42.5256 12.9365   1
   0   7  -8 129.495 14.2975  -2
   0  -7  -8 129.495 14.2975   1
   0  -7  -9 189.961 15.9832  -2
   0   7  -9 189.961 15.9832   1
   0   7 -10 13.0692 15.5328  -2
   0  -7 -10 13.0692 15.5328   1
   0   7  11 51.5394 15.9738  -2
   0  -7  11 51.5394 15.9738   1
   0  -7 -12 125.473 22.7329  -2
   0   7 -12 125.473 22.7329   1
   0   7  13 1498.58 56.6936  -2
   0  -7  13 1498.58 56.6936   1
   0   7  14 275.012 22.5233  -2
   0  -7  14 275.012 22.5233   1
   0   7 -15 1056.28 46.5343  -2
   0  -7 -15 1056.28 46.5343   1
   0  -7 -16 1084.71 39.9483  -2
   0   7 -16 1084.71 39.9483   1
   0   7  17 186.581 26.6262  -2
   0  -7  17 186.581 26.6262   1
   0   7 -18 1245.73 50.0951  -2
   0  -7 -18 1245.73 50.0951   1
   0   7  19 36.7429 30.0851  -2
   0  -7  19 36.7429 30.0851   1
   0  -7 -20 258.426 30.3531  -2
   0   7 -20 258.426 30.3531   1
   0  -7 -21 339.911 32.4373  -2
   0   7 -21 339.911 32.4373   1
   0  -7 -22-0.01031 33.6730  -2
   0   7 -22-0.01031 33.6730   1
   0  -7 -23 59.4300 38.8259  -2
   0   7 -23 59.4300 38.8259   1
   0  -7 -24 14.3722 45.9568  -2
   0   7 -24 14.3722 45.9568   1
   0   7 -25 348.921 52.2480  -2
   0  -7 -25 348.921 52.2480   1
   0   7 -26 119.890 46.9310  -2
   0  -7 -26 119.890 46.9310   1
   0  -7 -27 512.962 49.3438  -2
   0   7 -27 512.962 49.3438   1
   0  -7 -28 173.866 52.1013  -2
   0   7 -28 173.866 52.1013   1
   0   8   0 3105.13 44.7932  -2
   0  -8   0 3105.13 44.7932   1
   0   8  -1 42249.8 139.403  -2
   0  -8  -1 42249.8 139.403   1
   0   8   2 12347.5 78.9585  -2
   0  -8   2 12347.5 78.9585   1
   0   8  -3 28017.2 149.344  -2
   0  -8  -3 28017.2 149.344   1
   0   8  -4 21236.5 119.264  -2
   0  -8  -4 21236.5 119.264   1
   0   8   5 4640.92 58.0153  -2
   0  -8   5 4640.92 58.0153   1
   0   8   6 47769.9 156.479  -2
   0  -8   6 47769.9 156.479   1
   0  -8  -7 3018.01 36.5495  -2
   0   8  -7 3018.01 36.5495   1
   0   8  -8 10066.8 81.3920  -2
   0  -8  -8 10066.8 81.3920   1
   0  -8  -9 1467.68 26.3493  -2
   0   8  -9 1467.68 26.3493   1
   0   8 -10 9732.95 128.394  -2
   0  -8 -10 9732.95 128.394   1
   0  -8 -11 8425.47 64.0139  -2
   0   8 -11 8425.47 64.0139   1
   0   8 -12 2206.75 46.0417  -2
   0  -8 -12 2206.75 46.0417   1
   0   8  13 9709.77 82.3990  -2
   0  -8  13 9709.77 82.3990   1
   0   8 -14 1367.93 39.7418  -2
   0  -8 -14 1367.93 39.7418   1
   0   8 -15 4338.38 78.9242  -2
   0  -8 -15 4338.38 78.9242   1
   0  -8 -16 1868.02 50.9047  -2
   0   8 -16 1868.02 50.9047   1
   0   8 -17 282.066 27.3485  -2
   0  -8 -17 282.066 27.3485   1
   0   8 -18 568.400 31.0091  -2
   0  -8 -18 568.400 31.0091   1
   0  -8 -19 11270.3 108.356  -2
   0   8 -19 11270.3 108.356   1
   0  -8 -20 17.4716 27.9918  -2
   0   8 -20 17.4716 27.9918   1
   0  -8 -21 9118.09 93.0812  -2
   0   8 -21 9118.09 93.0812   1
   0   8 -22 681.716 44.6949  -2
   0  -8 -22 681.716 44.6949   1
   0  -8 -23 719.967 47.2828  -2
   0   8 -23 719.967 47.2828   1
   0   8 -24 1357.23 71.1019  -2
   0  -8 -24 1357.23 71.1019   1
   0  -8 -25 705.085 50.0610  -2
   0   8 -25 705.085 50.0610   1
   0  -8 -26 3172.26 94.4934  -2
   0   8 -26 3172.26 94.4934   1
   0  -8 -27 900.397 61.7010  -2
   0   8 -27 900.397 61.7010   1
   0   8 -28 1783.92 91.5983  -2
   0  -8 -28 1783.92 91.5983   1
   0   9   1 68.9196 13.9700  -2
   0  -9   1 68.9196 13.9700   1
   0   9  -2 46.4620 12.8469  -2
   0  -9  -2 46.4620 12.8469   1
   0   9   3 138.218 16.6121  -2
   0  -9   3 138.218 16.6121   1
   0  -9   4 74.8052 15.2477  -2
   0   9   4 74.8052 15.2477   1
   0   9  -5 11.0247 13.0585  -2
   0  -9  -5 11.0247 13.0585   1
   0  -9   6-3.77976 13.1241  -2
   0   9   6-3.77976 13.1241   1
   0   9  -7 115.341 14.8255  -2
   0  -9  -7 115.341 14.8255   1
   0   9  -8 195.467 16.7464  -2
   0  -9  -8 195.467 16.7464   1
   0   9   9 300.558 18.7718  -2
   0  -9   9 300.558 18.7718   1
   0  -9 -10 921.294 36.6854  -2
   0   9 -10 921.294 36.6854   1
   0  -9 -11 32.1640 17.1276  -2
   0   9 -11 32.1640 17.1276   1
   0   9  12 1009.86 33.5412  -2
   0  -9  12 1009.86 33.5412   1
   0  -9 -13 377.798 24.9198  -2
   0   9 -13 377.798 24.9198   1
   0  -9 -14 46.1658 22.2137  -2
   0   9 -14 46.1658 22.2137   1
   0   9 -15 1101.96 34.8522  -2
   0  -9 -15 1101.96 34.8522   1
   0   9 -16 148.824 24.2089  -2
   0  -9 -16 148.824 24.2089   1
   0  -9 -17 972.286 35.8516  -2
   0   9 -17 972.286 35.8516   1
   0   9 -18 758.047 31.7135  -2
   0  -9 -18 758.047 31.7135   1
   0  -9 -19 14.9361 26.6825  -2
   0   9 -19 14.9361 26.6825   1
   0  -9 -20 129.340 27.2374  -2
   0   9 -20 129.340 27.2374   1
   0   9 -21 88.7834 27.5754  -2
   0  -9 -21 88.7834 27.5754   1
   0  -9 -22 29.1861 38.0630  -2
   0   9 -22 29.1861 38.0630   1
   0   9 -23 31.6936 38.1778  -2
   0  -9 -23 31.6936 38.1778   1
   0   9 -24 40.3740 41.7180  -2
   0  -9 -24 40.3740 41.7180   1
   0   9 -25 117.539 43.1752  -2
   0  -9 -25 117.539 43.1752   1
   0   9 -26 105.970 44.8368  -2
   0  -9 -26 105.970 44.8368   1
   0  -9 -27 421.829 51.9993  -2
   0   9 -27 421.829 51.9993   1
   0  -9 -28 8.26175 52.4268  -2
   0   9 -28 8.26175 52.4268   1
   0  10   0 19965.2 119.175  -2
   0 -10   0 19965.2 119.175   1
   0 -10   1 39484.1 137.153  -2
   0  10   1 39484.1 137.153   1
   0  10   2 3849.39 37.6699  -2
   0 -10   2 3849.39 37.6699   1
   0 -10   3 18957.2 121.943  -2
   0  10   3 18957.2 121.943   1
   0  10   4 22.0650 14.7913  -2
   0 -10   4 22.0650 14.7913   1
   0  10  -5 4309.57 58.7699  -2
   0 -10  -5 4309.57 58.7699   1
   0  10   6 953.803 22.4498  -2
   0 -10   6 953.803 22.4498   1
   0  10   7 4140.74 54.7967  -2
   0 -10   7 4140.74 54.7967   1
   0  10  -8 131.856 15.5964  -2
   0 -10  -8 131.856 15.5964   1
   0  10   9 154.813 18.2132  -2
   0 -10   9 154.813 18.2132   1
   0  10 -10 102.090 17.7893  -2
   0 -10 -10 102.090 17.7893   1
   0  10  11 81.7195 18.9330  -2
   0 -10  11 81.7195 18.9330   1
   0  10  12 2858.25 56.3839  -2
   0 -10  12 2858.25 56.3839   1
   0  10 -13 3081.95 51.8016  -2
   0 -10 -13 3081.95 51.8016   1
   0 -10 -14 3655.35 66.2333  -2
   0  10 -14 3655.35 66.2333   1
   0 -10 -15 234.749 24.1842  -2
   0  10 -15 234.749 24.1842   1
   0 -10  16 73.3998 23.7343  -2
   0  10  16 73.3998 23.7343   1
   0  10 -17 1068.62 39.4426  -2
   0 -10 -17 1068.62 39.4426   1
   0  10 -18 4029.22 68.3437  -2
   0 -10 -18 4029.22 68.3437   1
   0 -10 -19 9287.19 75.2937  -2
   0  10 -19 9287.19 75.2937   1
   0  10 -20 5059.54 78.3912  -2
   0 -10 -20 5059.54 78.3912   1
   0  10 -21 5661.96 89.2005  -2
   0 -10 -21 5661.96 89.2005   1
   0  10 -22 11707.1 154.328  -2
   0 -10 -22 11707.1 154.328   1
   0  10 -23 4078.66 108.816  -2
   0 -10 -23 4078.66 108.816   1
   0  10 -24 3233.89 90.2909  -2
   0 -10 -24 3233.89 90.2909   1
   0  10 -25 271.716 47.2861  -2
   0 -10 -25 271.716 47.2861   1
   0 -10 -26 103.052 45.6836  -2
   0  10 -26 103.052 45.6836   1
   0 -10 -27 204.227 52.0036  -2
   0  10 -27 204.227 52.0036   1
   0 -10 -28 160.803 56.7411  -2
   0  10 -28 160.803 56.7411   1
   0  11   1 758.030 29.0295  -2
   0 -11   1 758.030 29.0295   1
   0  11   2 375.946 21.6460  -2
   0 -11   2 375.946 21.6460   1
   0  11  -3 927.185 22.6383  -2
   0 -11  -3 927.185 22.6383   1
   0  11  -4 1995.52 43.0747  -2
   0 -11  -4 1995.52 43.0747   1
   0  11  -5 63.4565 15.4466  -2
   0 -11  -5 63.4565 15.4466   1
   0  11   6 1461.01 30.4092  -2
   0 -11   6 1461.01 30.4092   1
   0  11  -7 532.470 20.1093  -2
   0 -11  -7 532.470 20.1093   1
   0  11  -8 203.422 17.0827  -2
   0 -11  -8 203.422 17.0827   1
   0 -11  -9 1915.92 30.1051  -2
   0  11  -9 1915.92 30.1051   1
   0 -11  10 22.8975 16.1313  -2
   0  11  10 22.8975 16.1313   1
   0  11 -11 1249.30 30.6790  -2
   0 -11 -11 1249.30 30.6790   1
   0  11  12 241.295 21.8552  -2
   0 -11  12 241.295 21.8552   1
   0 -11 -13 62.0576 18.2534  -2
   0  11 -13 62.0576 18.2534   1
   0  11  14 86.9382 21.4827  -2
   0 -11  14 86.9382 21.4827   1
   0 -11 -15 373.468 27.2865  -2
   0  11 -15 373.468 27.2865   1
   0 -11  16 134.843 24.7860  -2
   0  11  16 134.843 24.7860   1
   0  11  17 532.634 32.5843  -2
   0 -11  17 532.634 32.5843   1
   0  11 -18 700.489 30.4111  -2
   0 -11 -18 700.489 30.4111   1
   0 -11 -19 53.0955 28.0581  -2
   0  11 -19 53.0955 28.0581   1
   0 -11  20 71.5272 30.4388  -2
   0  11  20 71.5272 30.4388   1
   0  11 -21 20.1400 36.4678  -2
   0 -11 -21 20.1400 36.4678   1
   0  11 -22 69.5847 39.3712  -2
   0 -11 -22 69.5847 39.3712   1
   0 -11 -23 150.299 44.4164  -2
   0  11 -23 150.299 44.4164   1
   0 -11 -24 125.892 44.7385  -2
   0  11 -24 125.892 44.7385   1
   0 -11 -25 4.76112 45.7334  -2
   0  11 -25 4.76112 45.7334   1
   0 -11 -26 9.90238 50.6707  -2
   0  11 -26 9.90238 50.6707   1
   0  11 -27 187.427 55.6999  -2
   0 -11 -27 187.427 55.6999   1
   0 -12   0 79054.7 243.145  -2
   0  12   0 79054.7 243.145   1
   0  12  -1 12492.7 102.008  -2
   0 -12  -1 12492.7 102.008   1
   0 -12  -2 5868.82 57.9812  -2
   0  12  -2 5868.82 57.9812   1
   0  12   3 123.905 19.8274  -2
   0 -12   3 123.905 19.8274   1
   0  12  -4 108.608 16.5401  -2
   0 -12  -4 108.608 16.5401   1
   0  12  -5 1289.74 30.8802  -2
   0 -12  -5 1289.74 30.8802   1
   0  12  -6 3502.51 42.8070  -2
   0 -12  -6 3502.51 42.8070   1
   0 -12  -7 13646.9 91.0937  -2
   0  12  -7 13646.9 91.0937   1
   0  12  -8 10124.5 76.8929  -2
   0 -12  -8 10124.5 76.8929   1
   0  12   9 2528.84 38.0029  -2
   0 -12   9 2528.84 38.0029   1
   0  12 -10 75.6516 17.9920  -2
   0 -12 -10 75.6516 17.9920   1
   0  12 -11 2380.56 33.8854  -2
   0 -12 -11 2380.56 33.8854   1
   0 -12  12 527.939 21.8324  -2
   0  12  12 527.939 21.8324   1
   0  12 -13 506.633 24.9734  -2
   0 -12 -13 506.633 24.9734   1
   0 -12  14 123.561 23.3084  -2
   0  12  14 123.561 23.3084   1
   0  12 -15 3189.77 60.1124  -2
   0 -12 -15 3189.77 60.1124   1
   0  12 -16 2920.47 74.3781  -2
   0 -12 -16 2920.47 74.3781   1
   0  12 -17 5792.25 72.8419  -2
   0 -12 -17 5792.25 72.8419   1
   0  12 -18 7450.18 90.5071  -2
   0 -12 -18 7450.18 90.5071   1
   0 -12  19 7.38582 26.6597  -2
   0  12  19 7.38582 26.6597   1
   0  12 -20 9141.58 87.0850  -2
   0 -12 -20 9141.58 87.0850   1
   0 -12 -21 2894.08 82.1138  -2
   0  12 -21 2894.08 82.1138   1
   0 -12 -22 9519.61 177.901  -2
   0  12 -22 9519.61 177.901   1
   0 -12 -23 3655.77 77.0230  -2
   0  12 -23 3655.77 77.0230   1
   0 -12 -24 992.428 53.5732  -2
   0  12 -24 992.428 53.5732   1
   0  12 -25 3941.68 146.231  -2
   0 -12 -25 3941.68 146.231   1
   0 -12 -26 120.840 53.8813  -2
   0  12 -26 120.840 53.8813   1
   0  12 -27 2383.56 109.527  -2
   0 -12 -27 2383.56 109.527   1
   0  13   1 2012.84 33.8955  -2
   0 -13   1 2012.84 33.8955   1
   0 -13  -2 245.591 20.2423  -2
   0  13  -2 245.591 20.2423   1
   0  13  -3 3838.38 42.9005  -2
   0 -13  -3 3838.38 42.9005   1
   0  13   4 105.044 16.7082  -2
   0 -13   4 105.044 16.7082   1
   0  13  -5 1861.54 32.5391  -2
   0 -13  -5 1861.54 32.5391   1
   0 -13  -6 1002.55 32.6780  -2
   0  13  -6 1002.55 32.6780   1
   0  13  -7 23.1991 16.0534  -2
   0 -13  -7 23.1991 16.0534   1
   0 -13  -8 720.306 24.1060  -2
   0  13  -8 720.306 24.1060   1
   0  13  -9 555.618 22.1370  -2
   0 -13  -9 555.618 22.1370   1
   0  13  10 823.814 23.2406  -2
   0 -13  10 823.814 23.2406   1
   0  13  11 791.173 23.8449  -2
   0 -13  11 791.173 23.8449   1
   0  13 -12 10.1016 17.5935  -2
   0 -13 -12 10.1016 17.5935   1
   0  13 -13 61.3611 17.5649  -2
   0 -13 -13 61.3611 17.5649   1
   0 -13 -14-3.23035 23.2270  -2
   0  13 -14-3.23035 23.2270   1
   0  13 -15 1485.52 41.0185  -2
   0 -13 -15 1485.52 41.0185   1
   0  13 -16 48.3071 27.8852  -2
   0 -13 -16 48.3071 27.8852   1
   0  13 -17 1124.45 41.6086  -2
   0 -13 -17 1124.45 41.6086   1
   0  13 -18 672.784 37.2195  -2
   0 -13 -18 672.784 37.2195   1
   0 -13 -19 109.423 30.3855  -2
   0  13 -19 109.423 30.3855   1
   0 -13 -20 259.964 38.7285  -2
   0  13 -20 259.964 38.7285   1
   0  13 -21 0.96531 43.5921  -2
   0 -13 -21 0.96531 43.5921   1
   0 -13 -22 327.105 45.7352  -2
   0  13 -22 327.105 45.7352   1
   0  13 -23 248.491 45.9787  -2
   0 -13 -23 248.491 45.9787   1
   0  13 -24 24.1304 47.0440  -2
   0 -13 -24 24.1304 47.0440   1
   0 -13 -25 131.246 52.5564  -2
   0  13 -25 131.246 52.5564   1
   0 -13 -26 38.8743 50.8917  -2
   0  13 -26 38.8743 50.8917   1
   0  13 -27-11.8598 58.9133  -2
   0 -13 -27-11.8598 58.9133   1
   0 -14   0 4362.63 78.6879  -2
   0  14   0 4362.63 78.6879   1
   0  14   1 7762.96 112.004  -2
   0 -14   1 7762.96 112.004   1
   0  14   2 1493.49 34.4885  -2
   0 -14   2 1493.49 34.4885   1
   0  14   3 1668.07 27.4594  -2
   0 -14   3 1668.07 27.4594   1
   0 -14  -4 17014.8 96.5419  -2
   0  14  -4 17014.8 96.5419   1
   0  14  -5 92.7010 18.3861  -2
   0 -14  -5 92.7010 18.3861   1
   0 -14   6 34250.3 260.975  -2
   0  14   6 34250.3 260.975   1
   0  14   7 30.6480 16.9218  -2
   0 -14   7 30.6480 16.9218   1
   0  14   8 17204.8 124.556  -2
   0 -14   8 17204.8 124.556   1
   0  14   9 39.1933 18.9016  -2
   0 -14   9 39.1933 18.9016   1
   0  14  10 963.579 30.6017  -2
   0 -14  10 963.579 30.6017   1
   0  14 -11 548.481 25.3277  -2
   0 -14 -11 548.481 25.3277   1
   0  14  12 5804.93 73.1005  -2
   0 -14  12 5804.93 73.1005   1
   0  14  13 23.6802 19.5907  -2
   0 -14  13 23.6802 19.5907   1
   0 -14  14 18974.9 142.226  -2
   0  14  14 18974.9 142.226   1
   0  14 -15 191.113 23.9347  -2
   0 -14 -15 191.113 23.9347   1
   0  14  16 4088.47 77.5775  -2
   0 -14  16 4088.47 77.5775   1
   0  14  17 2047.68 59.9306  -2
   0 -14  17 2047.68 59.9306   1
   0 -14  18 73.0519 30.5610  -2
   0  14  18 73.0519 30.5610   1
   0 -14  19 2063.99 56.9249  -2
   0  14  19 2063.99 56.9249   1
   0  14 -20 419.795 43.8221  -2
   0 -14 -20 419.795 43.8221   1
   0  14 -21 1756.54 83.4622  -2
   0 -14 -21 1756.54 83.4622   1
   0  14 -22 894.712 53.4991  -2
   0 -14 -22 894.712 53.4991   1
   0  14 -23 2442.19 98.6933  -2
   0 -14 -23 2442.19 98.6933   1
   0  14 -24 8073.79 176.365  -2
   0 -14 -24 8073.79 176.365   1
   0 -14 -25 705.660 62.5817  -2
   0  14 -25 705.660 62.5817   1
   0  14 -26 10287.9 194.799  -2
   0 -14 -26 10287.9 194.799   1
   0  15   1 494.545 23.7992  -2
   0 -15   1 494.545 23.7992   1
   0 -15   2 650.078 24.3538  -2
   0  15   2 650.078 24.3538   1
   0 -15  -3 2607.00 38.5104  -2
   0  15  -3 2607.00 38.5104   1
   0  15  -4 595.318 21.9398  -2
   0 -15  -4 595.318 21.9398   1
   0 -15  -5 3430.94 42.9184  -2
   0  15  -5 3430.94 42.9184   1
   0  15  -6 160.591 20.4066  -2
   0 -15  -6 160.591 20.4066   1
   0 -15  -7 698.768 24.9871  -2
   0  15  -7 698.768 24.9871   1
   0  15   8 71.2663 19.2261  -2
   0 -15   8 71.2663 19.2261   1
   0  15   9 87.0479 18.9221  -2
   0 -15   9 87.0479 18.9221   1
   0 -15 -10 180.744 20.7532  -2
   0  15 -10 180.744 20.7532   1
   0 -15  11 156.090 22.3716  -2
   0  15  11 156.090 22.3716   1
   0 -15  12 60.5242 21.0383  -2
   0  15  12 60.5242 21.0383   1
   0  15  13 4.95029 20.6944  -2
   0 -15  13 4.95029 20.6944   1
   0  15 -14 39.5117 21.5210  -2
   0 -15 -14 39.5117 21.5210   1
   0 -15 -15 231.346 27.3280  -2
   0  15 -15 231.346 27.3280   1
   0 -15  16 252.763 26.1658  -2
   0  15  16 252.763 26.1658   1
   0  15 -17 1482.95 45.0938  -2
   0 -15 -17 1482.95 45.0938   1
   0 -15 -18 76.6649 31.8476  -2
   0  15 -18 76.6649 31.8476   1
   0 -15  19 1237.61 61.1648  -2
   0  15  19 1237.61 61.1648   1
   0  15 -20 39.6696 36.5213  -2
   0 -15 -20 39.6696 36.5213   1
   0 -15 -21 121.291 39.2145  -2
   0  15 -21 121.291 39.2145   1
   0  15 -22 184.528 47.5245  -2
   0 -15 -22 184.528 47.5245   1
   0 -15 -23 28.6835 45.0417  -2
   0  15 -23 28.6835 45.0417   1
   0  15 -24 76.4181 48.1993  -2
   0 -15 -24 76.4181 48.1993   1
   0 -15 -25 65.8220 57.4161  -2
   0  15 -25 65.8220 57.4161   1
   0 -15 -26 142.158 56.8247  -2
   0  15 -26 142.158 56.8247   1
   0  16   0 1002.30 33.7863  -2
   0 -16   0 1002.30 33.7863   1
   0 -16  -1 6943.74 62.5169  -2
   0  16  -1 6943.74 62.5169   1
   0  16  -2 159.827 23.7733  -2
   0 -16  -2 159.827 23.7733   1
   0 -16   3 17396.2 91.3896  -2
   0  16   3 17396.2 91.3896   1
   0 -16   4 1559.60 29.3462  -2
   0  16   4 1559.60 29.3462   1
   0 -16  -5 15973.9 118.555  -2
   0  16  -5 15973.9 118.555   1
   0  16  -6 10592.8 113.536  -2
   0 -16  -6 10592.8 113.536   1
   0 -16   7 39480.1 198.164  -2
   0  16   7 39480.1 198.164   1
   0 -16   8 4569.59 58.7618  -2
   0  16   8 4569.59 58.7618   1
   0  16  -9 4516.66 62.0145  -2
   0 -16  -9 4516.66 62.0145   1
   0 -16  10 954.322 30.6567  -2
   0  16  10 954.322 30.6567   1
   0 -16 -11 56.6712 21.0393  -2
   0  16 -11 56.6712 21.0393   1
   0 -16 -12 462.983 26.1105  -2
   0  16 -12 462.983 26.1105   1
   0  16 -13 1836.99 39.1790  -2
   0 -16 -13 1836.99 39.1790   1
   0 -16  14 40.4512 22.1711  -2
   0  16  14 40.4512 22.1711   1
   0  16 -15 1272.59 43.2552  -2
   0 -16 -15 1272.59 43.2552   1
   0  16  16 1264.89 43.5088  -2
   0 -16  16 1264.89 43.5088   1
   0  16  17 1171.61 32.9234  -2
   0 -16  17 1171.61 32.9234   1
   0 -16  18 150.876 34.9541  -2
   0  16  18 150.876 34.9541   1
   0 -16  19 367.049 39.6604  -2
   0  16  19 367.049 39.6604   1
   0  16 -20 580.117 42.4238  -2
   0 -16 -20 580.117 42.4238   1
   0  16 -21 1426.92 75.9093  -2
   0 -16 -21 1426.92 75.9093   1
   0  16 -22 95.5796 41.9904  -2
   0 -16 -22 95.5796 41.9904   1
   0  16 -23 3520.15 110.843  -2
   0 -16 -23 3520.15 110.843   1
   0  16 -24 363.765 47.5587  -2
   0 -16 -24 363.765 47.5587   1
   0  16 -25 9539.10 186.064  -2
   0 -16 -25 9539.10 186.064   1
   0  17   1 44.8106 23.9497  -2
   0 -17   1 44.8106 23.9497   1
   0 -17  -2 703.512 28.9898  -2
   0  17  -2 703.512 28.9898   1
   0  17  -3 616.507 28.6502  -2
   0 -17  -3 616.507 28.6502   1
   0  17  -4 2109.24 41.6038  -2
   0 -17  -4 2109.24 41.6038   1
   0  17  -5 294.348 23.2034  -2
   0 -17  -5 294.348 23.2034   1
   0  17   6 2238.74 35.3707  -2
   0 -17   6 2238.74 35.3707   1
   0  17   7 148.394 19.9161  -2
   0 -17   7 148.394 19.9161   1
   0 -17  -8 318.146 26.4922  -2
   0  17  -8 318.146 26.4922   1
   0  17   9 2266.85 41.4336  -2
   0 -17   9 2266.85 41.4336   1
   0  17 -10 34.2816 24.9478  -2
   0 -17 -10 34.2816 24.9478   1
   0  17 -11 53.5239 21.3587  -2
   0 -17 -11 53.5239 21.3587   1
   0  17 -12 44.0857 23.4699  -2
   0 -17 -12 44.0857 23.4699   1
   0  17 -13 20.8553 23.9767  -2
   0 -17 -13 20.8553 23.9767   1
   0 -17  14 27.1214 23.4122  -2
   0  17  14 27.1214 23.4122   1
   0 -17 -15 34.4209 26.3471  -2
   0  17 -15 34.4209 26.3471   1
   0 -17  16 1205.84 35.9812  -2
   0  17  16 1205.84 35.9812   1
   0  17  17 401.412 34.0660  -2
   0 -17  17 401.412 34.0660   1
   0 -17 -18 1049.18 43.5607  -2
   0  17 -18 1049.18 43.5607   1
   0 -17 -19 515.409 43.1463  -2
   0  17 -19 515.409 43.1463   1
   0 -17 -20-14.2932 39.2972  -2
   0  17 -20-14.2932 39.2972   1
   0 -17 -21 26.0398 37.7815  -2
   0  17 -21 26.0398 37.7815   1
   0 -17 -22 133.104 41.9981  -2
   0  17 -22 133.104 41.9981   1
   0 -17 -23-16.4366 44.2442  -2
   0  17 -23-16.4366 44.2442   1
   0  17 -24 301.841 48.8343  -2
   0 -17 -24 301.841 48.8343   1
   0 -17 -25 76.9002 47.5846  -2
   0  17 -25 76.9002 47.5846   1
   0 -18   0 23092.8 155.374  -2
   0  18   0 23092.8 155.374   1
   0  18   1 975.702 43.8326  -2
   0 -18   1 975.702 43.8326   1
   0  18   2 29306.6 121.372  -2
   0 -18   2 29306.6 121.372   1
   0 -18   3 253.185 27.2538  -2
   0  18   3 253.185 27.2538   1
   0  18  -4 12147.7 110.251  -2
   0 -18  -4 12147.7 110.251   1
   0 -18   5 3474.78 42.1033  -2
   0  18   5 3474.78 42.1033   1
   0 -18  -6 102.837 23.3817  -2
   0  18  -6 102.837 23.3817   1
   0  18   7 25149.0 218.840  -2
   0 -18   7 25149.0 218.840   1
   0  18   8 198.566 25.8199  -2
   0 -18   8 198.566 25.8199   1
   0 -18   9 378.166 27.3020  -2
   0  18   9 378.166 27.3020   1
   0  18 -10 5333.19 95.4828  -2
   0 -18 -10 5333.19 95.4828   1
   0  18  11 19.4328 23.3029  -2
   0 -18  11 19.4328 23.3029   1
   0  18  12 233.184 26.9739  -2
   0 -18  12 233.184 26.9739   1
   0  18  13 1552.45 44.3960  -2
   0 -18  13 1552.45 44.3960   1
   0  18 -14 189.653 27.3913  -2
   0 -18 -14 189.653 27.3913   1
   0  18 -15 4314.54 65.6505  -2
   0 -18 -15 4314.54 65.6505   1
   0 -18 -16 868.225 47.8781  -2
   0  18 -16 868.225 47.8781   1
   0  18  17 115.012 33.4316  -2
   0 -18  17 115.012 33.4316   1
   0  18 -18 5015.95 77.4323  -2
   0 -18 -18 5015.95 77.4323   1
   0  18 -19 8069.84 154.446  -2
   0 -18 -19 8069.84 154.446   1
   0  18 -20 5968.20 117.653  -2
   0 -18 -20 5968.20 117.653   1
   0 -18  21 1898.70 94.6839  -2
   0  18  21 1898.70 94.6839   1
   0 -18  22 3199.65 135.352  -2
   0  18  22 3199.65 135.352   1
   0 -18 -23 479.266 52.1134  -2
   0  18 -23 479.266 52.1134   1
   0 -18 -24 594.980 55.1418  -2
   0  18 -24 594.980 55.1418   1
   0  19   1-2.68553 26.2233  -2
   0 -19   1-2.68553 26.2233   1
   0 -19   2 1108.00 33.2672  -2
   0  19   2 1108.00 33.2672   1
   0  19  -3 30.9753 24.9815  -2
   0 -19  -3 30.9753 24.9815   1
   0  19   4 1487.74 45.1675  -2
   0 -19   4 1487.74 45.1675   1
   0  19  -5 24.4752 23.0934  -2
   0 -19  -5 24.4752 23.0934   1
   0 -19   6 304.933 27.8663  -2
   0  19   6 304.933 27.8663   1
   0  19  -7 202.605 24.2494  -2
   0 -19  -7 202.605 24.2494   1
   0 -19   8 3849.34 50.2909  -2
   0  19   8 3849.34 50.2909   1
   0 -19   9 1198.71 33.7627  -2
   0  19   9 1198.71 33.7627   1
   0  19 -10 1432.48 38.7748  -2
   0 -19 -10 1432.48 38.7748   1
   0  19  11 21.7016 26.7286  -2
   0 -19  11 21.7016 26.7286   1
   0  19  12 1249.77 39.5045  -2
   0 -19  12 1249.77 39.5045   1
   0  19  13 221.335 27.3456  -2
   0 -19  13 221.335 27.3456   1
   0 -19 -14 77.0375 25.9157  -2
   0  19 -14 77.0375 25.9157   1
   0  19 -15 60.8796 27.2184  -2
   0 -19 -15 60.8796 27.2184   1
   0  19 -16 452.482 36.2598  -2
   0 -19 -16 452.482 36.2598   1
   0 -19 -17 14.3374 33.0242  -2
   0  19 -17 14.3374 33.0242   1
   0 -19 -18 590.850 39.2784  -2
   0  19 -18 590.850 39.2784   1
   0 -19  19 85.9233 40.6840  -2
   0  19  19 85.9233 40.6840   1
   0 -19 -20 163.252 48.6235  -2
   0  19 -20 163.252 48.6235   1
   0 -19 -21 44.3836 40.9012  -2
   0  19 -21 44.3836 40.9012   1
   0  19 -22 295.851 48.7264  -2
   0 -19 -22 295.851 48.7264   1
   0 -19 -23 21.5909 43.5363  -2
   0  19 -23 21.5909 43.5363   1
   0 -19 -24 203.248 49.1593  -2
   0  19 -24 203.248 49.1593   1
   0 -20   0 244.794 43.8876  -2
   0  20   0 244.794 43.8876   1
   0  20   1 15347.3 130.900  -2
   0 -20   1 15347.3 130.900   1
   0  20   2 759.506 34.5023  -2
   0 -20   2 759.506 34.5023   1
   0  20   3 2419.58 44.1490  -2
   0 -20   3 2419.58 44.1490   1
   0 -20  -4 3929.43 61.3479  -2
   0  20  -4 3929.43 61.3479   1
   0 -20  -5 1051.03 37.1943  -2
   0  20  -5 1051.03 37.1943   1
   0  20   6 1641.35 35.2596  -2
   0 -20   6 1641.35 35.2596   1
   0  20  -7 3018.15 63.1404  -2
   0 -20  -7 3018.15 63.1404   1
   0  20  -8 734.590 29.9673  -2
   0 -20  -8 734.590 29.9673   1
   0  20  -9 356.544 29.4206  -2
   0 -20  -9 356.544 29.4206   1
   0  20 -10 394.361 29.5534  -2
   0 -20 -10 394.361 29.5534   1
   0 -20 -11 1664.36 49.2189  -2
   0  20 -11 1664.36 49.2189   1
   0  20  12 1061.52 35.7470  -2
   0 -20  12 1061.52 35.7470   1
   0 -20 -13 1394.03 37.6492  -2
   0  20 -13 1394.03 37.6492   1
   0 -20 -14 75.8456 28.1117  -2
   0  20 -14 75.8456 28.1117   1
   0 -20  15 90.1715 31.9847  -2
   0  20  15 90.1715 31.9847   1
   0 -20 -16 572.377 38.4533  -2
   0  20 -16 572.377 38.4533   1
   0  20 -17 2949.29 74.9752  -2
   0 -20 -17 2949.29 74.9752   1
   0 -20  18 72.0411 35.1377  -2
   0  20  18 72.0411 35.1377   1
   0 -20  19 15159.1 206.570  -2
   0  20  19 15159.1 206.570   1
   0  20 -20 132.867 47.3490  -2
   0 -20 -20 132.867 47.3490   1
   0  20 -21 8609.35 196.689  -2
   0 -20 -21 8609.35 196.689   1
   0 -20 -22 162.878 55.9270  -2
   0  20 -22 162.878 55.9270   1
   0  20 -23 2124.47 131.155  -2
   0 -20 -23 2124.47 131.155   1
   0 -21  -1 28.5702 29.2088  -2
   0  21  -1 28.5702 29.2088   1
   0  21  -2 343.131 30.9151  -2
   0 -21  -2 343.131 30.9151   1
   0 -21  -3 125.536 32.2130  -2
   0  21  -3 125.536 32.2130   1
   0  21   4 116.509 27.7800  -2
   0 -21   4 116.509 27.7800   1
   0  21  -5 8.12127 28.6042  -2
   0 -21  -5 8.12127 28.6042   1
   0  21  -6 32.3462 28.9373  -2
   0 -21  -6 32.3462 28.9373   1
   0 -21  -7 676.871 30.1346  -2
   0  21  -7 676.871 30.1346   1
   0  21  -8 1403.18 38.4192  -2
   0 -21  -8 1403.18 38.4192   1
   0  21  -9 1447.67 37.7279  -2
   0 -21  -9 1447.67 37.7279   1
   0  21  10 2168.93 42.1367  -2
   0 -21  10 2168.93 42.1367   1
   0  21  11 1351.60 42.3725  -2
   0 -21  11 1351.60 42.3725   1
   0  21  12 1760.99 42.6986  -2
   0 -21  12 1760.99 42.6986   1
   0  21 -13 140.756 32.2560  -2
   0 -21 -13 140.756 32.2560   1
   0  21 -14 24.1101 31.8927  -2
   0 -21 -14 24.1101 31.8927   1
   0 -21 -15 70.8705 33.9725  -2
   0  21 -15 70.8705 33.9725   1
   0 -21 -16 464.759 38.0090  -2
   0  21 -16 464.759 38.0090   1
   0  21 -17 67.7520 35.8004  -2
   0 -21 -17 67.7520 35.8004   1
   0  21 -18 653.680 48.3367  -2
   0 -21 -18 653.680 48.3367   1
   0  21 -19 345.191 49.9232  -2
   0 -21 -19 345.191 49.9232   1
   0 -21 -20 5.66405 47.8112  -2
   0  21 -20 5.66405 47.8112   1
   0 -21 -21 484.710 56.8005  -2
   0  21 -21 484.710 56.8005   1
   0  21 -22 473.526 56.3794  -2
   0 -21 -22 473.526 56.3794   1
   0 -21 -23 225.975 65.0786  -2
   0  21 -23 225.975 65.0786   1
   0  22   0 6372.82 108.866  -2
   0 -22   0 6372.82 108.866   1
   0  22  -1 2887.22 52.6016  -2
   0 -22  -1 2887.22 52.6016   1
   0  22  -2 3577.85 54.5578  -2
   0 -22  -2 3577.85 54.5578   1
   0  22   3 91.3516 30.5878  -2
   0 -22   3 91.3516 30.5878   1
   0 -22  -4 855.660 33.7225  -2
   0  22  -4 855.660 33.7225   1
   0 -22  -5 6462.64 96.7696  -2
   0  22  -5 6462.64 96.7696   1
   0  22   6 36.5653 30.2259  -2
   0 -22   6 36.5653 30.2259   1
   0  22  -7 8766.46 106.545  -2
   0 -22  -7 8766.46 106.545   1
   0  22  -8 1475.93 42.6710  -2
   0 -22  -8 1475.93 42.6710   1
   0  22  -9 2579.80 50.8098  -2
   0 -22  -9 2579.80 50.8098   1
   0  22 -10 1687.59 40.3476  -2
   0 -22 -10 1687.59 40.3476   1
   0  22 -11 705.702 33.2497  -2
   0 -22 -11 705.702 33.2497   1
   0  22  12 1374.70 50.2381  -2
   0 -22  12 1374.70 50.2381   1
   0  22  13 2394.30 57.5705  -2
   0 -22  13 2394.30 57.5705   1
   0  22 -14 196.602 37.9659  -2
   0 -22 -14 196.602 37.9659   1
   0 -22 -15 1587.72 60.0246  -2
   0  22 -15 1587.72 60.0246   1
   0 -22 -16 543.966 43.7697  -2
   0  22 -16 543.966 43.7697   1
   0 -22 -17 557.853 53.8621  -2
   0  22 -17 557.853 53.8621   1
   0  22 -18 4419.46 157.953  -2
   0 -22 -18 4419.46 157.953   1
   0 -22 -19 183.382 49.5499  -2
   0  22 -19 183.382 49.5499   1
   0  22 -20 6194.00 173.864  -2
   0 -22 -20 6194.00 173.864   1
   0  22 -21 412.083 60.0885  -2
   0 -22 -21 412.083 60.0885   1
   0  22 -22 4376.58 150.164  -2
   0 -22 -22 4376.58 150.164   1
   0 -23  -1 96.7174 35.4527  -2
   0  23  -1 96.7174 35.4527   1
   0 -23  -2 1099.17 40.1994  -2
   0  23  -2 1099.17 40.1994   1
   0 -23  -3 266.286 35.5340  -2
   0  23  -3 266.286 35.5340   1
   0  23  -4 1084.74 38.5865  -2
   0 -23  -4 1084.74 38.5865   1
   0  23  -5 95.3667 30.8047  -2
   0 -23  -5 95.3667 30.8047   1
   0 -23  -6 1233.40 43.7051  -2
   0  23  -6 1233.40 43.7051   1
   0  23   7 286.167 33.4260  -2
   0 -23   7 286.167 33.4260   1
   0  23   8 594.021 38.3513  -2
   0 -23   8 594.021 38.3513   1
   0 -23  -9 1425.82 38.7164  -2
   0  23  -9 1425.82 38.7164   1
   0  23 -10 79.8183 31.9228  -2
   0 -23 -10 79.8183 31.9228   1
   0 -23 -11 718.980 39.1282  -2
   0  23 -11 718.980 39.1282   1
   0  23 -12 74.7018 36.5933  -2
   0 -23 -12 74.7018 36.5933   1
   0  23 -13 357.404 38.2038  -2
   0 -23 -13 357.404 38.2038   1
   0 -23 -14 359.930 40.2288  -2
   0  23 -14 359.930 40.2288   1
   0 -23 -15 129.987 40.9077  -2
   0  23 -15 129.987 40.9077   1
   0 -23 -16 2336.49 82.0917  -2
   0  23 -16 2336.49 82.0917   1
   0  23 -17 129.461 51.3562  -2
   0 -23 -17 129.461 51.3562   1
   0 -23 -18 774.498 58.3767  -2
   0  23 -18 774.498 58.3767   1
   0 -23 -19 47.2119 44.9185  -2
   0  23 -19 47.2119 44.9185   1
   0 -23 -20 452.922 56.5933  -2
   0  23 -20 452.922 56.5933   1
   0 -23 -21 586.191 62.9218  -2
   0  23 -21 586.191 62.9218   1
   0  24   0 668.587 60.6636  -2
   0 -24   0 668.587 60.6636   1
   0  24  -1 332.089 40.8980  -2
   0 -24  -1 332.089 40.8980   1
   0 -24   2 115.012 37.1403  -2
   0  24   2 115.012 37.1403   1
   0 -24  -3 5058.92 70.5730  -2
   0  24  -3 5058.92 70.5730   1
   0 -24   4 920.923 41.3562  -2
   0  24   4 920.923 41.3562   1
   0  24  -5 2776.85 57.0914  -2
   0 -24  -5 2776.85 57.0914   1
   0  24  -6 2667.31 55.1098  -2
   0 -24  -6 2667.31 55.1098   1
   0 -24   7 3106.21 65.1022  -2
   0  24   7 3106.21 65.1022   1
   0  24  -8 1418.61 55.3957  -2
   0 -24  -8 1418.61 55.3957   1
   0  24  -9 7337.28 133.802  -2
   0 -24  -9 7337.28 133.802   1
   0  24 -10 60.3519 36.7222  -2
   0 -24 -10 60.3519 36.7222   1
   0  24 -11 89.1426 39.7375  -2
   0 -24 -11 89.1426 39.7375   1
   0  24 -12 141.939 38.5554  -2
   0 -24 -12 141.939 38.5554   1
   0  24 -13 2457.93 64.3654  -2
   0 -24 -13 2457.93 64.3654   1
   0  24  14 1553.24 55.6922  -2
   0 -24  14 1553.24 55.6922   1
   0 -24 -15 5124.32 160.771  -2
   0  24 -15 5124.32 160.771   1
   0 -24 -16 1054.42 61.3272  -2
   0  24 -16 1054.42 61.3272   1
   0  24 -17 146.313 52.9849  -2
   0 -24 -17 146.313 52.9849   1
   0 -24 -18 130.518 51.3737  -2
   0  24 -18 130.518 51.3737   1
   0 -24 -19 323.567 53.7929  -2
   0  24 -19 323.567 53.7929   1
   0 -24 -20 614.939 62.0571  -2
   0  24 -20 614.939 62.0571   1
   0  25   1 379.991 42.8087  -2
   0 -25   1 379.991 42.8087   1
   0  25  -2 225.479 35.4406  -2
   0 -25  -2 225.479 35.4406   1
   0  25  -3 2698.40 52.1118  -2
   0 -25  -3 2698.40 52.1118   1
   0 -25  -4 169.768 41.1147  -2
   0  25  -4 169.768 41.1147   1
   0  25  -5 2047.74 52.8997  -2
   0 -25  -5 2047.74 52.8997   1
   0  25  -6 203.809 39.9967  -2
   0 -25  -6 203.809 39.9967   1
   0  25  -7 61.7311 42.0562  -2
   0 -25  -7 61.7311 42.0562   1
   0  25  -8 42.2315 41.9317  -2
   0 -25  -8 42.2315 41.9317   1
   0 -25  -9 341.631 53.6376  -2
   0  25  -9 341.631 53.6376   1
   0 -25  10 111.413 46.5790  -2
   0  25  10 111.413 46.5790   1
   0  25 -11 66.6546 39.4976  -2
   0 -25 -11 66.6546 39.4976   1
   0 -25 -12 141.395 36.8238  -2
   0  25 -12 141.395 36.8238   1
   0 -25 -13 146.323 37.3219  -2
   0  25 -13 146.323 37.3219   1
   0  25 -14 49.1881 45.0271  -2
   0 -25 -14 49.1881 45.0271   1
   0  25 -15 1772.77 72.2317  -2
   0 -25 -15 1772.77 72.2317   1
   0 -25 -16 709.091 59.9968  -2
   0  25 -16 709.091 59.9968   1
   0  25 -17 1342.64 77.9413  -2
   0 -25 -17 1342.64 77.9413   1
   0 -25 -18 184.755 54.8495  -2
   0  25 -18 184.755 54.8495   1
   0 -25 -19 384.247 68.8386  -2
   0  25 -19 384.247 68.8386   1
   0  26   0 1476.78 85.7914  -2
   0 -26   0 1476.78 85.7914   1
   0  26   1 2952.41 61.7695  -2
   0 -26   1 2952.41 61.7695   1
   0  26   2 883.500 48.0014  -2
   0 -26   2 883.500 48.0014   1
   0 -26  -3 1713.31 53.6429  -2
   0  26  -3 1713.31 53.6429   1
   0  26  -4 5732.29 98.4247  -2
   0 -26  -4 5732.29 98.4247   1
   0 -26  -5 171.933 44.0014  -2
   0  26  -5 171.933 44.0014   1
   0  26  -6 12206.1 150.172  -2
   0 -26  -6 12206.1 150.172   1
   0  26  -7 294.998 49.2730  -2
   0 -26  -7 294.998 49.2730   1
   0  26  -8 8896.57 135.136  -2
   0 -26  -8 8896.57 135.136   1
   0 -26  -9 130.688 46.5465  -2
   0  26  -9 130.688 46.5465   1
   0 -26  10 1388.43 68.4196  -2
   0  26  10 1388.43 68.4196   1
   0  26  11 473.377 49.6014  -2
   0 -26  11 473.377 49.6014   1
   0 -26 -12 808.414 49.9619  -2
   0  26 -12 808.414 49.9619   1
   0 -26 -13 534.230 53.1418  -2
   0  26 -13 534.230 53.1418   1
   0  26 -14 2936.82 95.5390  -2
   0 -26 -14 2936.82 95.5390   1
   0  26 -15 93.9769 44.6770  -2
   0 -26 -15 93.9769 44.6770   1
   0  26 -16 1988.29 85.1320  -2
   0 -26 -16 1988.29 85.1320   1
   0  26 -17 244.935 68.4839  -2
   0 -26 -17 244.935 68.4839   1
   0  26 -18 152.858 62.8371  -2
   0 -26 -18 152.858 62.8371   1
   0  27   1 301.504 42.5719  -2
   0 -27   1 301.504 42.5719   1
   0 -27   2 290.014 41.4347  -2
   0  27   2 290.014 41.4347   1
   0 -27  -3 2360.95 61.3360  -2
   0  27  -3 2360.95 61.3360   1
   0  27   4 336.552 54.6323  -2
   0 -27   4 336.552 54.6323   1
   0 -27  -5 1273.17 61.0095  -2
   0  27  -5 1273.17 61.0095   1
   0  27  -6 171.144 48.4623  -2
   0 -27  -6 171.144 48.4623   1
   0  27   7 15.8130 45.8544  -2
   0 -27   7 15.8130 45.8544   1
   0 -27   8 116.241 52.7499  -2
   0  27   8 116.241 52.7499   1
   0 -27  -9 1166.70 62.9582  -2
   0  27  -9 1166.70 62.9582   1
   0  27  10 100.636 46.7014  -2
   0 -27  10 100.636 46.7014   1
   0  27 -11 1498.08 78.1173  -2
   0 -27 -11 1498.08 78.1173   1
   0  27 -12 660.938 64.1059  -2
   0 -27 -12 660.938 64.1059   1
   0 -27 -13 71.3057 55.6681  -2
   0  27 -13 71.3057 55.6681   1
   0  27 -14 602.758 55.3169  -2
   0 -27 -14 602.758 55.3169   1
   0  27 -15 164.382 60.5578  -2
   0 -27 -15 164.382 60.5578   1
   0 -27 -16 158.313 59.7426  -2
   0  27 -16 158.313 59.7426   1
   0 -27 -17 538.613 73.4508  -2
   0  27 -17 538.613 73.4508   1
   0  28   0 10346.5 169.086  -2
   0 -28   0 10346.5 169.086   1
   0  28   1 1070.30 58.0552  -2
   0 -28   1 1070.30 58.0552   1
   0  28  -2 5280.36 83.2629  -2
   0 -28  -2 5280.36 83.2629   1
   0  28  -3 986.687 63.0231  -2
   0 -28  -3 986.687 63.0231   1
   0  28   4 311.551 56.2073  -2
   0 -28   4 311.551 56.2073   1
   0  28  -5 543.699 59.5062  -2
   0 -28  -5 543.699 59.5062   1
   0 -28  -6 690.676 60.9098  -2
   0  28  -6 690.676 60.9098   1
   0  28  -7 1238.96 63.1850  -2
   0 -28  -7 1238.96 63.1850   1
   0 -28  -8 331.572 54.2730  -2
   0  28  -8 331.572 54.2730   1
   0  28  -9 229.935 50.4962  -2
   0 -28  -9 229.935 50.4962   1
   0 -28 -10 153.678 63.5105  -2
   0  28 -10 153.678 63.5105   1
   0  28 -11 161.913 61.1786  -2
   0 -28 -11 161.913 61.1786   1
   0  28 -12 966.920 74.1037  -2
   0 -28 -12 966.920 74.1037   1
   0 -28 -13 337.795 62.9480  -2
   0  28 -13 337.795 62.9480   1
   0  28 -14 93.4524 69.4917  -2
   0 -28 -14 93.4524 69.4917   1
   0  28 -15 2497.68 141.421  -2
   0 -28 -15 2497.68 141.421   1
   0 -28 -16 340.686 72.8101  -2
   0  28 -16 340.686 72.8101   1
   0 -29  -1 229.604 57.6580  -2
   0  29  -1 229.604 57.6580   1
   0  29  -2 346.363 65.9145  -2
   0 -29  -2 346.363 65.9145   1
   0  29  -3 594.206 61.3378  -2
   0 -29  -3 594.206 61.3378   1
   0  29   4 371.234 59.0837  -2
   0 -29   4 371.234 59.0837   1
   0 -29  -5 86.4575 49.2488  -2
   0  29  -5 86.4575 49.2488   1
   0  29  -6 162.057 47.9656  -2
   0 -29  -6 162.057 47.9656   1
   0  29  -7 752.897 62.1277  -2
   0 -29  -7 752.897 62.1277   1
   0  29  -8 604.529 55.3503  -2
   0 -29  -8 604.529 55.3503   1
   0  29  -9 2099.84 108.554  -2
   0 -29  -9 2099.84 108.554   1
   0 -29 -10 319.640 65.8248  -2
   0  29 -10 319.640 65.8248   1
   0  29 -11 2193.64 87.8653  -2
   0 -29 -11 2193.64 87.8653   1
   0 -29 -12 49.5134 76.7989  -2
   0  29 -12 49.5134 76.7989   1
   0 -29 -13 309.045 73.4112  -2
   0  29 -13 309.045 73.4112   1
   0  29 -14 95.6074 62.7217  -2
   0 -29 -14 95.6074 62.7217   1
   0 -30   0 9290.67 169.537  -2
   0  30   0 9290.67 169.537   1
   0 -30   1 4682.46 104.735  -2
   0  30   1 4682.46 104.735   1
   0 -30  -2 2627.10 101.813  -2
   0  30  -2 2627.10 101.813   1
   0 -30  -3 3796.87 127.971  -2
   0  30  -3 3796.87 127.971   1
   0  30  -4 366.589 76.5012  -2
   0 -30  -4 366.589 76.5012   1
   0  30  -5 764.514 87.6898  -2
   0 -30  -5 764.514 87.6898   1
   0  30  -6 535.768 75.2966  -2
   0 -30  -6 535.768 75.2966   1
   0  30  -7 599.645 61.5702  -2
   0 -30  -7 599.645 61.5702   1
   0 -30  -8 162.472 68.0614  -2
   0  30  -8 162.472 68.0614   1
   0 -30   9 787.751 81.9540  -2
   0  30   9 787.751 81.9540   1
   0  30 -10 304.955 71.6031  -2
   0 -30 -10 304.955 71.6031   1
   0  30 -11 641.140 86.6447  -2
   0 -30 -11 641.140 86.6447   1
   0 -30 -12 307.635 81.2854  -2
   0  30 -12 307.635 81.2854   1
   0  30 -13 522.629 78.0638  -2
   0 -30 -13 522.629 78.0638   1
   0 -31  -1 298.635 64.4148  -2
   0  31  -1 298.635 64.4148   1
   0  31  -2 534.883 85.2348  -2
   0 -31  -2 534.883 85.2348   1
   0  31  -3 298.203 83.4244  -2
   0 -31  -3 298.203 83.4244   1
   0  31  -4 944.698 87.3455  -2
   0 -31  -4 944.698 87.3455   1
   0 -31  -5 280.402 84.3926  -2
   0  31  -5 280.402 84.3926   1
   0 -31  -6 142.706 82.6823  -2
   0  31  -6 142.706 82.6823   1
   0 -31   7 102.212 68.0132  -2
   0  31   7 102.212 68.0132   1
   0 -31  -8 2412.82 189.841  -2
   0  31  -8 2412.82 189.841   1
   0  31  -9 303.978 93.2464  -2
   0 -31  -9 303.978 93.2464   1
   0  31 -10 1683.16 134.959  -2
   0 -31 -10 1683.16 134.959   1
   0  31 -11 94.0503 70.2658  -2
   0 -31 -11 94.0503 70.2658   1
   0 -32   0 2194.11 116.581  -2
   0  32   0 2194.11 116.581   1
   0  32   1 5958.97 105.539  -2
   0 -32   1 5958.97 105.539   1
   0 -32  -2 1893.77 105.492  -2
   0  32  -2 1893.77 105.492   1
   0  32  -3 717.269 90.7118  -2
   0 -32  -3 717.269 90.7118   1
   0 -32  -4 928.286 94.0276  -2
   0  32  -4 928.286 94.0276   1
   0 -32   5 26.7570 97.0313  -2
   0  32   5 26.7570 97.0313   1
   0  32  -6 1426.04 127.191  -2
   0 -32  -6 1426.04 127.191   1
   0 -32   7 1825.25 115.837  -2
   0  32   7 1825.25 115.837   1
   0 -32   8 152.229 109.084  -2
   0  32   8 152.229 109.084   1
   0 -33  -1-7.30130 150.191  -2
   0  33  -1-7.30130 150.191   1
   0 -33  -2 1056.03 122.632  -2
   0  33  -2 1056.03 122.632   1
   0  33  -3 55.5549 94.3950  -2
   0 -33  -3 55.5549 94.3950   1
   0 -33   4 571.401 115.987  -2
   0  33   4 571.401 115.987   1
   0  33  -5 111.451 108.383  -2
   0 -33  -5 111.451 108.383   1
   1   0 -29 5337.71 206.699   1
   1   0 -27 209.635 65.0395   1
   1   0 -25 3932.01 168.788   1
   1   0 -23 1332.80 61.8831   1
   1   0 -21 1516.78 58.4965   1
   1   0 -19 6574.99 88.0387   1
   1   0 -17 3406.80 70.6795   1
   1   0 -15 12597.4 111.163   1
  -1   0  13 27388.4 136.657   1
   1   0 -11 36882.2 198.843   1
   1   0  -9 8052.02 62.2887   1
   1   0  -7 4303.62 43.6695   1
   1   0  -5 2614.62 26.5090   1
   1   0  -3 726.348 10.6570   1
   1   0  -1 26155.7 69.2175   1
  -1   0  -1 40208.9 73.6382   1
   1   0   3 749.273 17.3710   1
   1   0   5 1335.44 27.9288   1
  -1   0  -7 17169.1 85.0114   1
  -1   0  -9 51881.9 155.693   1
   1   0  11 8865.57 79.4696   1
  -1   0 -13 400.781 37.0770   1
  -1   0 -15 5901.18 83.1294   1
   1   0  17 13931.1 123.969   1
   1   0  19 94.8276 41.9626   1
  -1   0 -21 11514.3 190.443   1
  -1   0 -23 6668.65 177.592   1
  -1   0 -25 223.785 53.9366   1
  -1   0 -27 12090.6 239.906   1
  -1  -1 -28 155.229 51.2507  -2
   1   1 -29 155.229 51.2507   1
  -1  -1 -27 195.695 55.4587  -2
   1   1 -28 195.695 55.4587   1
  -1   1 -26 731.072 56.8370  -2
   1  -1 -27 731.072 56.8370   1
  -1  -1 -25 86.8658 49.9601  -2
   1   1 -26 86.8658 49.9601   1
  -1  -1 -24 629.235 52.5008  -2
   1   1 -25 629.235 52.5008   1
  -1   1 -23 49.7094 53.5139  -2
   1  -1 -24 49.7094 53.5139   1
   1   1  22-2.84051 30.8055  -2
  -1  -1  23-2.84051 30.8055   1
  -1   1 -21-8.28951 29.3112  -2
   1  -1 -22-8.28951 29.3112   1
  -1  -1 -20 815.050 32.4781  -2
   1   1 -21 815.050 32.4781   1
   1   1  19 235.947 27.6904  -2
  -1  -1  20 235.947 27.6904   1
   1  -1  18 224.215 28.3236  -2
  -1   1  19 224.215 28.3236   1
  -1   1 -17 325.596 25.7690  -2
   1  -1 -18 325.596 25.7690   1
  -1  -1 -16 1142.11 31.7882  -2
   1   1 -17 1142.11 31.7882   1
  -1   1 -15 74.0191 22.7119  -2
   1  -1 -16 74.0191 22.7119   1
  -1   1 -14 62.1794 20.6567  -2
   1  -1 -15 62.1794 20.6567   1
   1  -1  13 63.5397 22.6337  -2
  -1   1  14 63.5397 22.6337   1
   1   1  12 551.619 23.7926  -2
  -1  -1  13 551.619 23.7926   1
  -1   1 -11-10.8064 19.3659  -2
   1  -1 -12-10.8064 19.3659   1
  -1   1 -10 673.544 18.6946  -2
   1  -1 -11 673.544 18.6946   1
  -1  -1  -9 20.3577 19.3886  -2
   1   1 -10 20.3577 19.3886   1
  -1  -1  -8 33.6363 17.3970  -2
   1   1  -9 33.6363 17.3970   1
  -1  -1  -7 163.706 14.2888  -2
   1   1  -8 163.706 14.2888   1
  -1  -1  -6 396.027 13.7539  -2
   1   1  -7 396.027 13.7539   1
   1  -1  -6 188.380 14.0980   1
  -1  -1  -5 183.485 14.5053  -2
   1   1  -6 183.485 14.5053   1
   1   1  -5 433.187 16.4235   1
  -1   1  -4 422.936 17.6583  -2
   1  -1  -5 422.936 17.6583   1
  -1  -1   4 427.711 11.3538   1
  -1   1  -3 433.223 15.1856  -2
   1  -1  -4 433.223 15.1856   1
   1  -1  -3 245.420 7.25824   1
  -1  -1   2 685.190 13.5504   1
   1   1  -1 358.916 8.70496   1
  -1   1   0 23.7583 5.18975   1
  -1  -1  -1 689.412 8.18160   1
   1   1  -2 628.174 16.5629  -2
  -1  -1  -1 628.174 16.5629   1
   1   1   2 138.461 8.77156   1
   1   1  -3 141.084 12.3145  -2
  -1  -1  -2 141.084 12.3145   1
   1  -1   3 210.574 9.52558   1
   1   1  -4 242.776 15.5679  -2
  -1  -1  -3 242.776 15.5679   1
  -1  -1  -4 0.08869 7.84190   1
   1   1  -5 25.2531 10.2795  -2
  -1  -1  -4 25.2531 10.2795   1
  -1   1   6 90.9232 10.7429  -2
   1  -1   5 90.9232 10.7429   1
  -1   1   7 11.3645 10.3769  -2
   1  -1   6 11.3645 10.3769   1
   1  -1  -8 5.50700 10.8968  -2
  -1   1  -7 5.50700 10.8968   1
  -1   1   9 8.62932 12.3638  -2
   1  -1   8 8.62932 12.3638   1
   1   1 -10 221.369 15.4223  -2
  -1  -1  -9 221.369 15.4223   1
  -1  -1  11 59.2435 17.5347  -2
   1   1  10 59.2435 17.5347   1
  -1   1  12 63.8704 17.1096  -2
   1  -1  11 63.8704 17.1096   1
   1  -1 -13 29.2369 19.1843  -2
  -1   1 -12 29.2369 19.1843   1
   1  -1 -14 109.763 22.5022  -2
  -1   1 -13 109.763 22.5022   1
   1  -1 -15 58.5125 20.3923  -2
  -1   1 -14 58.5125 20.3923   1
   1   1 -16 195.059 28.9731  -2
  -1  -1 -15 195.059 28.9731   1
   1   1 -17 57.9456 26.3587  -2
  -1  -1 -16 57.9456 26.3587   1
   1  -1 -18 193.150 32.7853  -2
  -1   1 -17 193.150 32.7853   1
  -1   1  19 52.8760 28.7380  -2
   1  -1  18 52.8760 28.7380   1
   1  -1 -20 171.300 34.3714  -2
  -1   1 -19 171.300 34.3714   1
   1  -1 -21 83.7284 33.8039  -2
  -1   1 -20 83.7284 33.8039   1
   1  -1 -22 140.790 36.2908  -2
  -1   1 -21 140.790 36.2908   1
   1   1 -23 30.4438 34.6669  -2
  -1  -1 -22 30.4438 34.6669   1
   1  -1 -24 66.9753 36.8481  -2
  -1   1 -23 66.9753 36.8481   1
   1   1 -25 35.7607 37.9000  -2
  -1  -1 -24 35.7607 37.9000   1
   1  -1 -26 16.3846 39.3172  -2
  -1   1 -25 16.3846 39.3172   1
   1   1 -27 104.515 42.2988  -2
  -1  -1 -26 104.515 42.2988   1
   1  -1 -28 181.631 50.5840  -2
  -1   1 -27 181.631 50.5840   1
   1   1 -29 77.3603 45.1621  -2
  -1  -1 -28 77.3603 45.1621   1
  -1  -2 -28 274.887 58.3384  -2
   1   2 -29 274.887 58.3384   1
  -1   2 -27 942.780 61.1364  -2
   1  -2 -28 942.780 61.1364   1
  -1  -2 -26 2820.58 96.0594  -2
   1   2 -27 2820.58 96.0594   1
  -1   2 -25 156.104 51.2760  -2
   1  -2 -26 156.104 51.2760   1
  -1  -2 -24 2892.26 116.349  -2
   1   2 -25 2892.26 116.349   1
  -1  -2 -23 453.307 48.6439  -2
   1   2 -24 453.307 48.6439   1
  -1  -2 -22 342.318 32.3834  -2
   1   2 -23 342.318 32.3834   1
   1   2  21 298.197 31.0081  -2
  -1  -2  22 298.197 31.0081   1
   1  -2  20 3650.39 50.9848  -2
  -1   2  21 3650.39 50.9848   1
   1   2  19 371.862 29.3661  -2
  -1  -2  20 371.862 29.3661   1
  -1  -2 -18 744.195 29.4407  -2
   1   2 -19 744.195 29.4407   1
  -1  -2 -17 205.411 26.9798  -2
   1   2 -18 205.411 26.9798   1
   1  -2  16 9610.25 72.2854  -2
  -1   2  17 9610.25 72.2854   1
  -1  -2 -15 3812.72 40.9406  -2
   1   2 -16 3812.72 40.9406   1
   1   2  14 156.388 22.3638  -2
  -1  -2  15 156.388 22.3638   1
   1  -2  13 14099.8 75.2724  -2
  -1   2  14 14099.8 75.2724   1
  -1   2 -12 4067.31 48.1002  -2
   1  -2 -13 4067.31 48.1002   1
   1  -2  11 25788.7 110.667  -2
  -1   2  12 25788.7 110.667   1
  -1   2 -10 28289.5 91.1872  -2
   1  -2 -11 28289.5 91.1872   1
  -1  -2  -9 11164.7 64.5989  -2
   1   2 -10 11164.7 64.5989   1
  -1   2  -8 2443.81 38.3233  -2
   1  -2  -9 2443.81 38.3233   1
  -1  -2   8 4195.93 71.2274   1
  -1   2  -7 4402.55 61.3187  -2
   1  -2  -8 4402.55 61.3187   1
  -1  -2   7 118.593 29.1835   1
  -1   2  -6 737.165 31.3487  -2
   1  -2  -7 737.165 31.3487   1
  -1  -2   6 7021.58 56.7436   1
  -1   2  -5 6869.85 46.8481  -2
   1  -2  -6 6869.85 46.8481   1
   1   2  -5 91.8551 9.37606   1
   1  -2  -4 1907.76 17.3827   1
   1  -2  -3 52058.9 86.9964   1
  -1  -2   2 283.580 14.3388   1
   1  -2  -1 5734.30 29.6014   1
   1   2   0 1351.42 11.3311   1
   1   2   1 95352.0 93.0285   1
   1   2   2 8780.78 24.2291   1
   1  -2   3 1361.91 17.0257   1
   1   2   4 12323.2 64.5160   1
  -1  -2  -5 3323.64 29.2726   1
  -1   2   6 3602.70 38.4200  -2
   1  -2   5 3602.70 38.4200   1
  -1  -2  -6 15358.9 121.582   1
  -1   2   7 15969.0 78.4315  -2
   1  -2   6 15969.0 78.4315   1
   1   2  -8 5561.18 54.2170  -2
  -1  -2  -7 5561.18 54.2170   1
   1   2  -9 36508.9 137.027  -2
  -1  -2  -8 36508.9 137.027   1
   1   2 -10 26733.7 124.997  -2
  -1  -2  -9 26733.7 124.997   1
   1   2 -11 44661.3 167.930  -2
  -1  -2 -10 44661.3 167.930   1
   1   2 -12 1311.98 43.9552  -2
  -1  -2 -11 1311.98 43.9552   1
   1  -2 -13 12871.3 92.2391  -2
  -1   2 -12 12871.3 92.2391   1
   1   2 -14 7201.75 72.0770  -2
  -1  -2 -13 7201.75 72.0770   1
   1   2 -15 2006.84 43.0659  -2
  -1  -2 -14 2006.84 43.0659   1
  -1   2  16 15669.9 96.4765  -2
   1  -2  15 15669.9 96.4765   1
   1   2 -17 863.231 29.5464  -2
  -1  -2 -16 863.231 29.5464   1
  -1   2  18 225.323 24.5764  -2
   1  -2  17 225.323 24.5764   1
   1   2 -19 3865.12 56.3728  -2
  -1  -2 -18 3865.12 56.3728   1
   1   2 -20 1611.22 54.5635  -2
  -1  -2 -19 1611.22 54.5635   1
  -1   2  21 5294.91 77.8704  -2
   1  -2  20 5294.91 77.8704   1
   1  -2 -22 2583.02 101.321  -2
  -1   2 -21 2583.02 101.321   1
   1  -2 -23 2234.38 103.156  -2
  -1   2 -22 2234.38 103.156   1
   1  -2 -24 3672.69 121.768  -2
  -1   2 -23 3672.69 121.768   1
   1   2 -25 448.593 40.2520  -2
  -1  -2 -24 448.593 40.2520   1
   1  -2 -26 535.901 42.7970  -2
  -1   2 -25 535.901 42.7970   1
   1   2 -27 1262.30 84.8744  -2
  -1  -2 -26 1262.30 84.8744   1
   1  -2 -28 467.976 46.1104  -2
  -1   2 -27 467.976 46.1104   1
   1   2 -29 2372.70 135.960  -2
  -1  -2 -28 2372.70 135.960   1
  -1  -3 -28 107.455 57.3636  -2
   1   3 -29 107.455 57.3636   1
  -1   3 -27 57.8039 55.0102  -2
   1  -3 -28 57.8039 55.0102   1
  -1  -3 -26 323.983 59.6984  -2
   1   3 -27 323.983 59.6984   1
  -1   3 -25 154.474 51.4188  -2
   1  -3 -26 154.474 51.4188   1
  -1  -3 -24 320.732 55.6764  -2
   1   3 -25 320.732 55.6764   1
  -1   3 -23 59.1164 46.3653  -2
   1  -3 -24 59.1164 46.3653   1
   1   3  22 40.5830 30.3251  -2
  -1  -3  23 40.5830 30.3251   1
   1  -3  21 61.8831 28.5918  -2
  -1   3  22 61.8831 28.5918   1
   1  -3  20 84.3962 27.6868  -2
  -1   3  21 84.3962 27.6868   1
   1   3  19 926.211 34.6695  -2
  -1  -3  20 926.211 34.6695   1
  -1   3 -18 350.151 33.3139  -2
   1  -3 -19 350.151 33.3139   1
   1   3  17 1643.88 36.4468  -2
  -1  -3  18 1643.88 36.4468   1
  -1  -3 -16 197.999 25.9383  -2
   1   3 -17 197.999 25.9383   1
   1  -3  15 149.835 21.4275  -2
  -1   3  16 149.835 21.4275   1
  -1   3 -14 289.321 20.5732  -2
   1  -3 -15 289.321 20.5732   1
  -1   3 -13 75.1151 19.5439  -2
   1  -3 -14 75.1151 19.5439   1
  -1   3 -12 1048.47 25.0770  -2
   1  -3 -13 1048.47 25.0770   1
   1   3  11 84.4050 21.7090  -2
  -1  -3  12 84.4050 21.7090   1
  -1   3 -10 1463.24 26.0361  -2
   1  -3 -11 1463.24 26.0361   1
  -1   3  -9 135.417 19.0999  -2
   1  -3 -10 135.417 19.0999   1
  -1  -3   9 363.438 39.9044   1
  -1   3  -8 347.620 28.7158  -2
   1  -3  -9 347.620 28.7158   1
  -1  -3   8 163.376 31.8912   1
  -1   3  -7 208.516 25.1334  -2
   1  -3  -8 208.516 25.1334   1
   1   3  -7 78.7963 12.7525   1
   1  -3  -6 1715.86 23.5685   1
   1  -3  -5-0.54334 9.45976   1
   1   3  -4 301.633 12.7836   1
   1   3  -3 1.36153 7.61621   1
   1   3  -2 35.8834 7.94234   1
  -1  -3   1 234.125 9.13314   1
  -1  -3   0 179.406 8.08500   1
   1  -3   1 664.136 8.73428   1
   1   3   2 104.228 6.43026   1
  -1   3  -3 2.10797 6.56736   1
   1  -3   4 1088.78 14.3774   1
   1  -3   5 272.762 14.0107   1
  -1   3   6 360.554 18.9681  -2
   1  -3   5 360.554 18.9681   1
   1  -3   6 12.7272 11.8560   1
   1  -3  -7 16.8481 11.5245  -2
  -1   3  -6 16.8481 11.5245   1
  -1  -3  -7 344.202 36.3576   1
   1   3  -8 351.867 16.0316  -2
  -1  -3  -7 351.867 16.0316   1
  -1  -3  -8 103.920 33.9086   1
  -1   3   9 115.126 12.8057  -2
   1  -3   8 115.126 12.8057   1
   1   3 -10 189.106 13.9850  -2
  -1  -3  -9 189.106 13.9850   1
   1  -3 -11 64.0915 15.1457  -2
  -1   3 -10 64.0915 15.1457   1
   1   3 -12 126.884 16.3921  -2
  -1  -3 -11 126.884 16.3921   1
   1   3 -13 40.9315 16.1845  -2
  -1  -3 -12 40.9315 16.1845   1
   1   3 -14 25.1247 17.0481  -2
  -1  -3 -13 25.1247 17.0481   1
  -1  -3  15 22.9589 19.0096  -2
   1   3  14 22.9589 19.0096   1
   1   3 -16 175.629 25.0973  -2
  -1  -3 -15 175.629 25.0973   1
   1  -3 -17 12.6610 21.0628  -2
  -1   3 -16 12.6610 21.0628   1
   1  -3 -18 19.5152 32.0334  -2
  -1   3 -17 19.5152 32.0334   1
   1  -3 -19 53.4963 28.5841  -2
  -1   3 -18 53.4963 28.5841   1
   1   3 -20 109.015 31.6643  -2
  -1  -3 -19 109.015 31.6643   1
   1   3 -21 41.7363 33.0039  -2
  -1  -3 -20 41.7363 33.0039   1
   1  -3 -22 59.1432 39.4444  -2
  -1   3 -21 59.1432 39.4444   1
   1  -3 -23 26.8861 44.9820  -2
  -1   3 -22 26.8861 44.9820   1
   1  -3 -24 117.987 48.5351  -2
  -1   3 -23 117.987 48.5351   1
   1   3 -25 37.1120 41.2311  -2
  -1  -3 -24 37.1120 41.2311   1
   1   3 -26 38.7183 39.3399  -2
  -1  -3 -25 38.7183 39.3399   1
   1  -3 -27 98.7231 42.0898  -2
  -1   3 -26 98.7231 42.0898   1
   1   3 -28 24.3881 42.9932  -2
  -1  -3 -27 24.3881 42.9932   1
   1  -3 -29 165.009 45.5444  -2
  -1   3 -28 165.009 45.5444   1
  -1  -4 -28 1476.97 122.401  -2
   1   4 -29 1476.97 122.401   1
  -1   4 -27 107.319 55.8620  -2
   1  -4 -28 107.319 55.8620   1
  -1   4 -26 1167.42 61.2280  -2
   1  -4 -27 1167.42 61.2280   1
  -1  -4 -25 1766.73 108.812  -2
   1   4 -26 1766.73 108.812   1
  -1   4 -24 2197.31 108.883  -2
   1  -4 -25 2197.31 108.883   1
  -1  -4 -23 2477.07 81.8449  -2
   1   4 -24 2477.07 81.8449   1
   1  -4  22 402.353 32.0680  -2
  -1   4  23 402.353 32.0680   1
   1  -4  21 504.323 31.6018  -2
  -1   4  22 504.323 31.6018   1
  -1  -4 -20 480.881 30.0102  -2
   1   4 -21 480.881 30.0102   1
   1  -4  19 2041.46 58.1865  -2
  -1   4  20 2041.46 58.1865   1
  -1   4 -18 15551.7 86.7684  -2
   1  -4 -19 15551.7 86.7684   1
  -1  -4 -17 3642.40 46.5847  -2
   1   4 -18 3642.40 46.5847   1
  -1  -4 -16 25908.7 119.832  -2
   1   4 -17 25908.7 119.832   1
  -1   4 -15 3349.17 44.4187  -2
   1  -4 -16 3349.17 44.4187   1
  -1   4 -14 8526.63 59.2795  -2
   1  -4 -15 8526.63 59.2795   1
  -1   4 -13 818.475 26.3179  -2
   1  -4 -14 818.475 26.3179   1
  -1   4 -12 8577.74 68.6852  -2
   1  -4 -13 8577.74 68.6852   1
   1   4  11 1298.99 27.7294  -2
  -1  -4  12 1298.99 27.7294   1
   1  -4 -11 5497.83 89.6723   1
  -1   4 -10 5778.18 67.7875  -2
   1  -4 -11 5778.18 67.7875   1
  -1  -4  10 766.039 45.7829   1
   1   4   9 1220.72 31.9646  -2
  -1  -4  10 1220.72 31.9646   1
  -1  -4   9 1981.90 57.2570   1
  -1  -4  -8 2285.16 42.8447  -2
   1   4  -9 2285.16 42.8447   1
   1  -4  -8 3736.81 37.3552   1
  -1  -4  -7 3507.74 75.8350  -2
   1   4  -8 3507.74 75.8350   1
   1   4  -7 28749.9 122.601   1
   1   4  -6 12962.4 69.2091   1
   1  -4  -5 32621.7 103.175   1
  -1  -4  -4 31920.7 142.436  -2
   1   4  -5 31920.7 142.436   1
  -1  -4   4 4045.10 30.8185   1
   1  -4  -3 290.745 10.4510   1
   1  -4  -2 387.422 10.8456   1
  -1  -4   1 230.825 8.93538   1
   1   4   0 440.199 10.2988   1
   1   4   1 1986.87 14.1821   1
   1   4   2 4336.22 20.2941   1
   1  -4   3 11102.6 30.2886   1
  -1  -4  -4 1753.15 16.9842   1
   1  -4   5 4036.10 30.1954   1
   1   4   6 2418.04 41.7453   1
  -1   4   7 3308.29 58.0959  -2
   1  -4   6 3308.29 58.0959   1
  -1  -4  -7 329.637 20.5605   1
   1  -4  -8 498.715 21.8249  -2
  -1   4  -7 498.715 21.8249   1
  -1  -4  -8 11156.8 117.678   1
  -1   4   9 10309.4 52.1006  -2
   1  -4   8 10309.4 52.1006   1
  -1  -4  -9 15421.5 144.439   1
   1   4 -10 14630.4 93.3208  -2
  -1  -4  -9 14630.4 93.3208   1
  -1  -4  11 534.860 20.9732  -2
   1   4  10 534.860 20.9732   1
   1   4 -12 18341.1 127.537  -2
  -1  -4 -11 18341.1 127.537   1
   1   4 -13 1884.89 42.8893  -2
  -1  -4 -12 1884.89 42.8893   1
   1   4 -14 14970.4 93.8488  -2
  -1  -4 -13 14970.4 93.8488   1
   1   4 -15 12470.7 101.164  -2
  -1  -4 -14 12470.7 101.164   1
  -1   4  16 37391.8 217.798  -2
   1  -4  15 37391.8 217.798   1
   1  -4 -17 5012.88 78.0364  -2
  -1   4 -16 5012.88 78.0364   1
   1  -4 -18 16299.2 105.623  -2
  -1   4 -17 16299.2 105.623   1
   1   4 -19 1027.47 72.8520  -2
  -1  -4 -18 1027.47 72.8520   1
  -1   4  20 161.790 31.4208  -2
   1  -4  19 161.790 31.4208   1
   1   4 -21 1196.19 53.8230  -2
  -1  -4 -20 1196.19 53.8230   1
   1  -4 -22 418.524 41.6545  -2
  -1   4 -21 418.524 41.6545   1
   1  -4 -23 3894.64 92.1400  -2
  -1   4 -22 3894.64 92.1400   1
   1  -4 -24 2540.90 87.9115  -2
  -1   4 -23 2540.90 87.9115   1
   1  -4 -25 691.227 49.3436  -2
  -1   4 -24 691.227 49.3436   1
   1  -4 -26 409.230 49.5844  -2
  -1   4 -25 409.230 49.5844   1
   1  -4 -27 923.642 47.0860  -2
  -1   4 -26 923.642 47.0860   1
   1  -4 -28 120.954 43.9132  -2
  -1   4 -27 120.954 43.9132   1
   1  -4 -29 970.473 50.5086  -2
  -1   4 -28 970.473 50.5086   1
  -1  -5 -28 168.288 58.8826  -2
   1   5 -29 168.288 58.8826   1
  -1  -5 -27 110.262 55.6900  -2
   1   5 -28 110.262 55.6900   1
  -1   5 -26 232.549 54.7399  -2
   1  -5 -27 232.549 54.7399   1
  -1  -5 -25 398.076 48.7324  -2
   1   5 -26 398.076 48.7324   1
  -1  -5 -24 224.577 46.0779  -2
   1   5 -25 224.577 46.0779   1
  -1  -5 -23 855.083 47.5264  -2
   1   5 -24 855.083 47.5264   1
  -1  -5 -22 18.9840 33.3710  -2
   1   5 -23 18.9840 33.3710   1
   1  -5  21 16.3957 29.2912  -2
  -1   5  22 16.3957 29.2912   1
   1   5  20 19.9385 26.5879  -2
  -1  -5  21 19.9385 26.5879   1
  -1  -5 -19 594.380 31.6519  -2
   1   5 -20 594.380 31.6519   1
  -1  -5 -18-4.76013 38.0121  -2
   1   5 -19-4.76013 38.0121   1
  -1   5 -17 461.603 28.2576  -2
   1  -5 -18 461.603 28.2576   1
   1  -5  16 685.907 36.7349  -2
  -1   5  17 685.907 36.7349   1
   1   5  15 69.2035 22.1899  -2
  -1  -5  16 69.2035 22.1899   1
  -1  -5 -14 538.139 21.5621  -2
   1   5 -15 538.139 21.5621   1
  -1   5 -13 1662.74 40.4818  -2
   1  -5 -14 1662.74 40.4818   1
   1  -5  12 88.1975 20.0059  -2
  -1   5  13 88.1975 20.0059   1
  -1  -5 -11 1452.48 29.3899  -2
   1   5 -12 1452.48 29.3899   1
  -1  -5  11 39.0780 39.4275   1
  -1   5 -10 73.2666 20.5533  -2
   1  -5 -11 73.2666 20.5533   1
   1  -5 -10 899.106 27.7516   1
   1   5   9 969.511 38.4558  -2
  -1  -5  10 969.511 38.4558   1
   1  -5  -9 40.7412 19.7343   1
  -1  -5  -8 114.545 25.7113  -2
   1   5  -9 114.545 25.7113   1
   1  -5  -8 63.2536 18.2328   1
  -1  -5  -7 78.3392 28.5521  -2
   1   5  -8 78.3392 28.5521   1
   1  -5  -7-5.47579 16.0015   1
  -1  -5  -6-11.0575 34.8496  -2
   1   5  -7-11.0575 34.8496   1
   1  -5  -6 96.0405 15.2757   1
  -1  -5  -5 122.272 32.8868  -2
   1   5  -6 122.272 32.8868   1
   1  -5  -5 28.6025 13.2906   1
  -1  -5  -4 31.6622 30.8248  -2
   1   5  -5 31.6622 30.8248   1
   1   5  -4 38.6149 9.20991   1
  -1  -5   3 321.647 10.8988   1
  -1  -5   2-2.45593 9.34232   1
  -1  -5   1 75.1673 9.50543   1
   1   5   0 185.621 10.0881   1
   1  -5   1 106.497 9.24530   1
  -1  -5  -2 43.7026 6.19716   1
   1  -5   3 28.5447 7.28418   1
  -1  -5  -4 73.9656 7.74216   1
   1  -5   5 652.416 10.9770   1
   1   5   6 28.4025 8.37612   1
  -1  -5   7 21.5531 28.7945  -2
   1   5   6 21.5531 28.7945   1
   1  -5   7 261.789 14.7887   1
   1  -5  -8 262.489 22.6964  -2
  -1   5  -7 262.489 22.6964   1
   1  -5   8 1255.25 39.0693   1
   1   5  -9 1350.27 30.5108  -2
  -1  -5  -8 1350.27 30.5108   1
  -1  -5  -9 48.9374 37.4062   1
   1  -5 -10 96.5965 15.9121  -2
  -1   5  -9 96.5965 15.9121   1
  -1  -5 -10 1144.48 56.6665   1
  -1   5  11 1230.94 29.6131  -2
   1  -5  10 1230.94 29.6131   1
  -1   5  12 68.0736 15.0730  -2
   1  -5  11 68.0736 15.0730   1
   1   5 -13 27.6268 16.0571  -2
  -1  -5 -12 27.6268 16.0571   1
  -1  -5  14 129.178 20.0242  -2
   1   5  13 129.178 20.0242   1
  -1   5  15 509.078 36.1932  -2
   1  -5  14 509.078 36.1932   1
   1   5 -16 122.817 31.0430  -2
  -1  -5 -15 122.817 31.0430   1
   1  -5 -17 110.137 31.3288  -2
  -1   5 -16 110.137 31.3288   1
   1  -5 -18 531.897 30.2599  -2
  -1   5 -17 531.897 30.2599   1
   1  -5 -19 53.1401 29.8053  -2
  -1   5 -18 53.1401 29.8053   1
   1  -5 -20 18.7811 31.3294  -2
  -1   5 -19 18.7811 31.3294   1
  -1   5  21 76.5410 32.8229  -2
   1  -5  20 76.5410 32.8229   1
   1  -5 -22 17.0366 38.6205  -2
  -1   5 -21 17.0366 38.6205   1
   1   5 -23 57.6032 38.2681  -2
  -1  -5 -22 57.6032 38.2681   1
   1   5 -24 269.202 41.0443  -2
  -1  -5 -23 269.202 41.0443   1
   1  -5 -25 37.8031 41.5235  -2
  -1   5 -24 37.8031 41.5235   1
   1   5 -26 228.214 52.7480  -2
  -1  -5 -25 228.214 52.7480   1
   1   5 -27 102.714 48.7940  -2
  -1  -5 -26 102.714 48.7940   1
   1   5 -28 186.352 42.8719  -2
  -1  -5 -27 186.352 42.8719   1
   1   5 -29 213.807 45.8929  -2
  -1  -5 -28 213.807 45.8929   1
  -1  -6 -28 503.736 61.5620  -2
   1   6 -29 503.736 61.5620   1
  -1  -6 -27 2451.31 126.598  -2
   1   6 -28 2451.31 126.598   1
  -1   6 -26 186.314 49.6978  -2
   1  -6 -27 186.314 49.6978   1
  -1   6 -25 5567.79 110.957  -2
   1  -6 -26 5567.79 110.957   1
  -1   6 -24 417.587 47.1634  -2
   1  -6 -25 417.587 47.1634   1
  -1   6 -23 8227.20 136.587  -2
   1  -6 -24 8227.20 136.587   1
  -1   6 -22 544.597 42.5874  -2
   1  -6 -23 544.597 42.5874   1
  -1   6 -21 542.049 31.8867  -2
   1  -6 -22 542.049 31.8867   1
   1   6  20 386.909 35.1553  -2
  -1  -6  21 386.909 35.1553   1
  -1   6 -19 15963.7 103.623  -2
   1  -6 -20 15963.7 103.623   1
   1   6  18 1152.25 42.0665  -2
  -1  -6  19 1152.25 42.0665   1
  -1   6 -17 33925.5 165.359  -2
   1  -6 -18 33925.5 165.359   1
   1   6  16 4447.56 56.9632  -2
  -1  -6  17 4447.56 56.9632   1
   1  -6  15 20598.2 106.582  -2
  -1   6  16 20598.2 106.582   1
   1   6  14 5085.08 58.7279  -2
  -1  -6  15 5085.08 58.7279   1
  -1   6 -13 1183.76 31.8563  -2
   1  -6 -14 1183.76 31.8563   1
  -1  -6 -12 3073.77 44.3876  -2
   1   6 -13 3073.77 44.3876   1
   1   6  11 439.530 20.6969  -2
  -1  -6  12 439.530 20.6969   1
   1  -6 -11 3384.12 53.5605   1
   1  -6  10 3528.32 49.1200  -2
  -1   6  11 3528.32 49.1200   1
  -1  -6  10 540.298 25.5730   1
   1  -6   9 638.384 42.5997  -2
  -1   6  10 638.384 42.5997   1
  -1  -6   9 12741.8 87.1537   1
   1  -6   8 12053.2 94.0986  -2
  -1   6   9 12053.2 94.0986   1
  -1  -6   8 17655.3 98.9707   1
   1  -6   7 17337.9 142.806  -2
  -1   6   8 17337.9 142.806   1
   1  -6  -7 3726.65 38.7486   1
  -1  -6  -6 3853.40 70.5604  -2
   1   6  -7 3853.40 70.5604   1
   1  -6  -6 30592.4 120.647   1
   1  -6  -5 987.849 20.2949   1
  -1  -6  -4 1520.43 47.9688  -2
   1   6  -5 1520.43 47.9688   1
   1  -6  -4 5239.87 33.2781   1
   1  -6  -3 412.450 11.7283   1
  -1  -6   2 3440.23 25.2644   1
  -1  -6   1 624.871 13.2139   1
   1   6   0 11430.3 43.2015   1
   1   6   1 2470.42 20.7028   1
   1   6   2 5027.23 22.8524   1
  -1  -6  -3 1213.56 11.1387   1
  -1  -6  -4 13755.4 45.4222   1
  -1   6  -5 2112.49 16.4394   1
  -1   6  -6 2015.75 21.3451   1
  -1  -6   7 2063.21 62.6616  -2
   1   6   6 2063.21 62.6616   1
  -1  -6  -7 16439.0 109.585   1
  -1   6   8 15750.0 94.0191  -2
   1  -6   7 15750.0 94.0191   1
   1  -6   8 1932.08 37.9795   1
  -1   6   9 2409.07 35.9794  -2
   1  -6   8 2409.07 35.9794   1
  -1  -6  -9 2518.22 72.8573   1
  -1   6  10 2294.48 31.1819  -2
   1  -6   9 2294.48 31.1819   1
  -1  -6 -10 3993.80 85.5498   1
   1   6 -11 3991.53 53.2068  -2
  -1  -6 -10 3991.53 53.2068   1
   1   6 -12 5409.28 55.4774  -2
  -1  -6 -11 5409.28 55.4774   1
   1   6 -13 17017.1 76.1325  -2
  -1  -6 -12 17017.1 76.1325   1
   1   6 -14 4979.55 52.4432  -2
  -1  -6 -13 4979.55 52.4432   1
  -1   6  15 63091.4 209.422  -2
   1  -6  14 63091.4 209.422   1
   1   6 -16 5441.85 60.7222  -2
  -1  -6 -15 5441.85 60.7222   1
   1   6 -17 51112.0 190.326  -2
  -1  -6 -16 51112.0 190.326   1
   1   6 -18 2227.53 79.7758  -2
  -1  -6 -17 2227.53 79.7758   1
  -1  -6  19 11448.5 128.353  -2
   1   6  18 11448.5 128.353   1
   1  -6 -20 929.359 47.6549  -2
  -1   6 -19 929.359 47.6549   1
  -1   6  21 4179.20 70.3307  -2
   1  -6  20 4179.20 70.3307   1
   1   6 -22 78.4807 33.7266  -2
  -1  -6 -21 78.4807 33.7266   1
   1  -6 -23 8352.37 120.620  -2
  -1   6 -22 8352.37 120.620   1
   1   6 -24 1581.25 67.1028  -2
  -1  -6 -23 1581.25 67.1028   1
   1   6 -25 1267.25 67.0049  -2
  -1  -6 -24 1267.25 67.0049   1
   1   6 -26 388.207 45.4912  -2
  -1  -6 -25 388.207 45.4912   1
   1  -6 -27 45.2423 45.0861  -2
  -1   6 -26 45.2423 45.0861   1
   1   6 -28 705.830 54.5808  -2
  -1  -6 -27 705.830 54.5808   1
   1   6 -29 701.881 48.9049  -2
  -1  -6 -28 701.881 48.9049   1
  -1  -7 -27 183.638 52.1963  -2
   1   7 -28 183.638 52.1963   1
  -1   7 -26 172.979 50.1191  -2
   1  -7 -27 172.979 50.1191   1
  -1   7 -25 1092.25 54.0289  -2
   1  -7 -26 1092.25 54.0289   1
  -1   7 -24 80.6714 45.4911  -2
   1  -7 -25 80.6714 45.4911   1
  -1   7 -23 1438.19 66.6222  -2
   1  -7 -24 1438.19 66.6222   1
  -1   7 -22 70.6217 34.9502  -2
   1  -7 -23 70.6217 34.9502   1
   1  -7  21 43.3040 28.9057  -2
  -1   7  22 43.3040 28.9057   1
   1  -7  20 314.564 28.8194  -2
  -1   7  21 314.564 28.8194   1
   1   7  19 748.882 35.8825  -2
  -1  -7  20 748.882 35.8825   1
  -1  -7 -18 158.060 25.9404  -2
   1   7 -19 158.060 25.9404   1
   1  -7  17 695.502 41.6462  -2
  -1   7  18 695.502 41.6462   1
  -1   7 -16 35.5588 22.9317  -2
   1  -7 -17 35.5588 22.9317   1
   1  -7  15 315.124 29.8784  -2
  -1   7  16 315.124 29.8784   1
   1  -7  14 53.9888 22.9733  -2
  -1   7  15 53.9888 22.9733   1
   1   7  13 1180.60 36.3976  -2
  -1  -7  14 1180.60 36.3976   1
  -1  -7  13 343.120 47.5459   1
  -1   7 -12 415.322 29.5020  -2
   1  -7 -13 415.322 29.5020   1
   1  -7 -12 1476.75 66.3681   1
  -1   7 -11 1428.13 42.3986  -2
   1  -7 -12 1428.13 42.3986   1
   1  -7 -11 787.946 36.6960   1
  -1  -7 -10 797.187 47.7358  -2
   1   7 -11 797.187 47.7358   1
   1  -7 -10 71.9361 27.6842   1
  -1   7  -9 58.6430 28.3404  -2
   1  -7 -10 58.6430 28.3404   1
   1  -7  -9 519.328 26.0253   1
  -1  -7  -8 658.408 40.6783  -2
   1   7  -9 658.408 40.6783   1
  -1  -7   8-4.33497 20.0784   1
   1  -7   7 6.05399 34.4622  -2
  -1   7   8 6.05399 34.4622   1
   1  -7  -7 776.266 25.4481   1
   1  -7  -6 472.701 17.3470   1
  -1  -7   5 72.2950 13.6676   1
  -1  -7  -4 53.4601 38.2713  -2
   1   7  -5 53.4601 38.2713   1
   1  -7  -4 316.844 14.1409   1
   1   7  -3 344.199 13.4086   1
   1   7  -2 146.737 11.4727   1
   1   7  -1 206.710 12.2664   1
  -1  -7   0 0.69693 9.70780   1
  -1   7  -1 30.8007 9.77740   1
   1   7   2-0.21992 8.22704   1
   1   7   3 62.3056 7.60520   1
   1  -7   4 373.655 8.72291   1
   1  -7   5 129.478 7.42854   1
   1  -7   6 378.528 10.6077   1
  -1  -7   7 412.035 53.0373  -2
   1   7   6 412.035 53.0373   1
  -1  -7  -7-2.33622 8.94364   1
   1   7  -8 17.3365 25.3398  -2
  -1  -7  -7 17.3365 25.3398   1
  -1   7  -8 801.512 24.6879   1
   1   7  -9 941.694 31.4957  -2
  -1  -7  -8 941.694 31.4957   1
  -1  -7  -9 112.204 41.2853   1
  -1  -7  10 139.864 15.1600  -2
   1   7   9 139.864 15.1600   1
  -1  -7 -10 70.0981 47.0204   1
  -1   7  11 89.8270 16.1710  -2
   1  -7  10 89.8270 16.1710   1
   1   7 -12 1225.27 52.6183  -2
  -1  -7 -11 1225.27 52.6183   1
   1  -7 -13 1.11489 17.2255  -2
  -1   7 -12 1.11489 17.2255   1
  -1  -7  14 883.660 30.6522  -2
   1   7  13 883.660 30.6522   1
  -1   7  15-9.14413 21.8073  -2
   1  -7  14-9.14413 21.8073   1
   1   7 -16 85.8823 25.0208  -2
  -1  -7 -15 85.8823 25.0208   1
   1   7 -17-10.6302 28.3807  -2
  -1  -7 -16-10.6302 28.3807   1
   1   7 -18 81.5916 24.2037  -2
  -1  -7 -17 81.5916 24.2037   1
  -1  -7  19 71.8113 25.5600  -2
   1   7  18 71.8113 25.5600   1
   1  -7 -20 137.843 27.1222  -2
  -1   7 -19 137.843 27.1222   1
  -1   7  21 2.94638 31.2418  -2
   1  -7  20 2.94638 31.2418   1
   1   7 -22-7.87747 33.7900  -2
  -1  -7 -21-7.87747 33.7900   1
   1   7 -23 301.498 39.9941  -2
  -1  -7 -22 301.498 39.9941   1
   1   7 -24 227.198 38.3367  -2
  -1  -7 -23 227.198 38.3367   1
   1   7 -25 158.024 42.0953  -2
  -1  -7 -24 158.024 42.0953   1
   1   7 -26 66.7451 43.0903  -2
  -1  -7 -25 66.7451 43.0903   1
   1   7 -27 54.1995 44.4425  -2
  -1  -7 -26 54.1995 44.4425   1
   1  -7 -28 90.8650 50.0125  -2
  -1   7 -27 90.8650 50.0125   1
   1  -7 -29 66.2840 58.3231  -2
  -1   7 -28 66.2840 58.3231   1
  -1  -8 -27 41.3513 51.9474  -2
   1   8 -28 41.3513 51.9474   1
  -1  -8 -26 2287.87 79.7872  -2
   1   8 -27 2287.87 79.7872   1
  -1   8 -25 3810.51 87.0616  -2
   1  -8 -26 3810.51 87.0616   1
  -1   8 -24 1935.45 71.6142  -2
   1  -8 -25 1935.45 71.6142   1
  -1   8 -23 3965.20 81.6208  -2
   1  -8 -24 3965.20 81.6208   1
  -1  -8 -22 783.996 45.3929  -2
   1   8 -23 783.996 45.3929   1
   1  -8  21 222.986 32.8220  -2
  -1   8  22 222.986 32.8220   1
   1   8  20 1808.57 40.8308  -2
  -1  -8  21 1808.57 40.8308   1
   1  -8  19 1675.56 41.7549  -2
  -1   8  20 1675.56 41.7549   1
   1   8  18 2746.35 42.2148  -2
  -1  -8  19 2746.35 42.2148   1
   1   8  17 956.680 32.2473  -2
  -1  -8  18 956.680 32.2473   1
   1  -8  16 7258.84 71.0819  -2
  -1   8  17 7258.84 71.0819   1
   1   8  15 1209.27 49.4591  -2
  -1  -8  16 1209.27 49.4591   1
  -1   8 -14 5896.51 67.9089  -2
   1  -8 -15 5896.51 67.9089   1
  -1  -8  14 20637.1 182.797   1
   1   8  13 20364.5 161.959  -2
  -1  -8  14 20364.5 161.959   1
  -1  -8  13 3593.26 83.0445   1
  -1   8 -12 3689.00 50.4567  -2
   1  -8 -13 3689.00 50.4567   1
  -1  -8  12 35410.9 222.073   1
   1  -8  11 35386.7 166.918  -2
  -1   8  12 35386.7 166.918   1
  -1  -8  11 1410.40 42.3721   1
  -1   8 -10 2376.21 56.8125  -2
   1  -8 -11 2376.21 56.8125   1
   1  -8 -10 22967.1 124.980   1
   1  -8   9 22635.5 193.331  -2
  -1   8  10 22635.5 193.331   1
   1  -8  -9 23401.5 118.656   1
  -1  -8  -8 24064.2 131.433  -2
   1   8  -9 24064.2 131.433   1
  -1  -8   8 6766.30 66.3172   1
   1  -8   7 7430.69 77.9487  -2
  -1   8   8 7430.69 77.9487   1
   1  -8  -7 9207.23 63.9083   1
   1   8   6 9252.66 97.4311  -2
  -1  -8   7 9252.66 97.4311   1
  -1  -8   6 1274.23 22.9013   1
  -1  -8  -5 1429.95 59.3517  -2
   1   8  -6 1429.95 59.3517   1
  -1   8   5 16935.1 80.8579   1
   1  -8  -4 804.097 17.6061   1
  -1  -8   3 1187.05 22.1298   1
   1   8  -2 842.356 16.3860   1
   1   8  -1 64.5907 11.2830   1
   1   8   0 7584.29 38.5259   1
   1  -8   1 181.996 10.6592   1
  -1  -8  -2 12133.5 51.0304   1
  -1  -8  -3 4018.89 26.5070   1
   1  -8   4 242.388 9.72544   1
   1   8   5 529.285 11.4986   1
   1   8  -6 633.875 62.8246  -2
  -1  -8  -5 633.875 62.8246   1
  -1  -8  -6 11685.2 46.7057   1
   1   8   7 17341.8 75.0260   1
  -1  -8   8 17592.7 111.482  -2
   1   8   7 17592.7 111.482   1
   1  -8   8 29678.7 150.153   1
   1   8  -9 29579.8 113.674  -2
  -1  -8  -8 29579.8 113.674   1
  -1  -8  -9 3370.85 83.0678   1
   1   8 -10 4449.82 41.6125  -2
  -1  -8  -9 4449.82 41.6125   1
  -1  -8 -10 20770.3 188.604   1
  -1   8  11 21069.4 98.4101  -2
   1  -8  10 21069.4 98.4101   1
  -1  -8  12 13949.1 86.7267  -2
   1   8  11 13949.1 86.7267   1
  -1  -8 -12 3328.86 89.2020   1
   1  -8 -13 3507.33 53.5656  -2
  -1   8 -12 3507.33 53.5656   1
   1  -8 -14 14812.0 97.1390  -2
  -1   8 -13 14812.0 97.1390   1
   1   8 -15 2576.34 42.0440  -2
  -1  -8 -14 2576.34 42.0440   1
   1   8 -16 10137.1 83.3186  -2
  -1  -8 -15 10137.1 83.3186   1
   1   8 -17 2108.99 40.3723  -2
  -1  -8 -16 2108.99 40.3723   1
   1  -8 -18 1945.95 51.3336  -2
  -1   8 -17 1945.95 51.3336   1
   1   8 -19 391.805 27.7438  -2
  -1  -8 -18 391.805 27.7438   1
  -1   8  20 872.001 35.4143  -2
   1  -8  19 872.001 35.4143   1
   1   8 -21 5144.92 73.6054  -2
  -1  -8 -20 5144.92 73.6054   1
   1  -8 -22 494.588 37.3558  -2
  -1   8 -21 494.588 37.3558   1
   1  -8 -23 7480.07 114.347  -2
  -1   8 -22 7480.07 114.347   1
   1   8 -24 1274.76 66.6412  -2
  -1  -8 -23 1274.76 66.6412   1
   1   8 -25 1201.28 67.2654  -2
  -1  -8 -24 1201.28 67.2654   1
   1   8 -26 507.521 51.1279  -2
  -1  -8 -25 507.521 51.1279   1
   1   8 -27 1735.29 76.2728  -2
  -1  -8 -26 1735.29 76.2728   1
   1   8 -28 271.723 51.5647  -2
  -1  -8 -27 271.723 51.5647   1
  -1  -9 -27 204.890 53.0601  -2
   1   9 -28 204.890 53.0601   1
  -1   9 -26 195.624 47.1114  -2
   1  -9 -27 195.624 47.1114   1
  -1   9 -25 1159.39 61.9740  -2
   1  -9 -26 1159.39 61.9740   1
  -1  -9 -24 352.044 47.1634  -2
   1   9 -25 352.044 47.1634   1
  -1  -9 -23 476.850 43.2430  -2
   1   9 -24 476.850 43.2430   1
  -1   9 -22 235.092 39.9514  -2
   1  -9 -23 235.092 39.9514   1
   1  -9  21 38.8907 32.6490  -2
  -1   9  22 38.8907 32.6490   1
  -1   9 -20 348.560 30.5806  -2
   1  -9 -21 348.560 30.5806   1
   1  -9  19 1148.07 37.4061  -2
  -1   9  20 1148.07 37.4061   1
  -1  -9 -18 252.537 27.6387  -2
   1   9 -19 252.537 27.6387   1
   1   9  17 1410.47 37.9915  -2
  -1  -9  18 1410.47 37.9915   1
  -1  -9 -16 704.330 30.3653  -2
   1   9 -17 704.330 30.3653   1
  -1  -9 -15 93.2226 25.1040  -2
   1   9 -16 93.2226 25.1040   1
  -1  -9 -14 383.180 27.8286  -2
   1   9 -15 383.180 27.8286   1
   1   9  13 67.7510 26.3684  -2
  -1  -9  14 67.7510 26.3684   1
   1   9  12 30.0664 24.8653  -2
  -1  -9  13 30.0664 24.8653   1
   1  -9 -12 344.533 36.8146   1
   1  -9  11 374.185 31.4681  -2
  -1   9  12 374.185 31.4681   1
   1  -9 -11 448.283 28.5976   1
   1  -9  10 540.445 43.6154  -2
  -1   9  11 540.445 43.6154   1
   1  -9 -10 421.746 27.9719   1
   1  -9   9 451.533 42.4553  -2
  -1   9  10 451.533 42.4553   1
   1  -9  -9 130.689 24.1651   1
  -1  -9  -8 105.180 31.7257  -2
   1   9  -9 105.180 31.7257   1
   1  -9  -8 1327.96 43.9755   1
   1   9   7 1436.32 38.1409  -2
  -1  -9   8 1436.32 38.1409   1
   1  -9  -7 559.075 22.7984   1
  -1  -9  -6 602.532 58.8475  -2
   1   9  -7 602.532 58.8475   1
  -1  -9   6 1624.73 28.4391   1
  -1  -9  -5 1654.27 67.1269  -2
   1   9  -6 1654.27 67.1269   1
  -1   9   5 2108.63 36.5658   1
  -1   9   4 171.797 13.8716   1
   1   9  -3 2266.96 29.7994   1
  -1  -9   2 78.4726 13.3194   1
   1   9  -1 450.875 14.8469   1
  -1   9   0 83.1229 12.3572   1
   1   9   1 291.722 12.4476   1
   1  -9   2 31.6651 11.9451   1
   1   9   3-3.31704 9.55059   1
  -1   9  -4 12.8390 9.80660   1
   1  -9   5 3.67541 10.0515   1
  -1  -9   6 69.8935 34.1832  -2
   1   9   5 69.8935 34.1832   1
   1  -9   6-6.50610 9.91348   1
   1   9  -7 20.5555 44.0116  -2
  -1  -9  -6 20.5555 44.0116   1
  -1   9  -7 36.3846 13.0908   1
  -1   9   8 45.5813 20.0871  -2
   1  -9   7 45.5813 20.0871   1
   1  -9   8-0.32706 18.2781   1
   1  -9  -9-18.4944 14.9289  -2
  -1   9  -8-18.4944 14.9289   1
   1  -9   9 366.923 36.3698   1
   1  -9 -10 390.434 18.7611  -2
  -1   9  -9 390.434 18.7611   1
  -1  -9 -10 297.661 55.3621   1
  -1   9  11 327.288 18.6141  -2
   1  -9  10 327.288 18.6141   1
   1   9 -12 517.328 22.7475  -2
  -1  -9 -11 517.328 22.7475   1
  -1  -9  13 189.619 21.4241  -2
   1   9  12 189.619 21.4241   1
   1  -9 -14 254.397 23.1629  -2
  -1   9 -13 254.397 23.1629   1
   1   9 -15 129.379 21.6453  -2
  -1  -9 -14 129.379 21.6453   1
   1  -9 -16 41.1541 22.7614  -2
  -1   9 -15 41.1541 22.7614   1
   1   9 -17 192.936 24.2681  -2
  -1  -9 -16 192.936 24.2681   1
   1   9 -18 349.760 26.6638  -2
  -1  -9 -17 349.760 26.6638   1
  -1   9  19 114.823 26.8457  -2
   1  -9  18 114.823 26.8457   1
  -1  -9  20 573.393 31.2307  -2
   1   9  19 573.393 31.2307   1
   1   9 -21 64.6884 33.4215  -2
  -1  -9 -20 64.6884 33.4215   1
   1   9 -22 141.810 35.4251  -2
  -1  -9 -21 141.810 35.4251   1
   1   9 -23 86.6866 36.5594  -2
  -1  -9 -22 86.6866 36.5594   1
   1   9 -24 76.8064 40.2350  -2
  -1  -9 -23 76.8064 40.2350   1
   1   9 -25 148.317 42.6077  -2
  -1  -9 -24 148.317 42.6077   1
   1  -9 -26 60.3362 42.5913  -2
  -1   9 -25 60.3362 42.5913   1
   1  -9 -27-18.7941 44.5981  -2
  -1   9 -26-18.7941 44.5981   1
   1   9 -28 59.5223 47.0003  -2
  -1  -9 -27 59.5223 47.0003   1
  -1  10 -27 301.991 54.2617  -2
   1 -10 -28 301.991 54.2617   1
  -1  10 -26 1435.26 74.0745  -2
   1 -10 -27 1435.26 74.0745   1
  -1  10 -25 746.422 52.6204  -2
   1 -10 -26 746.422 52.6204   1
   1 -10  24 816.487 50.8229  -2
  -1  10  25 816.487 50.8229   1
  -1 -10 -23 254.312 45.5321  -2
   1  10 -24 254.312 45.5321   1
  -1  10 -22 218.330 40.6314  -2
   1 -10 -23 218.330 40.6314   1
  -1  10 -21 334.887 33.4487  -2
   1 -10 -22 334.887 33.4487   1
  -1  10 -20 309.415 29.5572  -2
   1 -10 -21 309.415 29.5572   1
   1 -10  19 1058.52 31.7258  -2
  -1  10  20 1058.52 31.7258   1
   1  10  18 634.145 30.0245  -2
  -1 -10  19 634.145 30.0245   1
  -1  10 -17 418.439 29.9116  -2
   1 -10 -18 418.439 29.9116   1
   1  10  16 358.290 29.6989  -2
  -1 -10  17 358.290 29.6989   1
  -1  10 -15 2272.19 55.4367  -2
   1 -10 -16 2272.19 55.4367   1
   1  10  14 2558.33 50.1594  -2
  -1 -10  15 2558.33 50.1594   1
   1 -10  13 9636.03 100.008  -2
  -1  10  14 9636.03 100.008   1
  -1 -10  13 10487.7 130.329   1
  -1  10 -12 10931.8 102.950  -2
   1 -10 -13 10931.8 102.950   1
  -1 -10  12 21869.3 175.830   1
  -1  10 -11 21271.7 173.446  -2
   1 -10 -12 21271.7 173.446   1
  -1 -10  11 22989.2 176.473   1
   1 -10  10 23158.9 222.074  -2
  -1  10  11 23158.9 222.074   1
  -1 -10  10 22683.3 126.685   1
   1 -10   9 22819.2 144.189  -2
  -1  10  10 22819.2 144.189   1
   1 -10  -9 22289.9 120.551   1
  -1 -10  -8 22831.9 141.939  -2
   1  10  -9 22831.9 141.939   1
   1 -10  -8 1639.16 31.0096   1
   1 -10  -7 4770.46 50.7312   1
   1  10   6 4744.41 61.9568  -2
  -1 -10   7 4744.41 61.9568   1
  -1 -10   6 486.413 22.8507   1
  -1  10  -5 1502.98 95.8049  -2
   1 -10  -6 1502.98 95.8049   1
  -1 -10   5 1291.05 29.2991   1
  -1 -10  -4 1479.02 68.3367  -2
   1  10  -5 1479.02 68.3367   1
  -1 -10   4 3511.51 38.3759   1
  -1 -10   3 665.311 22.6755   1
   1  10  -2 5808.38 36.5783   1
  -1  10  -1 5800.29 93.0579  -2
   1 -10  -2 5800.29 93.0579   1
  -1  10   1 1240.88 21.4229   1
   1  10   0 321.072 13.6789   1
   1  10   1 2103.17 20.9707   1
   1  10   2 22347.2 111.535   1
   1 -10   3 6479.60 38.2004   1
   1 -10   4 2882.71 26.4197   1
   1 -10   5 22734.4 89.3293   1
   1  10  -6 22542.1 131.587  -2
  -1 -10  -5 22542.1 131.587   1
  -1  10  -6 2656.30 24.4635   1
   1  10  -7 2874.17 90.0353  -2
  -1 -10  -6 2874.17 90.0353   1
  -1 -10  -7 47534.8 290.811   1
  -1  10   8 44854.8 197.229  -2
   1 -10   7 44854.8 197.229   1
   1 -10   8 39303.1 192.210   1
   1  10  -9 39025.0 143.502  -2
  -1 -10  -8 39025.0 143.502   1
  -1 -10  -9 28880.5 161.322   1
   1  10 -10 29938.2 143.185  -2
  -1 -10  -9 29938.2 143.185   1
  -1 -10 -10 24341.6 150.132   1
  -1  10  11 25376.7 98.9000  -2
   1 -10  10 25376.7 98.9000   1
   1 -10 -12 6064.64 44.3151  -2
  -1  10 -11 6064.64 44.3151   1
  -1  10  13 3287.36 38.5752  -2
   1 -10  12 3287.36 38.5752   1
  -1  10  14 623.722 33.2858  -2
   1 -10  13 623.722 33.2858   1
   1 -10 -15 213.965 25.8055  -2
  -1  10 -14 213.965 25.8055   1
   1  10 -16 208.305 25.8459  -2
  -1 -10 -15 208.305 25.8459   1
   1  10 -17 446.815 27.0222  -2
  -1 -10 -16 446.815 27.0222   1
   1  10 -18 845.138 40.3892  -2
  -1 -10 -17 845.138 40.3892   1
   1 -10 -19 241.615 29.4415  -2
  -1  10 -18 241.615 29.4415   1
   1  10 -20 3634.04 57.6046  -2
  -1 -10 -19 3634.04 57.6046   1
   1  10 -21 3280.02 69.5145  -2
  -1 -10 -20 3280.02 69.5145   1
   1  10 -22 4940.36 86.0790  -2
  -1 -10 -21 4940.36 86.0790   1
   1 -10 -23 768.520 43.4884  -2
  -1  10 -22 768.520 43.4884   1
   1 -10 -24 2057.65 73.3678  -2
  -1  10 -23 2057.65 73.3678   1
   1  10 -25 181.070 40.7282  -2
  -1 -10 -24 181.070 40.7282   1
   1  10 -26 499.223 45.1101  -2
  -1 -10 -25 499.223 45.1101   1
   1  10 -27 582.710 49.0572  -2
  -1 -10 -26 582.710 49.0572   1
   1  10 -28 2041.03 102.303  -2
  -1 -10 -27 2041.03 102.303   1
  -1 -11 -27 81.2273 81.7173  -2
   1  11 -28 81.2273 81.7173   1
  -1 -11 -26 148.025 53.8181  -2
   1  11 -27 148.025 53.8181   1
  -1  11 -25 69.4280 51.8661  -2
   1 -11 -26 69.4280 51.8661   1
  -1 -11 -24 174.341 49.8358  -2
   1  11 -25 174.341 49.8358   1
  -1  11 -23 23.9756 46.9948  -2
   1 -11 -24 23.9756 46.9948   1
  -1  11 -22 141.311 42.2874  -2
   1 -11 -23 141.311 42.2874   1
   1 -11  21 153.997 37.8472  -2
  -1  11  22 153.997 37.8472   1
  -1 -11 -20 74.3273 32.0499  -2
   1  11 -21 74.3273 32.0499   1
  -1  11 -19 887.753 32.9678  -2
   1 -11 -20 887.753 32.9678   1
  -1  11 -18 603.909 31.8918  -2
   1 -11 -19 603.909 31.8918   1
   1 -11  17 993.274 38.7178  -2
  -1  11  18 993.274 38.7178   1
   1  11  16 1939.84 45.3809  -2
  -1 -11  17 1939.84 45.3809   1
  -1 -11 -15 73.5714 27.2289  -2
   1  11 -16 73.5714 27.2289   1
  -1 -11  15 832.030 60.7910   1
   1 -11  14 884.997 46.2302  -2
  -1  11  15 884.997 46.2302   1
   1 -11  13 444.181 30.6981  -2
  -1  11  14 444.181 30.6981   1
  -1 -11  13 11.6317 43.8956   1
  -1 -11 -12 41.9192 31.6777  -2
   1  11 -13 41.9192 31.6777   1
  -1 -11  12 212.898 35.1217   1
   1 -11  11 216.335 35.2215  -2
  -1  11  12 216.335 35.2215   1
  -1 -11  11 117.317 27.6355   1
  -1 -11 -10 128.864 39.0058  -2
   1  11 -11 128.864 39.0058   1
   1 -11 -10 3.75658 25.0507   1
  -1 -11  -9 1.71964 38.9743  -2
   1  11 -10 1.71964 38.9743   1
   1 -11  -9 243.587 22.9462   1
  -1 -11  -8 248.951 40.6120  -2
   1  11  -9 248.951 40.6120   1
  -1 -11   8 108.508 20.5954   1
  -1 -11  -7 168.704 38.9229  -2
   1  11  -8 168.704 38.9229   1
  -1 -11   7 389.383 21.8177   1
  -1 -11  -6 443.281 40.6504  -2
   1  11  -7 443.281 40.6504   1
   1 -11  -6-4.04255 19.3254   1
  -1  11  -5 3.17889 48.0285  -2
   1 -11  -6 3.17889 48.0285   1
   1 -11  -5 2302.30 37.0725   1
  -1  11  -4 2325.04 106.871  -2
   1 -11  -5 2325.04 106.871   1
  -1 -11   4 896.493 26.5777   1
   1 -11  -3 3797.83 44.7015   1
  -1  11  -2 3962.82 91.5009  -2
   1 -11  -3 3962.82 91.5009   1
   1  11  -2 3812.40 33.3673   1
   1  11  -1 47.0833 16.2865   1
   1  11   0 1384.33 21.3120   1
   1 -11   1 19.2876 13.5050   1
   1 -11   2 526.873 17.4598   1
  -1 -11  -3 346.022 15.9376   1
   1 -11  -4 369.710 47.9261  -2
  -1  11  -3 369.710 47.9261   1
   1  11   4 338.132 14.0168   1
   1 -11  -5 408.648 45.5733  -2
  -1  11  -4 408.648 45.5733   1
   1 -11   5 58.2594 14.5898   1
   1  11  -6 42.9611 25.0214  -2
  -1 -11  -5 42.9611 25.0214   1
   1 -11   6 416.357 20.2430   1
   1  11  -7 457.761 26.5048  -2
  -1 -11  -6 457.761 26.5048   1
   1 -11   7 324.408 20.4015   1
  -1  11   8 272.900 21.5541  -2
   1 -11   7 272.900 21.5541   1
  -1 -11  -8-13.6432 15.3142   1
   1 -11  -9-15.7846 21.2261  -2
  -1  11  -8-15.7846 21.2261   1
  -1 -11  -9 3.90071 21.7950   1
  -1 -11  10-24.2848 17.8818  -2
   1  11   9-24.2848 17.8818   1
  -1 -11 -10 259.227 56.5845   1
  -1  11  11 191.009 17.0171  -2
   1 -11  10 191.009 17.0171   1
  -1  11  12 4.39421 15.7923  -2
   1 -11  11 4.39421 15.7923   1
  -1 -11  13 452.179 20.4141  -2
   1  11  12 452.179 20.4141   1
   1  11 -14 29.4033 19.7251  -2
  -1 -11 -13 29.4033 19.7251   1
   1  11 -15 79.8783 25.0609  -2
  -1 -11 -14 79.8783 25.0609   1
   1 -11 -16 37.8602 25.9190  -2
  -1  11 -15 37.8602 25.9190   1
   1  11 -17 757.852 37.3597  -2
  -1 -11 -16 757.852 37.3597   1
   1  11 -18 276.406 28.0748  -2
  -1 -11 -17 276.406 28.0748   1
   1  11 -19 512.393 30.4622  -2
  -1 -11 -18 512.393 30.4622   1
   1  11 -20 158.189 32.0071  -2
  -1 -11 -19 158.189 32.0071   1
  -1 -11  21 307.886 34.5527  -2
   1  11  20 307.886 34.5527   1
   1  11 -22 38.5029 35.7818  -2
  -1 -11 -21 38.5029 35.7818   1
   1  11 -23 148.788 37.9681  -2
  -1 -11 -22 148.788 37.9681   1
   1 -11 -24 73.9392 38.7798  -2
  -1  11 -23 73.9392 38.7798   1
   1  11 -25 42.3118 40.2688  -2
  -1 -11 -24 42.3118 40.2688   1
   1  11 -26 65.5718 40.9317  -2
  -1 -11 -25 65.5718 40.9317   1
   1  11 -27 61.1299 46.0704  -2
  -1 -11 -26 61.1299 46.0704   1
   1  11 -28 116.372 52.9472  -2
  -1 -11 -27 116.372 52.9472   1
  -1 -12 -26 27.3741 59.2778  -2
   1  12 -27 27.3741 59.2778   1
  -1  12 -25 152.513 53.0676  -2
   1 -12 -26 152.513 53.0676   1
   1 -12  24 1111.83 57.0855  -2
  -1  12  25 1111.83 57.0855   1
  -1 -12 -23 665.381 52.7307  -2
   1  12 -24 665.381 52.7307   1
  -1 -12 -22 85.2352 43.3577  -2
   1  12 -23 85.2352 43.3577   1
  -1 -12 -21 276.925 42.9462  -2
   1  12 -22 276.925 42.9462   1
  -1  12 -20 298.550 39.5765  -2
   1 -12 -21 298.550 39.5765   1
   1 -12  19 2669.84 54.2814  -2
  -1  12  20 2669.84 54.2814   1
   1 -12  18 282.550 35.2709  -2
  -1  12  19 282.550 35.2709   1
   1 -12  17 6615.34 106.157  -2
  -1  12  18 6615.34 106.157   1
   1  12  16 2609.03 44.2138  -2
  -1 -12  17 2609.03 44.2138   1
   1  12  15 8380.84 103.320  -2
  -1 -12  16 8380.84 103.320   1
  -1  12 -14 1725.79 49.8243  -2
   1 -12 -15 1725.79 49.8243   1
   1 -12 -14 3034.16 94.5184   1
  -1  12 -13 3004.29 59.2394  -2
   1 -12 -14 3004.29 59.2394   1
   1  12  12 18610.6 120.406  -2
  -1 -12  13 18610.6 120.406   1
   1 -12 -12 2235.25 54.9490   1
   1 -12  11 2890.61 66.2202  -2
  -1  12  12 2890.61 66.2202   1
   1 -12 -11 17493.0 124.134   1
  -1  12 -10 16749.0 142.692  -2
   1 -12 -11 16749.0 142.692   1
  -1 -12  10 3000.21 55.0339   1
  -1 -12  -9 3909.06 74.2362  -2
   1  12 -10 3909.06 74.2362   1
  -1 -12   9 6910.80 80.1136   1
   1  12   8 6828.04 80.1254  -2
  -1 -12   9 6828.04 80.1254   1
   1 -12  -8 9098.51 86.5454   1
   1  12   7 10118.9 119.249  -2
  -1 -12   8 10118.9 119.249   1
   1 -12  -7 1474.91 37.1354   1
  -1 -12  -6 1436.61 40.6709  -2
   1  12  -7 1436.61 40.6709   1
   1 -12  -6 12991.0 75.9216   1
  -1  12   5 21143.5 126.230   1
  -1  12  -4 20789.3 192.762  -2
   1 -12  -5 20789.3 192.762   1
  -1 -12   4 19806.6 131.892   1
   1 -12   3 20527.1 149.840  -2
  -1  12   4 20527.1 149.840   1
   1 -12  -3 31886.6 166.033   1
   1 -12   2 32747.7 176.618  -2
  -1  12   3 32747.7 176.618   1
  -1 -12   2 201.292 26.9317   1
   1  12  -1 5002.18 42.3555   1
   1  12   0 280.663 21.5617   1
   1  12   1 62498.2 212.073   1
   1 -12   2 21065.4 113.513   1
  -1 -12  -3 14408.7 82.7990   1
   1  12  -4 15428.9 112.872  -2
  -1 -12  -3 15428.9 112.872   1
   1 -12   4 5926.72 37.9762   1
   1  12  -5 6823.14 80.9101  -2
  -1 -12  -4 6823.14 80.9101   1
  -1 -12  -5 1453.65 24.0686   1
   1  12  -6 2045.95 58.1940  -2
  -1 -12  -5 2045.95 58.1940   1
   1 -12   6 2245.51 32.8959   1
  -1 -12   7 2248.42 69.0021  -2
   1  12   6 2248.42 69.0021   1
  -1 -12  -7 27221.3 118.703   1
   1  12  -8 27006.7 156.281  -2
  -1 -12  -7 27006.7 156.281   1
   1  12   8 383.390 24.1808   1
   1 -12  -9 673.367 23.1974  -2
  -1  12  -8 673.367 23.1974   1
  -1 -12  -9 23205.8 220.786   1
  -1  12  10 24175.5 116.070  -2
   1 -12   9 24175.5 116.070   1
  -1 -12 -10 1363.35 72.8914   1
  -1  12  11 2051.57 48.0091  -2
   1 -12  10 2051.57 48.0091   1
  -1  12  12 11343.9 57.3824  -2
   1 -12  11 11343.9 57.3824   1
   1  12 -13 3918.96 73.8570  -2
  -1 -12 -12 3918.96 73.8570   1
  -1 -12  14 647.065 27.5912  -2
   1  12  13 647.065 27.5912   1
  -1  12  15 11837.1 89.7171  -2
   1 -12  14 11837.1 89.7171   1
   1  12 -16 2769.10 54.9277  -2
  -1 -12 -15 2769.10 54.9277   1
  -1  12  17 9874.71 79.2426  -2
   1 -12  16 9874.71 79.2426   1
  -1 -12  18 1818.14 48.9444  -2
   1  12  17 1818.14 48.9444   1
  -1 -12  19 3166.52 61.8054  -2
   1  12  18 3166.52 61.8054   1
   1  12 -20 1706.33 58.2113  -2
  -1 -12 -19 1706.33 58.2113   1
   1 -12 -21 23.1647 33.0707  -2
  -1  12 -20 23.1647 33.0707   1
   1 -12 -22 3101.15 69.2509  -2
  -1  12 -21 3101.15 69.2509   1
   1  12 -23 178.592 38.7633  -2
  -1 -12 -22 178.592 38.7633   1
   1  12 -24 2148.40 67.9464  -2
  -1 -12 -23 2148.40 67.9464   1
   1 -12 -25 117.539 40.9109  -2
  -1  12 -24 117.539 40.9109   1
   1 -12 -26 110.389 42.6467  -2
  -1  12 -25 110.389 42.6467   1
   1  12 -27 119.071 47.0867  -2
  -1 -12 -26 119.071 47.0867   1
  -1  13 -26 41.5009 60.3624  -2
   1 -13 -27 41.5009 60.3624   1
   1 -13  25 63.7950 53.2044  -2
  -1  13  26 63.7950 53.2044   1
  -1  13 -24 90.0303 51.3699  -2
   1 -13 -25 90.0303 51.3699   1
  -1  13 -23-47.9473 48.4983  -2
   1 -13 -24-47.9473 48.4983   1
  -1 -13 -22-1.07283 46.9758  -2
   1  13 -23-1.07283 46.9758   1
  -1  13 -21 70.8328 42.6811  -2
   1 -13 -22 70.8328 42.6811   1
  -1 -13 -20 238.512 35.1924  -2
   1  13 -21 238.512 35.1924   1
  -1 -13 -19 21.8688 37.3781  -2
   1  13 -20 21.8688 37.3781   1
   1  13  18 589.671 36.0085  -2
  -1 -13  19 589.671 36.0085   1
  -1  13 -17 111.605 32.1542  -2
   1 -13 -18 111.605 32.1542   1
  -1  13 -16 1503.07 51.6551  -2
   1 -13 -17 1503.07 51.6551   1
  -1 -13 -15 653.791 36.4721  -2
   1  13 -16 653.791 36.4721   1
  -1  13 -14 240.406 35.6546  -2
   1 -13 -15 240.406 35.6546   1
  -1 -13  14 1448.91 67.3216   1
  -1  13 -13 1602.50 53.9924  -2
   1 -13 -14 1602.50 53.9924   1
  -1 -13  13 276.288 48.7644   1
  -1  13 -12 308.424 37.0441  -2
   1 -13 -13 308.424 37.0441   1
  -1 -13  12 178.293 37.3859   1
  -1  13 -11 182.869 43.0480  -2
   1 -13 -12 182.869 43.0480   1
  -1 -13  11 581.469 42.2179   1
  -1 -13 -10 598.920 36.4407  -2
   1  13 -11 598.920 36.4407   1
   1 -13 -10 197.416 35.9560   1
   1  13   9 156.478 28.1028  -2
  -1 -13  10 156.478 28.1028   1
   1 -13  -9 471.852 36.4456   1
  -1 -13  -8 525.329 38.3822  -2
   1  13  -9 525.329 38.3822   1
   1 -13  -8 461.931 30.6248   1
  -1 -13  -7 470.575 32.1095  -2
   1  13  -8 470.575 32.1095   1
   1 -13  -7-2.83139 26.4058   1
  -1 -13  -6 112.982 30.6604  -2
   1  13  -7 112.982 30.6604   1
  -1  13   6 101.893 25.7949   1
   1  13   5 39.7244 31.1045  -2
  -1 -13   6 39.7244 31.1045   1
  -1  13   5 195.783 23.6109   1
  -1  13  -4 236.810 34.3972  -2
   1 -13  -5 236.810 34.3972   1
  -1 -13   4 142.813 27.1572   1
   1 -13   3 127.385 38.8682  -2
  -1  13   4 127.385 38.8682   1
  -1 -13   3 53.3268 31.2658   1
  -1  13  -2 99.1774 33.2116  -2
   1 -13  -3 99.1774 33.2116   1
   1  13  -2 2318.83 35.6589   1
  -1  13  -1 2544.33 83.3162  -2
   1 -13  -2 2544.33 83.3162   1
   1  13  -1 1337.54 27.9735   1
   1 -13   0 1401.01 60.2473  -2
  -1  13   1 1401.01 60.2473   1
   1 -13   0 1119.06 25.1085   1
   1  13  -1 1232.67 70.3835  -2
  -1 -13   0 1232.67 70.3835   1
   1 -13   1 131.747 20.2835   1
  -1  13   2 300.864 59.2616  -2
   1 -13   1 300.864 59.2616   1
  -1 -13  -2 637.975 23.9746   1
   1 -13  -3 700.162 58.8238  -2
  -1  13  -2 700.162 58.8238   1
  -1 -13  -3 120.002 19.0251   1
   1  13  -4 191.544 31.1948  -2
  -1 -13  -3 191.544 31.1948   1
   1 -13   4 1892.25 30.7916   1
   1  13  -5 2092.65 59.7858  -2
  -1 -13  -4 2092.65 59.7858   1
   1  13   5 62.2998 17.9894   1
   1  13  -6 23.8634 29.5453  -2
  -1 -13  -5 23.8634 29.5453   1
  -1 -13  -6 2970.85 49.0090   1
   1  13  -7 3003.24 51.2355  -2
  -1 -13  -6 3003.24 51.2355   1
   1  13   7-14.0154 18.9704   1
   1  13  -8-14.7312 23.9011  -2
  -1 -13  -7-14.7312 23.9011   1
   1  13   8 263.789 20.5120   1
   1 -13  -9 304.183 24.2583  -2
  -1  13  -8 304.183 24.2583   1
   1  13   9-13.7798 22.5469   1
   1  13 -10-12.3267 20.2459  -2
  -1 -13  -9-12.3267 20.2459   1
  -1 -13 -10-13.1605 57.9246   1
  -1  13  11 91.1599 18.8776  -2
   1 -13  10 91.1599 18.8776   1
  -1 -13 -11 35.6675 54.5553   1
   1 -13 -12 20.9682 18.7411  -2
  -1  13 -11 20.9682 18.7411   1
  -1  13  13 298.267 19.9776  -2
   1 -13  12 298.267 19.9776   1
  -1 -13 -13 681.054 70.5785   1
  -1  13  14 831.122 36.0426  -2
   1 -13  13 831.122 36.0426   1
  -1  13  15 24.0338 23.2121  -2
   1 -13  14 24.0338 23.2121   1
   1 -13 -16 802.181 35.2217  -2
  -1  13 -15 802.181 35.2217   1
   1 -13 -17 481.693 29.3195  -2
  -1  13 -16 481.693 29.3195   1
   1 -13 -18 73.1254 27.8887  -2
  -1  13 -17 73.1254 27.8887   1
   1  13 -19 591.898 30.3848  -2
  -1 -13 -18 591.898 30.3848   1
   1  13 -20 118.145 30.0035  -2
  -1 -13 -19 118.145 30.0035   1
   1 -13 -21 284.354 37.8712  -2
  -1  13 -20 284.354 37.8712   1
  -1 -13  22 18.8258 36.6167  -2
   1  13  21 18.8258 36.6167   1
   1 -13 -23 39.0756 37.7195  -2
  -1  13 -22 39.0756 37.7195   1
   1 -13 -24 155.642 40.7362  -2
  -1  13 -23 155.642 40.7362   1
  -1 -13  25 284.634 42.7923  -2
   1  13  24 284.634 42.7923   1
   1 -13 -26 142.253 45.4540  -2
  -1  13 -25 142.253 45.4540   1
   1 -13 -27 364.855 53.7594  -2
  -1  13 -26 364.855 53.7594   1
  -1  14 -25 64.9848 58.8817  -2
   1 -14 -26 64.9848 58.8817   1
  -1  14 -24 2813.91 93.7896  -2
   1 -14 -25 2813.91 93.7896   1
  -1 -14 -23 126.301 50.3728  -2
   1  14 -24 126.301 50.3728   1
  -1 -14 -22 320.659 49.5670  -2
   1  14 -23 320.659 49.5670   1
  -1  14 -21 277.742 51.9476  -2
   1 -14 -22 277.742 51.9476   1
  -1 -14 -20 2577.65 102.009  -2
   1  14 -21 2577.65 102.009   1
  -1  14 -19 512.005 44.4617  -2
   1 -14 -20 512.005 44.4617   1
  -1  14 -18 6772.75 105.710  -2
   1 -14 -19 6772.75 105.710   1
   1  14  17 1076.16 46.0284  -2
  -1 -14  18 1076.16 46.0284   1
   1  14  16 6828.04 80.4328  -2
  -1 -14  17 6828.04 80.4328   1
  -1  14 -15 697.450 37.3320  -2
   1 -14 -16 697.450 37.3320   1
   1 -14 -15 1115.63 83.1550   1
   1 -14  14 1173.39 48.3781  -2
  -1  14  15 1173.39 48.3781   1
  -1 -14  14 66.0652 48.6896   1
  -1 -14 -13 572.801 45.1101  -2
   1  14 -14 572.801 45.1101   1
  -1 -14  13 193.696 50.4310   1
  -1  14 -12 278.293 41.9152  -2
   1 -14 -13 278.293 41.9152   1
  -1 -14  12 2432.96 66.1755   1
  -1  14 -11 2578.51 138.136  -2
   1 -14 -12 2578.51 138.136   1
   1 -14 -11 1087.30 39.7575   1
  -1  14 -10 1277.68 118.122  -2
   1 -14 -11 1277.68 118.122   1
  -1 -14  10 3221.44 53.3859   1
   1  14   9 3026.74 62.6572  -2
  -1 -14  10 3026.74 62.6572   1
  -1 -14   9 2598.92 61.8097   1
   1  14   8 3001.85 84.5847  -2
  -1 -14   9 3001.85 84.5847   1
   1 -14  -8 1102.98 37.3328   1
  -1  14  -7 1160.56 91.4265  -2
   1 -14  -8 1160.56 91.4265   1
   1 -14  -7 24894.6 177.520   1
  -1  14  -6 24547.8 146.179  -2
   1 -14  -7 24547.8 146.179   1
   1 -14  -6 1069.57 35.6727   1
  -1 -14  -5 1261.73 55.6425  -2
   1  14  -6 1261.73 55.6425   1
   1 -14  -5 21002.2 137.380   1
   1  14   4 20676.1 130.859  -2
  -1 -14   5 20676.1 130.859   1
   1 -14  -4 381.497 35.1450   1
  -1  14  -3 945.121 34.7103  -2
   1 -14  -4 945.121 34.7103   1
   1 -14  -3 7306.53 79.1208   1
   1  14  -2 1111.79 34.4743   1
  -1  14  -1 2282.26 57.8451  -2
   1 -14  -2 2282.26 57.8451   1
  -1 -14   1 4163.86 65.7952   1
  -1 -14   0 10167.1 76.1312   1
   1 -14  -1 9840.27 104.584  -2
  -1  14   0 9840.27 104.584   1
   1 -14   1 23164.6 139.705   1
  -1 -14  -2 2416.43 34.4000   1
   1  14  -3 2920.39 90.3259  -2
  -1 -14  -2 2920.39 90.3259   1
   1 -14   3 10321.0 82.2168   1
   1  14  -4 9828.08 80.2077  -2
  -1 -14  -3 9828.08 80.2077   1
   1 -14   4 466.999 23.5372   1
   1 -14   5 5753.38 60.9621   1
   1  14  -6 5993.50 62.9208  -2
  -1 -14  -5 5993.50 62.9208   1
   1 -14   6 1648.90 33.9745   1
  -1  14   7 2771.55 66.7297  -2
   1 -14   6 2771.55 66.7297   1
   1  14   7 137.477 26.2091   1
   1  14  -8 255.369 23.2691  -2
  -1 -14  -7 255.369 23.2691   1
   1  14   8 5060.07 46.0904   1
  -1 -14   9 5128.47 70.9278  -2
   1  14   8 5128.47 70.9278   1
  -1 -14  -9 397.416 27.6991   1
  -1  14  10 539.228 23.7870  -2
   1 -14   9 539.228 23.7870   1
  -1 -14 -10 2210.19 94.2852   1
  -1  14  11 2274.08 31.0320  -2
   1 -14  10 2274.08 31.0320   1
  -1 -14 -11 3993.20 110.271   1
   1 -14 -12 4168.65 40.2323  -2
  -1  14 -11 4168.65 40.2323   1
  -1  14  13 442.576 21.6456  -2
   1 -14  12 442.576 21.6456   1
  -1 -14 -13 10177.0 165.829   1
   1  14 -14 9909.93 61.9386  -2
  -1 -14 -13 9909.93 61.9386   1
   1 -14 -15 601.692 29.0351  -2
  -1  14 -14 601.692 29.0351   1
   1  14 -16 13061.5 110.963  -2
  -1 -14 -15 13061.5 110.963   1
   1  14 -17 1235.46 46.6271  -2
  -1 -14 -16 1235.46 46.6271   1
  -1  14  18 9636.95 108.956  -2
   1 -14  17 9636.95 108.956   1
   1 -14 -19 1179.35 55.8820  -2
  -1  14 -18 1179.35 55.8820   1
   1  14 -20 2810.47 72.6964  -2
  -1 -14 -19 2810.47 72.6964   1
  -1 -14  21 157.508 34.0104  -2
   1  14  20 157.508 34.0104   1
   1  14 -22 199.156 35.5048  -2
  -1 -14 -21 199.156 35.5048   1
  -1 -14  23 486.759 38.2756  -2
   1  14  22 486.759 38.2756   1
  -1 -14  24 1191.43 68.1738  -2
   1  14  23 1191.43 68.1738   1
   1 -14 -25 221.183 39.2432  -2
  -1  14 -24 221.183 39.2432   1
   1  14 -26 230.969 42.3720  -2
  -1 -14 -25 230.969 42.3720   1
   1 -14 -27 669.473 73.2902  -2
  -1  14 -26 669.473 73.2902   1
  -1 -15 -25 267.705 61.8308  -2
   1  15 -26 267.705 61.8308   1
   1 -15  24 743.331 58.6332  -2
  -1  15  25 743.331 58.6332   1
  -1  15 -23 106.092 51.2681  -2
   1 -15 -24 106.092 51.2681   1
   1 -15  22 191.484 50.0455  -2
  -1  15  23 191.484 50.0455   1
  -1  15 -21 24.6197 47.5661  -2
   1 -15 -22 24.6197 47.5661   1
  -1  15 -20 50.0536 51.8391  -2
   1 -15 -21 50.0536 51.8391   1
  -1 -15 -19 98.1363 45.6506  -2
   1  15 -20 98.1363 45.6506   1
   1  15  18 2.07040 38.4430  -2
  -1 -15  19 2.07040 38.4430   1
   1  15  17 393.560 34.1609  -2
  -1 -15  18 393.560 34.1609   1
  -1  15 -16 62.0673 33.8021  -2
   1 -15 -17 62.0673 33.8021   1
  -1 -15 -15 386.642 37.0986  -2
   1  15 -16 386.642 37.0986   1
  -1  15 -14 49.2558 32.1291  -2
   1 -15 -15 49.2558 32.1291   1
  -1 -15 -13 160.433 32.2005  -2
   1  15 -14 160.433 32.2005   1
  -1  15 -12 398.314 32.7796  -2
   1 -15 -13 398.314 32.7796   1
   1 -15 -12 37.9900 56.5360   1
  -1 -15 -11 25.7869 27.5648  -2
   1  15 -12 25.7869 27.5648   1
  -1 -15  11 1168.00 50.8104   1
  -1 -15 -10 1254.31 44.2216  -2
   1  15 -11 1254.31 44.2216   1
   1 -15 -10 1774.33 47.1077   1
   1  15   9 1841.91 57.6798  -2
  -1 -15  10 1841.91 57.6798   1
   1 -15  -9-11.9592 29.4274   1
   1  15   8 52.6594 31.8683  -2
  -1 -15   9 52.6594 31.8683   1
   1 -15  -8 2581.02 50.2250   1
  -1  15  -7 2884.67 69.4480  -2
   1 -15  -8 2884.67 69.4480   1
  -1  15   7 28.6470 27.5424   1
  -1 -15  -6 124.296 35.6949  -2
   1  15  -7 124.296 35.6949   1
  -1 -15   6 412.593 29.1112   1
   1 -15   5 477.395 42.1675  -2
  -1  15   6 477.395 42.1675   1
  -1 -15   5 246.985 33.2814   1
   1 -15   4 471.514 35.4531  -2
  -1  15   5 471.514 35.4531   1
  -1  15   4 88.5934 27.5489   1
   1  15   3 126.554 36.1184  -2
  -1 -15   4 126.554 36.1184   1
  -1 -15   3 82.3216 37.4444   1
   1 -15   2 161.482 35.8062  -2
  -1  15   3 161.482 35.8062   1
  -1 -15   2 273.981 50.5360   1
  -1  15  -1 337.120 30.7339  -2
   1 -15  -2 337.120 30.7339   1
  -1 -15   1 243.751 30.9560   1
   1  15   0 231.678 36.4847  -2
  -1 -15   1 231.678 36.4847   1
  -1 -15   0 14.2034 31.3252   1
   1  15  -1 11.5477 32.9079  -2
  -1 -15   0 11.5477 32.9079   1
  -1 -15  -1 97.6464 20.4296   1
   1 -15  -2 72.1670 95.3804  -2
  -1  15  -1 72.1670 95.3804   1
   1 -15   2 1536.22 39.1175   1
  -1  15   3 1661.50 40.7800  -2
   1 -15   2 1661.50 40.7800   1
   1 -15   3 785.627 32.9229   1
   1  15  -4 840.773 57.4389  -2
  -1 -15  -3 840.773 57.4389   1
  -1 -15  -4 4065.66 48.2455   1
   1  15  -5 4272.82 51.2135  -2
  -1 -15  -4 4272.82 51.2135   1
   1 -15   5 1965.39 33.6939   1
   1  15  -6 2036.29 69.0492  -2
  -1 -15  -5 2036.29 69.0492   1
  -1 -15  -6 1987.45 43.8379   1
   1  15  -7 2048.62 41.8581  -2
  -1 -15  -6 2048.62 41.8581   1
   1 -15   7 2120.81 39.5364   1
  -1  15   8 2272.92 59.7410  -2
   1 -15   7 2272.92 59.7410   1
   1  15   8 159.133 27.2960   1
  -1  15   9 170.917 23.4728  -2
   1 -15   8 170.917 23.4728   1
  -1 -15  -9 157.346 29.4815   1
  -1 -15  10 237.407 24.0069  -2
   1  15   9 237.407 24.0069   1
  -1 -15 -10 589.879 70.3213   1
   1  15 -11 728.963 27.0691  -2
  -1 -15 -10 728.963 27.0691   1
   1  15 -12-3.65833 19.9919  -2
  -1 -15 -11-3.65833 19.9919   1
   1  15 -13 582.577 28.2013  -2
  -1 -15 -12 582.577 28.2013   1
  -1  15  14 522.556 23.3657  -2
   1 -15  13 522.556 23.3657   1
   1  15 -15 257.659 26.5263  -2
  -1 -15 -14 257.659 26.5263   1
   1 -15 -16 21.5144 26.0679  -2
  -1  15 -15 21.5144 26.0679   1
   1 -15 -17 90.9971 29.3373  -2
  -1  15 -16 90.9971 29.3373   1
  -1 -15  18 115.552 32.5842  -2
   1  15  17 115.552 32.5842   1
  -1 -15  19 60.4096 34.0085  -2
   1  15  18 60.4096 34.0085   1
  -1 -15  20 40.2362 34.9936  -2
   1  15  19 40.2362 34.9936   1
   1 -15 -21 17.8575 34.2311  -2
  -1  15 -20 17.8575 34.2311   1
   1  15 -22 21.1261 34.4354  -2
  -1 -15 -21 21.1261 34.4354   1
  -1 -15  23 222.915 37.8099  -2
   1  15  22 222.915 37.8099   1
   1 -15 -24 207.702 38.3732  -2
  -1  15 -23 207.702 38.3732   1
   1 -15 -25 658.834 44.3659  -2
  -1  15 -24 658.834 44.3659   1
   1  15 -26 297.416 43.0151  -2
  -1 -15 -25 297.416 43.0151   1
  -1  16 -25 920.133 67.4283  -2
   1 -16 -26 920.133 67.4283   1
  -1  16 -24 3148.37 113.955  -2
   1 -16 -25 3148.37 113.955   1
  -1 -16 -23 452.284 54.9939  -2
   1  16 -24 452.284 54.9939   1
  -1  16 -22 1702.85 82.3143  -2
   1 -16 -23 1702.85 82.3143   1
  -1  16 -21 845.175 61.8128  -2
   1 -16 -22 845.175 61.8128   1
  -1  16 -20 121.384 72.0330  -2
   1 -16 -21 121.384 72.0330   1
  -1  16 -19 3769.47 117.464  -2
   1 -16 -20 3769.47 117.464   1
   1  16  18 3211.39 62.8515  -2
  -1 -16  19 3211.39 62.8515   1
   1  16  17 6417.60 109.457  -2
  -1 -16  18 6417.60 109.457   1
  -1  16 -16 4573.29 72.9232  -2
   1 -16 -17 4573.29 72.9232   1
  -1  16 -15 751.089 34.5754  -2
   1 -16 -16 751.089 34.5754   1
  -1 -16  15 107.191 53.4823   1
  -1  16 -14 246.152 38.5153  -2
   1 -16 -15 246.152 38.5153   1
  -1  16 -13 3377.51 68.9439  -2
   1 -16 -14 3377.51 68.9439   1
  -1  16 -12 2015.70 49.2223  -2
   1 -16 -13 2015.70 49.2223   1
   1 -16 -12 2943.91 66.0802   1
  -1  16 -11 2917.13 68.9729  -2
   1 -16 -12 2917.13 68.9729   1
   1 -16 -11 5740.82 70.8725   1
   1  16  10 5567.32 96.0770  -2
  -1 -16  11 5567.32 96.0770   1
  -1 -16  10 4681.11 97.9652   1
   1  16   9 4277.30 69.0176  -2
  -1 -16  10 4277.30 69.0176   1
  -1 -16   9 1206.43 42.7058   1
   1  16   8 1183.00 79.1237  -2
  -1 -16   9 1183.00 79.1237   1
  -1 -16   8 34101.9 322.180   1
   1  16   7 30680.1 174.746  -2
  -1 -16   8 30680.1 174.746   1
   1 -16  -7 4756.29 65.6738   1
  -1 -16  -6 4980.62 96.6818  -2
   1  16  -7 4980.62 96.6818   1
   1 -16  -6 29326.6 282.091   1
   1  16   5 29270.6 150.588  -2
  -1 -16   6 29270.6 150.588   1
  -1 -16   5 16458.5 134.498   1
   1 -16   4 16279.8 166.291  -2
  -1  16   5 16279.8 166.291   1
  -1 -16   4 8868.40 104.045   1
  -1 -16  -3 8745.59 108.805  -2
   1  16  -4 8745.59 108.805   1
  -1 -16   3 852.764 37.2650   1
  -1  16  -2 1274.22 61.8385  -2
   1 -16  -3 1274.22 61.8385   1
   1 -16  -2 365.414 33.4649   1
  -1 -16  -1 703.570 39.0067  -2
   1  16  -2 703.570 39.0067   1
   1  16   0 1214.92 36.0098  -2
  -1 -16   1 1214.92 36.0098   1
   1  16   0 243.033 41.0523   1
   1  16  -1 504.285 32.9541  -2
  -1 -16   0 504.285 32.9541   1
   1  16   1 6060.57 75.5174   1
  -1  16   2 6266.58 76.2398  -2
   1 -16   1 6266.58 76.2398   1
   1 -16   2 7809.25 92.7043   1
   1  16  -3 7886.40 95.0973  -2
  -1 -16  -2 7886.40 95.0973   1
   1 -16   3 12659.9 133.891   1
   1  16  -4 13057.0 84.7275  -2
  -1 -16  -3 13057.0 84.7275   1
   1 -16   4 12161.8 95.1204   1
   1  16  -5 12759.8 121.480  -2
  -1 -16  -4 12759.8 121.480   1
  -1 -16  -5 850.934 33.6530   1
  -1  16   6 2545.96 46.5880  -2
   1 -16   5 2545.96 46.5880   1
  -1 -16  -6 8009.20 119.428   1
  -1  16   7 8494.13 68.0322  -2
   1 -16   6 8494.13 68.0322   1
  -1 -16  -7 4049.61 63.9330   1
   1  16  -8 5418.37 67.1668  -2
  -1 -16  -7 5418.37 67.1668   1
   1 -16   8 436.207 35.8801   1
  -1 -16   9 598.664 26.2861  -2
   1  16   8 598.664 26.2861   1
   1 -16   9 1444.85 49.7775   1
   1  16 -10 1598.88 44.7753  -2
  -1 -16  -9 1598.88 44.7753   1
  -1 -16 -10 3226.29 113.336   1
  -1  16  11 3553.77 42.8456  -2
   1 -16  10 3553.77 42.8456   1
  -1 -16 -11 105.616 63.7248   1
  -1 -16  12 189.611 21.9424  -2
   1  16  11 189.611 21.9424   1
  -1 -16 -12 2165.79 98.8911   1
   1 -16 -13 2304.60 35.7814  -2
  -1  16 -12 2304.60 35.7814   1
  -1  16  14 1256.89 29.7054  -2
   1 -16  13 1256.89 29.7054   1
   1  16 -15 2703.24 53.9601  -2
  -1 -16 -14 2703.24 53.9601   1
  -1 -16  16 7757.30 82.9926  -2
   1  16  15 7757.30 82.9926   1
  -1 -16  17 10973.7 105.235  -2
   1  16  16 10973.7 105.235   1
   1  16 -18 4262.49 96.6979  -2
  -1 -16 -17 4262.49 96.6979   1
   1  16 -19 4590.86 99.0501  -2
  -1 -16 -18 4590.86 99.0501   1
   1  16 -20 246.312 38.0243  -2
  -1 -16 -19 246.312 38.0243   1
   1  16 -21 403.357 37.6769  -2
  -1 -16 -20 403.357 37.6769   1
   1  16 -22 1007.79 60.0006  -2
  -1 -16 -21 1007.79 60.0006   1
   1  16 -23 246.478 38.7187  -2
  -1 -16 -22 246.478 38.7187   1
   1 -16 -24 1392.66 73.8492  -2
  -1  16 -23 1392.66 73.8492   1
   1  16 -25 360.235 45.7615  -2
  -1 -16 -24 360.235 45.7615   1
   1  16 -26 111.301 54.3296  -2
  -1 -16 -25 111.301 54.3296   1
  -1  17 -24 386.695 67.9704  -2
   1 -17 -25 386.695 67.9704   1
  -1 -17 -23 802.521 58.3443  -2
   1  17 -24 802.521 58.3443   1
  -1 -17 -22 46.6594 45.2002  -2
   1  17 -23 46.6594 45.2002   1
  -1 -17 -21 762.105 54.2370  -2
   1  17 -22 762.105 54.2370   1
  -1  17 -20 191.301 52.2973  -2
   1 -17 -21 191.301 52.2973   1
  -1  17 -19 245.813 51.1170  -2
   1 -17 -20 245.813 51.1170   1
  -1  17 -18 153.032 37.0620  -2
   1 -17 -19 153.032 37.0620   1
   1  17  17 181.917 36.3225  -2
  -1 -17  18 181.917 36.3225   1
   1  17  16 93.3025 34.9852  -2
  -1 -17  17 93.3025 34.9852   1
  -1 -17 -15 172.188 34.4853  -2
   1  17 -16 172.188 34.4853   1
  -1  17 -14 368.644 35.0132  -2
   1 -17 -15 368.644 35.0132   1
  -1  17 -13 39.3854 32.6308  -2
   1 -17 -14 39.3854 32.6308   1
  -1  17 -12 164.883 30.0195  -2
   1 -17 -13 164.883 30.0195   1
  -1  17 -11 136.971 29.4208  -2
   1 -17 -12 136.971 29.4208   1
  -1 -17  11 44.8643 42.1751   1
  -1  17 -10 130.110 33.8710  -2
   1 -17 -11 130.110 33.8710   1
  -1 -17  10 540.161 59.0783   1
   1  17   9 604.103 32.5641  -2
  -1 -17  10 604.103 32.5641   1
   1 -17  -9 1862.10 66.1672   1
   1  17   8 2055.52 53.9732  -2
  -1 -17   9 2055.52 53.9732   1
  -1 -17   8 1393.98 48.0420   1
  -1  17  -7 1429.66 52.9101  -2
   1 -17  -8 1429.66 52.9101   1
  -1 -17   7 1790.06 74.6624   1
  -1  17  -6 1726.61 48.1355  -2
   1 -17  -7 1726.61 48.1355   1
   1 -17  -6 4.42086 33.8069   1
  -1 -17  -5 109.818 32.7587  -2
   1  17  -6 109.818 32.7587   1
   1 -17  -5 807.706 42.7742   1
   1 -17   4 750.611 40.8477  -2
  -1  17   5 750.611 40.8477   1
   1 -17  -4 1106.79 53.8743   1
  -1  17  -3 1047.71 61.2920  -2
   1 -17  -4 1047.71 61.2920   1
   1 -17  -3 79.9396 74.1062   1
  -1  17  -2 84.5060 30.8933  -2
   1 -17  -3 84.5060 30.8933   1
   1 -17  -2 1743.37 63.0604   1
  -1 -17  -1 1748.02 43.4070  -2
   1  17  -2 1748.02 43.4070   1
  -1 -17   1 86.0686 52.8912   1
   1  17   0 176.607 32.9757  -2
  -1 -17   1 176.607 32.9757   1
  -1  17   1 772.256 33.6880  -2
   1 -17   0 772.256 33.6880   1
  -1 -17  -1 42.6971 35.2940   1
   1  17  -2 123.684 34.9465  -2
  -1 -17  -1 123.684 34.9465   1
   1  17   2 180.596 77.4418   1
   1  17  -3 200.655 28.7546  -2
  -1 -17  -2 200.655 28.7546   1
   1 -17   3 950.294 37.7703   1
   1  17  -4 1089.34 50.7337  -2
  -1 -17  -3 1089.34 50.7337   1
  -1 -17  -4 299.060 29.0445   1
   1 -17  -5 371.837 35.5934  -2
  -1  17  -4 371.837 35.5934   1
   1 -17   5 3146.25 50.3214   1
  -1  17   6 3343.62 51.7897  -2
   1 -17   5 3343.62 51.7897   1
   1  17   6 56.3780 32.3532   1
  -1  17   7 128.214 31.3653  -2
   1 -17   6 128.214 31.3653   1
   1 -17   7 2060.85 61.7944   1
   1  17  -8 1937.51 49.3489  -2
  -1 -17  -7 1937.51 49.3489   1
   1 -17   8 705.544 40.7102   1
  -1  17   9 787.605 40.5850  -2
   1 -17   8 787.605 40.5850   1
  -1 -17  -9 206.969 54.6580   1
   1  17 -10 249.613 23.6650  -2
  -1 -17  -9 249.613 23.6650   1
  -1 -17 -10 1556.31 71.6755   1
  -1 -17  11 1614.67 48.9510  -2
   1  17  10 1614.67 48.9510   1
  -1 -17 -11 175.382 70.6064   1
   1  17 -12 199.032 23.7128  -2
  -1 -17 -11 199.032 23.7128   1
   1 -17 -13 28.8738 22.0714  -2
  -1  17 -12 28.8738 22.0714   1
   1  17 -14 439.126 26.0757  -2
  -1 -17 -13 439.126 26.0757   1
  -1  17  15 277.771 26.4281  -2
   1 -17  14 277.771 26.4281   1
   1  17 -16 165.426 31.0974  -2
  -1 -17 -15 165.426 31.0974   1
   1 -17 -17 126.569 34.0937  -2
  -1  17 -16 126.569 34.0937   1
  -1 -17  18 247.420 37.0591  -2
   1  17  17 247.420 37.0591   1
  -1 -17  19 684.480 40.8778  -2
   1  17  18 684.480 40.8778   1
   1  17 -20 265.162 39.0831  -2
  -1 -17 -19 265.162 39.0831   1
   1 -17 -21 481.190 41.3699  -2
  -1  17 -20 481.190 41.3699   1
   1  17 -22 71.6952 37.5155  -2
  -1 -17 -21 71.6952 37.5155   1
   1  17 -23 220.143 39.6625  -2
  -1 -17 -22 220.143 39.6625   1
   1  17 -24 438.132 43.2633  -2
  -1 -17 -23 438.132 43.2633   1
   1 -17 -25-7.08607 41.1111  -2
  -1  17 -24-7.08607 41.1111   1
  -1 -18 -24 272.599 84.8537  -2
   1  18 -25 272.599 84.8537   1
  -1  18 -23 2250.58 102.041  -2
   1 -18 -24 2250.58 102.041   1
  -1  18 -22 652.622 55.9430  -2
   1 -18 -23 652.622 55.9430   1
  -1 -18 -21 249.566 51.8286  -2
   1  18 -22 249.566 51.8286   1
  -1  18 -20 2123.57 141.839  -2
   1 -18 -21 2123.57 141.839   1
   1  18  19 4263.73 92.9012  -2
  -1 -18  20 4263.73 92.9012   1
  -1 -18 -18 296.919 41.0505  -2
   1  18 -19 296.919 41.0505   1
  -1  18 -17 2742.03 88.2777  -2
   1 -18 -18 2742.03 88.2777   1
  -1  18 -16 399.401 37.7211  -2
   1 -18 -17 399.401 37.7211   1
  -1 -18 -15 486.686 38.9886  -2
   1  18 -16 486.686 38.9886   1
  -1  18 -14 1077.81 49.1838  -2
   1 -18 -15 1077.81 49.1838   1
   1  18  13 941.713 38.4186  -2
  -1 -18  14 941.713 38.4186   1
  -1 -18  13 1547.60 75.9144   1
  -1  18 -12 1468.50 56.1193  -2
   1 -18 -13 1468.50 56.1193   1
  -1 -18  12 278.849 56.6926   1
  -1  18 -11 348.692 41.6955  -2
   1 -18 -12 348.692 41.6955   1
  -1 -18  11 14215.6 164.727   1
  -1 -18 -10 13599.5 94.2823  -2
   1  18 -11 13599.5 94.2823   1
  -1 -18  10 5132.55 107.464   1
  -1  18  -9 5217.48 102.541  -2
   1 -18 -10 5217.48 102.541   1
   1  18   8 35231.6 182.954  -2
  -1 -18   9 35231.6 182.954   1
   1 -18  -8 9667.79 176.422   1
   1 -18   7 10754.9 115.376  -2
  -1  18   8 10754.9 115.376   1
   1 -18  -7 6806.40 149.263   1
  -1  18  -6 6669.13 66.1771  -2
   1 -18  -7 6669.13 66.1771   1
   1 -18  -6 9679.25 178.793   1
   1 -18   5 9801.53 81.0730  -2
  -1  18   6 9801.53 81.0730   1
   1 -18  -5 153.842 75.5432   1
   1 -18   4 408.066 30.3470  -2
  -1  18   5 408.066 30.3470   1
   1 -18  -4 4308.67 82.3127   1
  -1  18  -3 4184.02 70.2735  -2
   1 -18  -4 4184.02 70.2735   1
   1 -18  -3 383.231 88.4399   1
   1 -18   2 746.989 35.0660  -2
  -1  18   3 746.989 35.0660   1
  -1 -18   2 66.7669 46.3423   1
  -1  18  -1 180.977 33.2918  -2
   1 -18  -2 180.977 33.2918   1
  -1 -18   1 325.678 41.5961   1
  -1 -18   0 402.448 36.8661  -2
   1  18  -1 402.448 36.8661   1
   1 -18   0 363.515 46.3233   1
  -1  18   1 457.642 36.4342  -2
   1 -18   0 457.642 36.4342   1
   1 -18   1 3051.76 73.0549   1
  -1  18   2 3042.74 49.8038  -2
   1 -18   1 3042.74 49.8038   1
   1  18  -3 3906.85 45.3954  -2
  -1 -18  -2 3906.85 45.3954   1
   1  18   3 136.688 52.7513   1
   1  18  -4 432.752 31.8918  -2
  -1 -18  -3 432.752 31.8918   1
   1  18   4 1324.99 46.9673   1
   1  18  -5 1257.45 55.6936  -2
  -1 -18  -4 1257.45 55.6936   1
   1  18   5 5986.26 65.8965   1
   1  18  -6 6461.49 83.9893  -2
  -1 -18  -5 6461.49 83.9893   1
   1 -18   6 233.355 46.8157   1
   1  18  -7 648.845 69.2902  -2
  -1 -18  -6 648.845 69.2902   1
  -1  18   8 30411.1 114.230  -2
   1 -18   7 30411.1 114.230   1
  -1 -18  -8 14978.7 228.120   1
  -1  18   9 16462.4 79.5157  -2
   1 -18   8 16462.4 79.5157   1
  -1 -18  -9 6412.31 113.776   1
  -1  18  10 6710.05 65.2845  -2
   1 -18   9 6710.05 65.2845   1
  -1  18  11 838.663 30.4968  -2
   1 -18  10 838.663 30.4968   1
   1  18 -12 288.895 24.0754  -2
  -1 -18 -11 288.895 24.0754   1
  -1 -18 -12 396.559 80.0133   1
   1  18 -13 545.384 26.0760  -2
  -1 -18 -12 545.384 26.0760   1
  -1  18  14 717.744 27.3950  -2
   1 -18  13 717.744 27.3950   1
   1  18 -15 3616.90 46.4396  -2
  -1 -18 -14 3616.90 46.4396   1
  -1  18  16 595.594 28.8775  -2
   1 -18  15 595.594 28.8775   1
   1  18 -17 3680.27 60.2307  -2
  -1 -18 -16 3680.27 60.2307   1
   1  18 -18 1972.95 58.3099  -2
  -1 -18 -17 1972.95 58.3099   1
   1 -18 -19 1457.41 56.8862  -2
  -1  18 -18 1457.41 56.8862   1
   1  18 -20 5839.67 128.179  -2
  -1 -18 -19 5839.67 128.179   1
   1  18 -21 1491.39 85.5786  -2
  -1 -18 -20 1491.39 85.5786   1
  -1 -18  22 1338.59 65.7889  -2
   1  18  21 1338.59 65.7889   1
   1  18 -23 3200.29 85.6887  -2
  -1 -18 -22 3200.29 85.6887   1
   1 -18 -24 112.044 41.2550  -2
  -1  18 -23 112.044 41.2550   1
   1 -18 -25 67.0539 145.261  -2
  -1  18 -24 67.0539 145.261   1
  -1  19 -23 786.361 65.8759  -2
   1 -19 -24 786.361 65.8759   1
  -1 -19 -22 716.280 74.1854  -2
   1  19 -23 716.280 74.1854   1
  -1 -19 -21 26.0716 55.6276  -2
   1  19 -22 26.0716 55.6276   1
  -1  19 -20 1637.63 140.460  -2
   1 -19 -21 1637.63 140.460   1
  -1 -19 -19 289.478 42.9955  -2
   1  19 -20 289.478 42.9955   1
  -1 -19 -18 809.200 45.2697  -2
   1  19 -19 809.200 45.2697   1
  -1 -19 -17 408.336 41.9093  -2
   1  19 -18 408.336 41.9093   1
  -1 -19 -16 36.8766 37.1683  -2
   1  19 -17 36.8766 37.1683   1
  -1  19 -15 71.5937 38.3459  -2
   1 -19 -16 71.5937 38.3459   1
  -1  19 -14 325.350 38.9461  -2
   1 -19 -15 325.350 38.9461   1
  -1 -19 -13 113.962 35.6506  -2
   1  19 -14 113.962 35.6506   1
  -1  19 -12 159.008 32.2547  -2
   1 -19 -13 159.008 32.2547   1
  -1 -19  12 66.6187 54.6010   1
  -1  19 -11 74.2585 35.2628  -2
   1 -19 -12 74.2585 35.2628   1
  -1 -19  11-12.7627 52.6978   1
  -1  19 -10 1.52419 32.9024  -2
   1 -19 -11 1.52419 32.9024   1
  -1 -19  10 132.928 48.1214   1
  -1  19  -9 208.781 34.0627  -2
   1 -19 -10 208.781 34.0627   1
  -1 -19   9 1648.15 64.0595   1
  -1  19  -8 1605.44 56.1478  -2
   1 -19  -9 1605.44 56.1478   1
   1 -19  -8-3.25064 50.2453   1
   1  19   7 76.4296 33.1372  -2
  -1 -19   8 76.4296 33.1372   1
   1 -19  -7 961.730 90.4292   1
   1  19   6 1029.55 45.3966  -2
  -1 -19   7 1029.55 45.3966   1
   1 -19  -6 349.510 47.8859   1
  -1 -19  -5 395.719 35.6397  -2
   1  19  -6 395.719 35.6397   1
   1 -19   4 120.730 27.3625  -2
  -1  19   5 120.730 27.3625   1
   1 -19  -4 299.740 48.6961   1
  -1  19  -3 372.950 40.1494  -2
   1 -19  -4 372.950 40.1494   1
  -1 -19   3 1782.97 65.9490   1
  -1  19  -2 1945.33 69.3286  -2
   1 -19  -3 1945.33 69.3286   1
  -1  19  -1 823.164 32.8058  -2
   1 -19  -2 823.164 32.8058   1
  -1  19   0 1682.29 46.9896  -2
   1 -19  -1 1682.29 46.9896   1
   1  19  -1 690.175 32.1079  -2
  -1 -19   0 690.175 32.1079   1
  -1  19   2 1305.14 37.4546  -2
   1 -19   1 1305.14 37.4546   1
   1  19  -3 279.537 29.6782  -2
  -1 -19  -2 279.537 29.6782   1
   1 -19   3 20.4279 46.0798   1
   1  19  -4 31.4278 32.4064  -2
  -1 -19  -3 31.4278 32.4064   1
  -1 -19  -4 62.7560 86.0710   1
  -1  19   5 53.9117 28.9184  -2
   1 -19   4 53.9117 28.9184   1
   1  19  -6 963.454 37.8314  -2
  -1 -19  -5 963.454 37.8314   1
  -1 -19  -6-13.0456 81.1034   1
   1 -19  -7 72.4166 29.4563  -2
  -1  19  -6 72.4166 29.4563   1
  -1  19   8 295.652 29.4279  -2
   1 -19   7 295.652 29.4279   1
  -1 -19  -8 302.919 89.7441   1
  -1 -19   9 289.747 35.4412  -2
   1  19   8 289.747 35.4412   1
  -1 -19  -9 1131.70 101.474   1
  -1 -19  10 1314.57 36.4940  -2
   1  19   9 1314.57 36.4940   1
  -1 -19 -10 373.117 87.9510   1
  -1 -19  11 346.418 26.5931  -2
   1  19  10 346.418 26.5931   1
   1 -19 -12 666.525 32.0060  -2
  -1  19 -11 666.525 32.0060   1
   1  19 -13 69.4370 24.6220  -2
  -1 -19 -12 69.4370 24.6220   1
  -1  19  14 1332.93 38.7931  -2
   1 -19  13 1332.93 38.7931   1
   1 -19 -15 53.4391 25.6634  -2
  -1  19 -14 53.4391 25.6634   1
  -1  19  16 40.4557 25.7428  -2
   1 -19  15 40.4557 25.7428   1
   1 -19 -17 257.956 33.8779  -2
  -1  19 -16 257.956 33.8779   1
   1  19 -18 1509.30 56.1878  -2
  -1 -19 -17 1509.30 56.1878   1
   1 -19 -19 447.600 41.6673  -2
  -1  19 -18 447.600 41.6673   1
   1  19 -20 1617.45 77.0656  -2
  -1 -19 -19 1617.45 77.0656   1
   1  19 -21 285.822 43.8547  -2
  -1 -19 -20 285.822 43.8547   1
   1 -19 -22 396.407 43.2976  -2
  -1  19 -21 396.407 43.2976   1
   1  19 -23 101.450 43.3810  -2
  -1 -19 -22 101.450 43.3810   1
   1 -19 -24 78.6260 44.3685  -2
  -1  19 -23 78.6260 44.3685   1
  -1 -20 -22 342.295 73.1733  -2
   1  20 -23 342.295 73.1733   1
  -1  20 -21 164.831 69.1234  -2
   1 -20 -22 164.831 69.1234   1
  -1 -20 -20 330.666 62.5918  -2
   1  20 -21 330.666 62.5918   1
  -1 -20 -19 429.351 53.3265  -2
   1  20 -20 429.351 53.3265   1
  -1 -20 -18 399.635 44.1952  -2
   1  20 -19 399.635 44.1952   1
  -1 -20 -17 563.829 44.3555  -2
   1  20 -18 563.829 44.3555   1
   1  20  16 458.477 42.3367  -2
  -1 -20  17 458.477 42.3367   1
   1  20  15 716.464 43.2642  -2
  -1 -20  16 716.464 43.2642   1
  -1  20 -14 518.814 50.9380  -2
   1 -20 -15 518.814 50.9380   1
  -1  20 -13 11370.5 91.5684  -2
   1 -20 -14 11370.5 91.5684   1
  -1  20 -12 472.476 34.8769  -2
   1 -20 -13 472.476 34.8769   1
  -1  20 -11 10024.4 82.2382  -2
   1 -20 -12 10024.4 82.2382   1
  -1  20 -10 616.738 41.6154  -2
   1 -20 -11 616.738 41.6154   1
   1  20   9 28907.7 119.114  -2
  -1 -20  10 28907.7 119.114   1
  -1 -20   9 2511.65 90.1750   1
  -1  20  -8 4240.66 61.1004  -2
   1 -20  -9 4240.66 61.1004   1
   1 -20   7 3645.16 56.8498  -2
  -1  20   8 3645.16 56.8498   1
  -1 -20  -6 591.302 32.6577  -2
   1  20  -7 591.302 32.6577   1
   1 -20   5 356.545 29.5188  -2
  -1  20   6 356.545 29.5188   1
  -1 -20   5 3342.75 68.2566   1
   1 -20   4 3356.46 84.1709  -2
  -1  20   5 3356.46 84.1709   1
  -1 -20   4 2887.84 94.5388   1
  -1  20  -3 2994.17 69.3466  -2
   1 -20  -4 2994.17 69.3466   1
   1 -20  -3 1663.74 114.671   1
  -1  20  -2 1781.14 63.6776  -2
   1 -20  -3 1781.14 63.6776   1
   1 -20  -2 204.474 86.2356   1
  -1  20  -1 499.491 34.7492  -2
   1 -20  -2 499.491 34.7492   1
   1  20   0 181.383 33.1687  -2
  -1 -20   1 181.383 33.1687   1
  -1  20   1 855.116 34.5041  -2
   1 -20   0 855.116 34.5041   1
   1  20  -2 3069.14 53.0807  -2
  -1 -20  -1 3069.14 53.0807   1
   1  20  -3 6283.88 61.1154  -2
  -1 -20  -2 6283.88 61.1154   1
  -1  20   4 3887.13 57.6821  -2
   1 -20   3 3887.13 57.6821   1
  -1 -20  -4 275.563 94.0931   1
   1  20  -5 416.069 31.9003  -2
  -1 -20  -4 416.069 31.9003   1
   1 -20   5 54.5343 57.3222   1
  -1  20   6 44.7558 41.2382  -2
   1 -20   5 44.7558 41.2382   1
   1  20  -7 10477.9 76.8391  -2
  -1 -20  -6 10477.9 76.8391   1
  -1 -20  -7 828.534 102.048   1
  -1  20   8 1034.59 71.8849  -2
   1 -20   7 1034.59 71.8849   1
  -1 -20  -8 39841.5 374.981   1
  -1 -20   9 40169.2 189.034  -2
   1  20   8 40169.2 189.034   1
   1  20 -10 2548.53 117.046  -2
  -1 -20  -9 2548.53 117.046   1
  -1  20  11 9930.77 80.2134  -2
   1 -20  10 9930.77 80.2134   1
   1  20 -12 574.197 28.8681  -2
  -1 -20 -11 574.197 28.8681   1
  -1  20  13 8123.54 65.5385  -2
   1 -20  12 8123.54 65.5385   1
  -1  20  14 591.189 30.1759  -2
   1 -20  13 591.189 30.1759   1
   1  20 -15 41.4678 26.6207  -2
  -1 -20 -14 41.4678 26.6207   1
   1 -20 -16 70.3940 27.1959  -2
  -1  20 -15 70.3940 27.1959   1
   1 -20 -17 213.967 36.0232  -2
  -1  20 -16 213.967 36.0232   1
   1  20 -18 132.924 36.0578  -2
  -1 -20 -17 132.924 36.0578   1
   1  20 -19 1888.48 67.8160  -2
  -1 -20 -18 1888.48 67.8160   1
   1  20 -20 285.053 43.5412  -2
  -1 -20 -19 285.053 43.5412   1
  -1 -20  21 3694.20 120.944  -2
   1  20  20 3694.20 120.944   1
   1  20 -22 168.229 46.8313  -2
  -1 -20 -21 168.229 46.8313   1
   1  20 -23 3722.23 126.461  -2
  -1 -20 -22 3722.23 126.461   1
  -1  21 -22 2158.27 155.141  -2
   1 -21 -23 2158.27 155.141   1
  -1 -21 -21 873.682 78.0501  -2
   1  21 -22 873.682 78.0501   1
  -1  21 -20 831.740 78.0037  -2
   1 -21 -21 831.740 78.0037   1
  -1  21 -19 1507.64 89.0456  -2
   1 -21 -20 1507.64 89.0456   1
   1  21  18 234.158 44.4207  -2
  -1 -21  19 234.158 44.4207   1
  -1 -21 -17 1056.26 48.5023  -2
   1  21 -18 1056.26 48.5023   1
  -1 -21 -16 806.663 46.1250  -2
   1  21 -17 806.663 46.1250   1
  -1 -21 -15 83.9295 49.5288  -2
   1  21 -16 83.9295 49.5288   1
   1  21  14 1283.29 74.8995  -2
  -1 -21  15 1283.29 74.8995   1
  -1  21 -13 142.962 40.2892  -2
   1 -21 -14 142.962 40.2892   1
   1  21  12 303.517 43.1462  -2
  -1 -21  13 303.517 43.1462   1
  -1  21 -11 222.645 35.0321  -2
   1 -21 -12 222.645 35.0321   1
  -1 -21  11 33.8721 58.9651   1
  -1  21 -10 42.5819 35.3655  -2
   1 -21 -11 42.5819 35.3655   1
  -1 -21  10 92.1628 57.5978   1
  -1  21  -9 51.5359 33.5529  -2
   1 -21 -10 51.5359 33.5529   1
  -1 -21   9 247.471 64.8836   1
  -1 -21  -8 188.176 34.1114  -2
   1  21  -9 188.176 34.1114   1
   1 -21  -8 52.0553 79.2329   1
  -1  21  -7 75.7614 33.2478  -2
   1 -21  -8 75.7614 33.2478   1
  -1  21  -6 302.670 31.0807  -2
   1 -21  -7 302.670 31.0807   1
  -1 -21   6 92.6708 59.5261   1
  -1  21  -5 110.942 32.3196  -2
   1 -21  -6 110.942 32.3196   1
   1  21   4 123.879 32.1501  -2
  -1 -21   5 123.879 32.1501   1
  -1  21  -3 26.8263 33.4768  -2
   1 -21  -4 26.8263 33.4768   1
  -1 -21   3 647.101 66.5586   1
  -1  21  -2 572.535 41.5115  -2
   1 -21  -3 572.535 41.5115   1
  -1 -21  -1 154.795 32.9269  -2
   1  21  -2 154.795 32.9269   1
   1  21   0 927.989 38.7471  -2
  -1 -21   1 927.989 38.7471   1
  -1  21   1 713.343 33.0562  -2
   1 -21   0 713.343 33.0562   1
  -1 -21   2 180.262 30.5767  -2
   1  21   1 180.262 30.5767   1
  -1 -21   3 854.960 33.3160  -2
   1  21   2 854.960 33.3160   1
  -1  21   4 245.973 32.0440  -2
   1 -21   3 245.973 32.0440   1
  -1 -21  -4 219.925 91.2524   1
   1  21  -5 202.561 32.3005  -2
  -1 -21  -4 202.561 32.3005   1
  -1 -21  -5 1114.16 77.7547   1
  -1  21   6 1181.46 54.1607  -2
   1 -21   5 1181.46 54.1607   1
   1 -21  -7 144.926 29.6100  -2
  -1  21  -6 144.926 29.6100   1
  -1  21   8 1380.36 42.8799  -2
   1 -21   7 1380.36 42.8799   1
  -1 -21  -8 130.915 84.8932   1
  -1 -21   9 97.3078 31.1122  -2
   1  21   8 97.3078 31.1122   1
  -1 -21  -9 4.91864 86.1337   1
  -1 -21  10 43.6121 30.3543  -2
   1  21   9 43.6121 30.3543   1
  -1  21  11 415.398 31.2063  -2
   1 -21  10 415.398 31.2063   1
   1  21 -12 813.589 39.3128  -2
  -1 -21 -11 813.589 39.3128   1
   1  21 -13 237.110 30.7081  -2
  -1 -21 -12 237.110 30.7081   1
   1  21 -14 399.467 31.0059  -2
  -1 -21 -13 399.467 31.0059   1
  -1 -21  15 40.8379 30.6743  -2
   1  21  14 40.8379 30.6743   1
  -1  21  16 97.3719 29.9000  -2
   1 -21  15 97.3719 29.9000   1
   1  21 -17 255.764 37.2155  -2
  -1 -21 -16 255.764 37.2155   1
   1  21 -18 2354.68 79.9250  -2
  -1 -21 -17 2354.68 79.9250   1
   1  21 -19 675.114 40.9095  -2
  -1 -21 -18 675.114 40.9095   1
  -1 -21  20 1770.30 71.7152  -2
   1  21  19 1770.30 71.7152   1
   1  21 -21 279.730 43.5608  -2
  -1 -21 -20 279.730 43.5608   1
   1  21 -22 877.496 50.1363  -2
  -1 -21 -21 877.496 50.1363   1
   1 -21 -23-9.42276 104.118  -2
  -1  21 -22-9.42276 104.118   1
  -1 -22 -21 115.655 83.5338  -2
   1  22 -22 115.655 83.5338   1
  -1  22 -20 443.526 68.0290  -2
   1 -22 -21 443.526 68.0290   1
  -1 -22 -19 2015.07 86.0445  -2
   1  22 -20 2015.07 86.0445   1
  -1 -22 -18 378.987 54.9738  -2
   1  22 -19 378.987 54.9738   1
  -1  22 -17 4183.89 86.1489  -2
   1 -22 -18 4183.89 86.1489   1
  -1  22 -16 1848.59 62.6968  -2
   1 -22 -17 1848.59 62.6968   1
  -1 -22 -15 1206.57 51.8709  -2
   1  22 -16 1206.57 51.8709   1
  -1 -22 -14 8053.48 90.8355  -2
   1  22 -15 8053.48 90.8355   1
  -1  22 -13 752.832 47.8664  -2
   1 -22 -14 752.832 47.8664   1
   1  22  12 6919.98 94.7104  -2
  -1 -22  13 6919.98 94.7104   1
  -1  22 -11 2062.47 64.6321  -2
   1 -22 -12 2062.47 64.6321   1
  -1 -22 -10 7993.06 82.1046  -2
   1  22 -11 7993.06 82.1046   1
  -1  22  -9 617.515 39.2589  -2
   1 -22 -10 617.515 39.2589   1
  -1 -22   9 6606.31 189.864   1
  -1  22  -8 5529.26 59.0089  -2
   1 -22  -9 5529.26 59.0089   1
  -1 -22   8 1889.65 86.9707   1
  -1  22  -7 2293.99 48.8328  -2
   1 -22  -8 2293.99 48.8328   1
  -1 -22   7 1786.08 86.4746   1
   1 -22   6 1841.33 51.7957  -2
  -1  22   7 1841.33 51.7957   1
   1 -22  -6 423.563 88.4150   1
   1 -22   5 523.260 34.4352  -2
  -1  22   6 523.260 34.4352   1
  -1  22  -4 492.690 35.0277  -2
   1 -22  -5 492.690 35.0277   1
  -1  22  -3 154.855 38.2345  -2
   1 -22  -4 154.855 38.2345   1
  -1  22  -2 1288.28 47.6507  -2
   1 -22  -3 1288.28 47.6507   1
  -1  22  -1 220.961 34.4885  -2
   1 -22  -2 220.961 34.4885   1
   1 -22  -1 461.535 96.9506   1
   1  22   0 628.846 38.7733  -2
  -1 -22   1 628.846 38.7733   1
  -1 -22   1 1105.72 35.6109  -2
   1  22   0 1105.72 35.6109   1
   1  22  -2 131.788 31.5691  -2
  -1 -22  -1 131.788 31.5691   1
   1  22  -3 180.057 31.7203  -2
  -1 -22  -2 180.057 31.7203   1
  -1 -22   4 116.358 30.4313  -2
   1  22   3 116.358 30.4313   1
   1  22  -5 595.292 34.4270  -2
  -1 -22  -4 595.292 34.4270   1
   1  22  -6 1645.47 50.4651  -2
  -1 -22  -5 1645.47 50.4651   1
  -1 -22  -6 1005.47 110.556   1
  -1  22   7 1170.16 44.7259  -2
   1 -22   6 1170.16 44.7259   1
  -1 -22  -7 9182.60 209.706   1
  -1  22   8 9280.05 90.4134  -2
   1 -22   7 9280.05 90.4134   1
   1 -22  -9 407.481 34.5061  -2
  -1  22  -8 407.481 34.5061   1
   1  22 -10 10034.5 68.7464  -2
  -1 -22  -9 10034.5 68.7464   1
   1  22 -11 1474.07 43.9808  -2
  -1 -22 -10 1474.07 43.9808   1
  -1  22  12 5141.22 68.6971  -2
   1 -22  11 5141.22 68.6971   1
   1  22 -13 606.969 42.1336  -2
  -1 -22 -12 606.969 42.1336   1
  -1  22  14 3047.41 61.6327  -2
   1 -22  13 3047.41 61.6327   1
   1  22 -15 3636.85 64.5841  -2
  -1 -22 -14 3636.85 64.5841   1
   1 -22 -16 856.902 43.2564  -2
  -1  22 -15 856.902 43.2564   1
   1  22 -17 4407.50 82.9619  -2
  -1 -22 -16 4407.50 82.9619   1
   1  22 -18 565.115 41.0986  -2
  -1 -22 -17 565.115 41.0986   1
   1 -22 -19 845.204 45.7310  -2
  -1  22 -18 845.204 45.7310   1
   1  22 -20 980.478 77.4797  -2
  -1 -22 -19 980.478 77.4797   1
   1  22 -21 338.082 46.4523  -2
  -1 -22 -20 338.082 46.4523   1
   1  22 -22 1049.04 116.872  -2
  -1 -22 -21 1049.04 116.872   1
  -1  23 -20 76.3567 65.9712  -2
   1 -23 -21 76.3567 65.9712   1
  -1  23 -19 816.620 70.9448  -2
   1 -23 -20 816.620 70.9448   1
  -1  23 -18 322.286 67.4825  -2
   1 -23 -19 322.286 67.4825   1
  -1 -23 -17 55.1320 53.6206  -2
   1  23 -18 55.1320 53.6206   1
  -1 -23 -16 1732.91 63.6370  -2
   1  23 -17 1732.91 63.6370   1
  -1  23 -15 826.282 50.6609  -2
   1 -23 -16 826.282 50.6609   1
  -1 -23 -14 1337.36 58.7632  -2
   1  23 -15 1337.36 58.7632   1
   1  23  13 1355.57 69.2496  -2
  -1 -23  14 1355.57 69.2496   1
  -1 -23 -12 87.9052 45.0570  -2
   1  23 -13 87.9052 45.0570   1
  -1  23 -11 960.672 49.4492  -2
   1 -23 -12 960.672 49.4492   1
   1  23  10 1302.61 68.4336  -2
  -1 -23  11 1302.61 68.4336   1
  -1  23  -9 90.9142 34.6985  -2
   1 -23 -10 90.9142 34.6985   1
   1 -23  -9 1387.13 102.296   1
   1 -23   8 1422.41 49.5162  -2
  -1  23   9 1422.41 49.5162   1
  -1  23  -7 574.545 33.8424  -2
   1 -23  -8 574.545 33.8424   1
  -1 -23   7 83.2676 63.5660   1
  -1 -23  -6 127.322 35.0912  -2
   1  23  -7 127.322 35.0912   1
   1  23   5 101.546 32.1314  -2
  -1 -23   6 101.546 32.1314   1
   1  23   4 50.1994 37.4073  -2
  -1 -23   5 50.1994 37.4073   1
   1  23   3 446.278 41.8032  -2
  -1 -23   4 446.278 41.8032   1
  -1  23  -2 165.619 38.0180  -2
   1 -23  -3 165.619 38.0180   1
   1  23   1 737.245 36.3128  -2
  -1 -23   2 737.245 36.3128   1
  -1 -23   0 244.305 34.0748  -2
   1  23  -1 244.305 34.0748   1
  -1 -23   1 454.726 34.1825  -2
   1  23   0 454.726 34.1825   1
  -1 -23   2 694.974 35.3010  -2
   1  23   1 694.974 35.3010   1
   1  23  -3 62.9524 32.5827  -2
  -1 -23  -2 62.9524 32.5827   1
  -1 -23  -3 1780.54 132.304   1
  -1  23   4 1815.39 44.6792  -2
   1 -23   3 1815.39 44.6792   1
  -1 -23  -4 323.321 109.937   1
   1  23  -5 414.444 36.2418  -2
  -1 -23  -4 414.444 36.2418   1
  -1  23   6 1798.53 50.4250  -2
   1 -23   5 1798.53 50.4250   1
  -1 -23  -6 580.372 105.502   1
  -1  23   7 700.226 37.9810  -2
   1 -23   6 700.226 37.9810   1
  -1 -23   8 1504.00 42.5307  -2
   1  23   7 1504.00 42.5307   1
   1 -23  -9 75.8743 33.0825  -2
  -1  23  -8 75.8743 33.0825   1
   1 -23 -10 489.105 37.2796  -2
  -1  23  -9 489.105 37.2796   1
   1 -23 -11 421.206 42.0037  -2
  -1  23 -10 421.206 42.0037   1
   1 -23 -12 232.463 39.3608  -2
  -1  23 -11 232.463 39.3608   1
   1  23 -13 216.756 39.4134  -2
  -1 -23 -12 216.756 39.4134   1
  -1  23  14 448.086 40.6002  -2
   1 -23  13 448.086 40.6002   1
   1  23 -15 75.6573 49.8498  -2
  -1 -23 -14 75.6573 49.8498   1
   1 -23 -16 114.594 40.1906  -2
  -1  23 -15 114.594 40.1906   1
   1  23 -17 493.597 52.5657  -2
  -1 -23 -16 493.597 52.5657   1
   1  23 -18 196.194 43.3425  -2
  -1 -23 -17 196.194 43.3425   1
   1  23 -19 887.487 56.5239  -2
  -1 -23 -18 887.487 56.5239   1
   1 -23 -20 72.4935 45.7645  -2
  -1  23 -19 72.4935 45.7645   1
   1 -23 -21 427.574 56.4551  -2
  -1  23 -20 427.574 56.4551   1
  -1  24 -19 497.126 79.1939  -2
   1 -24 -20 497.126 79.1939   1
  -1  24 -18 3750.67 131.908  -2
   1 -24 -19 3750.67 131.908   1
  -1  24 -17 3043.93 121.418  -2
   1 -24 -18 3043.93 121.418   1
  -1  24 -16 3239.63 124.992  -2
   1 -24 -17 3239.63 124.992   1
  -1 -24 -15 4792.75 89.3880  -2
   1  24 -16 4792.75 89.3880   1
  -1 -24 -14 714.665 50.9073  -2
   1  24 -15 714.665 50.9073   1
  -1  24 -13 2006.13 85.2831  -2
   1 -24 -14 2006.13 85.2831   1
  -1  24 -12 437.589 47.5726  -2
   1 -24 -13 437.589 47.5726   1
  -1  24 -11 621.242 49.0349  -2
   1 -24 -12 621.242 49.0349   1
  -1  24 -10 109.636 44.6162  -2
   1 -24 -11 109.636 44.6162   1
  -1  24  -9 1456.17 56.5448  -2
   1 -24 -10 1456.17 56.5448   1
  -1  24  -8 539.625 38.8461  -2
   1 -24  -9 539.625 38.8461   1
  -1 -24  -7 1111.51 41.2308  -2
   1  24  -8 1111.51 41.2308   1
  -1  24  -6 5913.99 69.2469  -2
   1 -24  -7 5913.99 69.2469   1
  -1  24  -5 5380.12 57.9324  -2
   1 -24  -6 5380.12 57.9324   1
  -1  24  -4 5586.61 82.0394  -2
   1 -24  -5 5586.61 82.0394   1
   1 -24   3 2125.92 60.9738  -2
  -1  24   4 2125.92 60.9738   1
  -1  24  -2 1313.20 51.0455  -2
   1 -24  -3 1313.20 51.0455   1
  -1 -24  -1 1358.09 40.1899  -2
   1  24  -2 1358.09 40.1899   1
   1 -24   0 237.382 33.2068  -2
  -1  24   1 237.382 33.2068   1
   1  24  -1 1275.56 39.1308  -2
  -1 -24   0 1275.56 39.1308   1
  -1  24   2 2261.24 46.9824  -2
   1 -24   1 2261.24 46.9824   1
   1  24  -3 1284.85 39.2557  -2
  -1 -24  -2 1284.85 39.2557   1
  -1 -24  -3 3004.69 160.755   1
  -1  24   4 3055.50 55.6788  -2
   1 -24   3 3055.50 55.6788   1
  -1  24   5 5954.47 58.4458  -2
   1 -24   4 5954.47 58.4458   1
   1  24  -6 1466.71 50.3411  -2
  -1 -24  -5 1466.71 50.3411   1
   1  24  -7 1549.48 44.0794  -2
  -1 -24  -6 1549.48 44.0794   1
  -1  24   8 581.901 42.0928  -2
   1 -24   7 581.901 42.0928   1
   1  24  -9 1282.51 53.1064  -2
  -1 -24  -8 1282.51 53.1064   1
  -1 -24  10 92.5258 39.3664  -2
   1  24   9 92.5258 39.3664   1
  -1 -24  11 616.169 45.0525  -2
   1  24  10 616.169 45.0525   1
   1  24 -12 62.9807 48.1602  -2
  -1 -24 -11 62.9807 48.1602   1
   1  24 -13 4059.78 75.7444  -2
  -1 -24 -12 4059.78 75.7444   1
   1  24 -14 2367.01 117.234  -2
  -1 -24 -13 2367.01 117.234   1
   1  24 -15 8548.84 160.342  -2
  -1 -24 -14 8548.84 160.342   1
   1  24 -16 4459.47 109.493  -2
  -1 -24 -15 4459.47 109.493   1
   1  24 -17 5826.41 116.405  -2
  -1 -24 -16 5826.41 116.405   1
   1  24 -18 1833.29 82.3612  -2
  -1 -24 -17 1833.29 82.3612   1
   1  24 -19 1475.02 82.0103  -2
  -1 -24 -18 1475.02 82.0103   1
   1 -24 -20 84.9659 47.7119  -2
  -1  24 -19 84.9659 47.7119   1
  -1 -25 -18 261.101 69.2874  -2
   1  25 -19 261.101 69.2874   1
  -1  25 -17 181.935 67.2569  -2
   1 -25 -18 181.935 67.2569   1
  -1  25 -16 328.218 68.5645  -2
   1 -25 -17 328.218 68.5645   1
  -1  25 -15 1533.38 108.817  -2
   1 -25 -16 1533.38 108.817   1
   1  25  14 185.138 55.4160  -2
  -1 -25  15 185.138 55.4160   1
   1  25  13 2650.20 80.8054  -2
  -1 -25  14 2650.20 80.8054   1
  -1 -25 -12 711.334 47.5701  -2
   1  25 -13 711.334 47.5701   1
   1  25  11 163.888 43.9204  -2
  -1 -25  12 163.888 43.9204   1
   1  25  10 1889.04 66.4974  -2
  -1 -25  11 1889.04 66.4974   1
   1  25   9 849.097 48.5641  -2
  -1 -25  10 849.097 48.5641   1
   1 -25   8 1131.56 48.9238  -2
  -1  25   9 1131.56 48.9238   1
   1  25   7 2841.86 62.7998  -2
  -1 -25   8 2841.86 62.7998   1
  -1 -25  -6 397.784 39.3295  -2
   1  25  -7 397.784 39.3295   1
   1 -25   5 825.977 44.5206  -2
  -1  25   6 825.977 44.5206   1
   1 -25   4 133.873 41.2862  -2
  -1  25   5 133.873 41.2862   1
  -1  25  -3-0.70500 42.2179  -2
   1 -25  -4-0.70500 42.2179   1
  -1 -25  -2 87.1376 40.0412  -2
   1  25  -3 87.1376 40.0412   1
  -1  25  -1 205.310 38.1475  -2
   1 -25  -2 205.310 38.1475   1
  -1  25   0 96.5894 34.7458  -2
   1 -25  -1 96.5894 34.7458   1
   1  25  -1 30.2737 34.6848  -2
  -1 -25   0 30.2737 34.6848   1
  -1 -25   2 552.573 39.5974  -2
   1  25   1 552.573 39.5974   1
   1  25  -3 1096.61 44.8892  -2
  -1 -25  -2 1096.61 44.8892   1
  -1  25   4 227.446 38.0448  -2
   1 -25   3 227.446 38.0448   1
  -1 -25  -4 2789.52 158.254   1
   1  25  -5 2878.91 55.6746  -2
  -1 -25  -4 2878.91 55.6746   1
  -1  25   6 855.623 48.9962  -2
   1 -25   5 855.623 48.9962   1
   1  25  -7 2562.25 65.9020  -2
  -1 -25  -6 2562.25 65.9020   1
  -1 -25   8 865.822 50.6786  -2
   1  25   7 865.822 50.6786   1
  -1 -25  -8 182.237 100.779   1
  -1 -25   9 220.857 52.0329  -2
   1  25   8 220.857 52.0329   1
  -1 -25  10 235.528 46.3067  -2
   1  25   9 235.528 46.3067   1
  -1 -25  11 293.235 44.7840  -2
   1  25  10 293.235 44.7840   1
   1 -25 -12 154.062 48.3078  -2
  -1  25 -11 154.062 48.3078   1
   1  25 -13 1264.93 95.4261  -2
  -1 -25 -12 1264.93 95.4261   1
   1 -25 -14 607.632 64.7717  -2
  -1  25 -13 607.632 64.7717   1
   1 -25 -15 281.801 62.4605  -2
  -1  25 -14 281.801 62.4605   1
   1 -25 -16 24.1734 59.6184  -2
  -1  25 -15 24.1734 59.6184   1
   1  25 -17 155.938 55.1703  -2
  -1 -25 -16 155.938 55.1703   1
   1  25 -18 128.058 53.5436  -2
  -1 -25 -17 128.058 53.5436   1
   1 -25 -19 692.813 65.0784  -2
  -1  25 -18 692.813 65.0784   1
  -1  26 -17 519.654 72.5564  -2
   1 -26 -18 519.654 72.5564   1
  -1  26 -16 4460.78 136.138  -2
   1 -26 -17 4460.78 136.138   1
  -1  26 -15 555.386 75.3057  -2
   1 -26 -16 555.386 75.3057   1
  -1  26 -14 2073.44 91.8893  -2
   1 -26 -15 2073.44 91.8893   1
  -1 -26 -13 946.869 55.8529  -2
   1  26 -14 946.869 55.8529   1
  -1  26 -12 723.340 54.3904  -2
   1 -26 -13 723.340 54.3904   1
  -1  26 -11 1516.31 73.4153  -2
   1 -26 -12 1516.31 73.4153   1
   1  26  10 371.759 46.9920  -2
  -1 -26  11 371.759 46.9920   1
  -1  26  -9 670.913 49.2403  -2
   1 -26 -10 670.913 49.2403   1
   1 -26   8 1223.14 56.2489  -2
  -1  26   9 1223.14 56.2489   1
   1 -26   7 1913.99 60.7179  -2
  -1  26   8 1913.99 60.7179   1
   1 -26   6 5425.18 82.9965  -2
  -1  26   7 5425.18 82.9965   1
  -1  26  -5 1311.15 52.4149  -2
   1 -26  -6 1311.15 52.4149   1
  -1  26  -4 8209.38 136.477  -2
   1 -26  -5 8209.38 136.477   1
   1 -26   3 1753.43 57.5891  -2
  -1  26   4 1753.43 57.5891   1
   1 -26   2 4450.95 69.6877  -2
  -1  26   3 4450.95 69.6877   1
   1 -26   1 621.012 49.3259  -2
  -1  26   2 621.012 49.3259   1
  -1 -26   0 23.2411 38.7064  -2
   1  26  -1 23.2411 38.7064   1
  -1  26   1 132.648 39.1903  -2
   1 -26   0 132.648 39.1903   1
  -1 -26   2 3109.85 64.9136  -2
   1  26   1 3109.85 64.9136   1
  -1  26   3 1501.60 54.9157  -2
   1 -26   2 1501.60 54.9157   1
  -1  26   4 2827.50 70.3585  -2
   1 -26   3 2827.50 70.3585   1
   1  26  -5 654.202 49.2140  -2
  -1 -26  -4 654.202 49.2140   1
   1  26  -6 475.484 53.6980  -2
  -1 -26  -5 475.484 53.6980   1
   1  26  -7 998.198 56.1135  -2
  -1 -26  -6 998.198 56.1135   1
  -1 -26  -7 507.014 112.999   1
  -1  26   8 777.371 65.9764  -2
   1 -26   7 777.371 65.9764   1
   1  26  -9 730.425 65.6635  -2
  -1 -26  -8 730.425 65.6635   1
   1  26 -10 185.350 51.9709  -2
  -1 -26  -9 185.350 51.9709   1
   1  26 -11 3140.93 120.074  -2
  -1 -26 -10 3140.93 120.074   1
   1  26 -12 1398.11 92.7608  -2
  -1 -26 -11 1398.11 92.7608   1
   1 -26 -13 1615.61 124.920  -2
  -1  26 -12 1615.61 124.920   1
   1  26 -14 4670.44 143.751  -2
  -1 -26 -13 4670.44 143.751   1
   1 -26 -15 518.732 66.1498  -2
  -1  26 -14 518.732 66.1498   1
   1  26 -16 5638.40 143.873  -2
  -1 -26 -15 5638.40 143.873   1
   1 -26 -17 435.326 64.6981  -2
  -1  26 -16 435.326 64.6981   1
   1  26 -18 3215.70 132.666  -2
  -1 -26 -17 3215.70 132.666   1
  -1  27 -16-9.69679 68.3265  -2
   1 -27 -17-9.69679 68.3265   1
  -1  27 -15 410.059 78.5113  -2
   1 -27 -16 410.059 78.5113   1
  -1  27 -14 275.507 65.5395  -2
   1 -27 -15 275.507 65.5395   1
  -1 -27 -13 305.072 64.9145  -2
   1  27 -14 305.072 64.9145   1
  -1 -27 -12 620.029 54.7959  -2
   1  27 -13 620.029 54.7959   1
  -1  27 -11 285.147 52.6487  -2
   1 -27 -12 285.147 52.6487   1
  -1  27 -10 422.798 55.0272  -2
   1 -27 -11 422.798 55.0272   1
  -1  27  -9 2481.85 74.6460  -2
   1 -27 -10 2481.85 74.6460   1
   1 -27   8 414.972 52.9123  -2
  -1  27   9 414.972 52.9123   1
  -1  27  -7 2761.69 73.4804  -2
   1 -27  -8 2761.69 73.4804   1
  -1  27  -6 715.084 55.4556  -2
   1 -27  -7 715.084 55.4556   1
   1 -27   5 462.903 54.3283  -2
  -1  27   6 462.903 54.3283   1
   1 -27   4 1226.67 65.8809  -2
  -1  27   5 1226.67 65.8809   1
  -1  27  -3 691.373 50.5054  -2
   1 -27  -4 691.373 50.5054   1
   1  27   2 283.501 47.8896  -2
  -1 -27   3 283.501 47.8896   1
   1 -27   1 1652.72 58.7223  -2
  -1  27   2 1652.72 58.7223   1
  -1 -27   0 443.400 49.2033  -2
   1  27  -1 443.400 49.2033   1
   1  27  -1 659.014 50.3371  -2
  -1 -27   0 659.014 50.3371   1
  -1 -27   2 281.462 55.4507  -2
   1  27   1 281.462 55.4507   1
  -1  27   3 252.664 49.8589  -2
   1 -27   2 252.664 49.8589   1
  -1  27   4 835.576 54.4857  -2
   1 -27   3 835.576 54.4857   1
   1  27  -5 2788.00 77.4651  -2
  -1 -27  -4 2788.00 77.4651   1
  -1  27   6 595.806 63.1489  -2
   1 -27   5 595.806 63.1489   1
   1  27  -7 1685.53 69.9523  -2
  -1 -27  -6 1685.53 69.9523   1
  -1 -27   8 500.413 61.1389  -2
   1  27   7 500.413 61.1389   1
   1  27  -9 256.031 58.0631  -2
  -1 -27  -8 256.031 58.0631   1
  -1 -27  10 179.483 76.7257  -2
   1  27   9 179.483 76.7257   1
  -1 -27  11 586.984 79.4738  -2
   1  27  10 586.984 79.4738   1
   1  27 -12 28.7660 80.2847  -2
  -1 -27 -11 28.7660 80.2847   1
   1  27 -13 725.673 119.773  -2
  -1 -27 -12 725.673 119.773   1
   1 -27 -14 93.9638 111.881  -2
  -1  27 -13 93.9638 111.881   1
   1  27 -15 347.998 91.5086  -2
  -1 -27 -14 347.998 91.5086   1
   1 -27 -16 60.1558 66.9520  -2
  -1  27 -15 60.1558 66.9520   1
   1  27 -17 64.0569 63.2955  -2
  -1 -27 -16 64.0569 63.2955   1
  -1  28 -15 1498.35 105.787  -2
   1 -28 -16 1498.35 105.787   1
  -1 -28 -14 508.779 80.3537  -2
   1  28 -15 508.779 80.3537   1
  -1  28 -13 164.097 76.6632  -2
   1 -28 -14 164.097 76.6632   1
  -1  28 -12 1598.92 90.2652  -2
   1 -28 -13 1598.92 90.2652   1
  -1  28 -11 323.584 67.3020  -2
   1 -28 -12 323.584 67.3020   1
  -1  28 -10 3388.67 91.7008  -2
   1 -28 -11 3388.67 91.7008   1
  -1  28  -9 351.409 56.6006  -2
   1 -28 -10 351.409 56.6006   1
   1 -28   8 1024.69 58.3805  -2
  -1  28   9 1024.69 58.3805   1
   1  28   7 3470.69 82.2996  -2
  -1 -28   8 3470.69 82.2996   1
  -1 -28  -6 286.428 64.6059  -2
   1  28  -7 286.428 64.6059   1
  -1  28  -5 4183.91 186.735  -2
   1 -28  -6 4183.91 186.735   1
   1 -28   4 1233.99 71.2323  -2
  -1  28   5 1233.99 71.2323   1
   1 -28   3 1909.52 102.852  -2
  -1  28   4 1909.52 102.852   1
   1 -28   2 334.188 62.2298  -2
  -1  28   3 334.188 62.2298   1
  -1 -28  -1 149.448 60.5451  -2
   1  28  -2 149.448 60.5451   1
  -1 -28   0 446.924 55.8048  -2
   1  28  -1 446.924 55.8048   1
  -1 -28   1 647.609 60.8432  -2
   1  28   0 647.609 60.8432   1
   1  28  -2 478.661 58.8534  -2
  -1 -28  -1 478.661 58.8534   1
  -1  28   3 1450.42 59.5826  -2
   1 -28   2 1450.42 59.5826   1
   1  28  -4 617.520 54.7488  -2
  -1 -28  -3 617.520 54.7488   1
   1  28  -5 1316.95 70.0981  -2
  -1 -28  -4 1316.95 70.0981   1
   1  28  -6 1590.02 70.7797  -2
  -1 -28  -5 1590.02 70.7797   1
   1  28  -7 689.905 64.4823  -2
  -1 -28  -6 689.905 64.4823   1
   1  28  -8 3875.77 89.6520  -2
  -1 -28  -7 3875.77 89.6520   1
  -1 -28   9 120.957 95.8314  -2
   1  28   8 120.957 95.8314   1
   1  28 -10 5593.18 128.548  -2
  -1 -28  -9 5593.18 128.548   1
   1  28 -11 1349.46 90.1089  -2
  -1 -28 -10 1349.46 90.1089   1
   1  28 -12 1497.24 99.2748  -2
  -1 -28 -11 1497.24 99.2748   1
   1  28 -13 1582.40 134.545  -2
  -1 -28 -12 1582.40 134.545   1
   1  28 -14 100.244 116.561  -2
  -1 -28 -13 100.244 116.561   1
   1  28 -15 2922.77 131.647  -2
  -1 -28 -14 2922.77 131.647   1
   1 -28 -16 26.4187 91.8308  -2
  -1  28 -15 26.4187 91.8308   1
  -1  29 -13 78.0435 76.2506  -2
   1 -29 -14 78.0435 76.2506   1
  -1 -29 -12 11.1669 77.6193  -2
   1  29 -13 11.1669 77.6193   1
  -1  29 -11 103.414 62.4579  -2
   1 -29 -12 103.414 62.4579   1
  -1 -29 -10 445.057 84.9408  -2
   1  29 -11 445.057 84.9408   1
  -1  29  -9 824.704 75.3504  -2
   1 -29 -10 824.704 75.3504   1
   1 -29   8 795.457 70.3974  -2
  -1  29   9 795.457 70.3974   1
  -1 -29  -7 601.338 68.9741  -2
   1  29  -8 601.338 68.9741   1
   1 -29   6 622.206 69.3155  -2
  -1  29   7 622.206 69.3155   1
   1 -29   5 32.9615 63.6407  -2
  -1  29   6 32.9615 63.6407   1
   1 -29   4 72.7598 64.2405  -2
  -1  29   5 72.7598 64.2405   1
   1 -29   3 2002.26 107.203  -2
  -1  29   4 2002.26 107.203   1
   1 -29   2 572.491 84.0424  -2
  -1  29   3 572.491 84.0424   1
  -1 -29  -1 3906.46 122.770  -2
   1  29  -2 3906.46 122.770   1
  -1  29   0 1079.22 82.4278  -2
   1 -29  -1 1079.22 82.4278   1
  -1  29   1 1804.48 72.6369  -2
   1 -29   0 1804.48 72.6369   1
  -1  29   2 424.813 60.6978  -2
   1 -29   1 424.813 60.6978   1
   1  29  -3 60.2912 52.7534  -2
  -1 -29  -2 60.2912 52.7534   1
  -1  29   4 69.4541 52.2433  -2
   1 -29   3 69.4541 52.2433   1
   1  29  -5 711.231 71.6467  -2
  -1 -29  -4 711.231 71.6467   1
   1  29  -6 428.436 64.2259  -2
  -1 -29  -5 428.436 64.2259   1
  -1 -29   7 351.454 91.2993  -2
   1  29   6 351.454 91.2993   1
  -1 -29   8 158.841 88.5875  -2
   1  29   7 158.841 88.5875   1
  -1 -29   9 126.193 97.7923  -2
   1  29   8 126.193 97.7923   1
  -1 -29  10 1030.58 97.3381  -2
   1  29   9 1030.58 97.3381   1
  -1 -29  11 1289.43 91.0131  -2
   1  29  10 1289.43 91.0131   1
   1  29 -12 344.533 118.140  -2
  -1 -29 -11 344.533 118.140   1
   1 -29 -13 260.078 118.854  -2
  -1  29 -12 260.078 118.854   1
   1  29 -14 1329.08 133.024  -2
  -1 -29 -13 1329.08 133.024   1
  -1  30 -12 116.807 103.169  -2
   1 -30 -13 116.807 103.169   1
  -1  30 -11 1003.63 94.9474  -2
   1 -30 -12 1003.63 94.9474   1
  -1 -30 -10 3123.70 228.617  -2
   1  30 -11 3123.70 228.617   1
  -1 -30  -9 2978.51 132.412  -2
   1  30 -10 2978.51 132.412   1
  -1  30  -8 2825.90 90.1993  -2
   1 -30  -9 2825.90 90.1993   1
  -1 -30  -7 244.606 68.2826  -2
   1  30  -8 244.606 68.2826   1
  -1 -30  -6 568.357 69.4641  -2
   1  30  -7 568.357 69.4641   1
   1 -30   5 221.498 67.4646  -2
  -1  30   6 221.498 67.4646   1
   1 -30   4 194.086 67.1519  -2
  -1  30   5 194.086 67.1519   1
   1 -30   3 150.163 67.3243  -2
  -1  30   4 150.163 67.3243   1
   1 -30   2 278.289 78.8863  -2
  -1  30   3 278.289 78.8863   1
  -1 -30  -1 377.984 80.3377  -2
   1  30  -2 377.984 80.3377   1
  -1 -30   0 566.803 96.4248  -2
   1  30  -1 566.803 96.4248   1
  -1  30   1 1426.34 85.0454  -2
   1 -30   0 1426.34 85.0454   1
  -1  30   2 1117.49 81.0351  -2
   1 -30   1 1117.49 81.0351   1
   1 -30  -3 522.555 57.6168  -2
  -1  30  -2 522.555 57.6168   1
   1  30  -4 664.587 65.6819  -2
  -1 -30  -3 664.587 65.6819   1
   1  30  -5 74.8850 79.8381  -2
  -1 -30  -4 74.8850 79.8381   1
   1  30  -6 394.238 92.1956  -2
  -1 -30  -5 394.238 92.1956   1
   1  30  -7 1817.92 106.689  -2
  -1 -30  -6 1817.92 106.689   1
   1  30  -8 2553.97 111.995  -2
  -1 -30  -7 2553.97 111.995   1
  -1 -30   9 3474.80 121.203  -2
   1  30   8 3474.80 121.203   1
   1  30 -10 2910.10 196.365  -2
  -1 -30  -9 2910.10 196.365   1
  -1 -30  11 323.698 108.679  -2
   1  30  10 323.698 108.679   1
   1 -30 -12 143.974 119.211  -2
  -1  30 -11 143.974 119.211   1
   1 -30 -13 1183.34 227.227  -2
  -1  30 -12 1183.34 227.227   1
  -1  31 -10 83.4643 87.0050  -2
   1 -31 -11 83.4643 87.0050   1
  -1 -31  -9 466.616 91.3203  -2
   1  31 -10 466.616 91.3203   1
  -1 -31  -8 667.458 93.1311  -2
   1  31  -9 667.458 93.1311   1
  -1 -31  -7 500.331 71.4237  -2
   1  31  -8 500.331 71.4237   1
   1 -31   6 386.956 71.0220  -2
  -1  31   7 386.956 71.0220   1
   1 -31   5 203.554 69.2528  -2
  -1  31   6 203.554 69.2528   1
  -1 -31  -4 677.703 72.9612  -2
   1  31  -5 677.703 72.9612   1
   1 -31   3 91.0990 90.6809  -2
  -1  31   4 91.0990 90.6809   1
  -1  31  -2 3155.79 123.545  -2
   1 -31  -3 3155.79 123.545   1
   1 -31   1 929.633 103.227  -2
  -1  31   2 929.633 103.227   1
  -1  31   0 4890.07 148.046  -2
   1 -31  -1 4890.07 148.046   1
   1  31  -1 403.489 79.9024  -2
  -1 -31   0 403.489 79.9024   1
   1  31  -2 1993.95 80.9855  -2
  -1 -31  -1 1993.95 80.9855   1
   1  31  -3 697.180 72.5896  -2
  -1 -31  -2 697.180 72.5896   1
   1  31  -4 166.210 82.0084  -2
  -1 -31  -3 166.210 82.0084   1
   1  31  -5 1166.01 93.3066  -2
  -1 -31  -4 1166.01 93.3066   1
   1  31  -6 897.230 112.532  -2
  -1 -31  -5 897.230 112.532   1
  -1 -31   7 571.948 130.590  -2
   1  31   6 571.948 130.590   1
  -1 -31   8 348.504 130.621  -2
   1  31   7 348.504 130.621   1
  -1 -31   9 107.633 127.665  -2
   1  31   8 107.633 127.665   1
  -1 -31  10 778.420 117.273  -2
   1  31   9 778.420 117.273   1
   1 -31 -11 394.510 208.124  -2
  -1  31 -10 394.510 208.124   1
  -1  32  -7 142.540 84.2523  -2
   1 -32  -8 142.540 84.2523   1
  -1 -32  -6 237.704 85.1953  -2
   1  32  -7 237.704 85.1953   1
   1 -32   5 570.716 108.228  -2
  -1  32   6 570.716 108.228   1
   1 -32   4 298.398 72.2303  -2
  -1  32   5 298.398 72.2303   1
   1 -32   3 284.552 72.2557  -2
  -1  32   4 284.552 72.2557   1
   1 -32   2 692.063 85.9886  -2
  -1  32   3 692.063 85.9886   1
   1 -32   1 375.946 100.417  -2
  -1  32   2 375.946 100.417   1
  -1  32   0 336.651 98.8078  -2
   1 -32  -1 336.651 98.8078   1
  -1 -32   1 857.918 102.796  -2
   1  32   0 857.918 102.796   1
   1  32  -2 579.676 73.1975  -2
  -1 -32  -1 579.676 73.1975   1
   1  32  -3 571.393 85.6312  -2
  -1 -32  -2 571.393 85.6312   1
   1  32  -4 107.591 103.401  -2
  -1 -32  -3 107.591 103.401   1
   1 -32  -5 18.1586 110.274  -2
  -1  32  -4 18.1586 110.274   1
  -1 -32   6 185.004 125.515  -2
   1  32   5 185.004 125.515   1
  -1 -32   7 1550.75 144.357  -2
   1  32   6 1550.75 144.357   1
  -1 -32   8 543.571 135.546  -2
   1  32   7 543.571 135.546   1
   1 -33   3 228.406 106.628  -2
  -1  33   4 228.406 106.628   1
   1 -33   2 509.321 109.415  -2
  -1  33   3 509.321 109.415   1
   1 -33   1 985.892 95.4124  -2
  -1  33   2 985.892 95.4124   1
  -1  33   0 687.802 164.431  -2
   1 -33  -1 687.802 164.431   1
  -1  33   1 1211.88 109.357  -2
   1 -33   0 1211.88 109.357   1
   1  33  -2 354.396 85.5282  -2
  -1 -33  -1 354.396 85.5282   1
   1  33  -3 1128.93 124.920  -2
  -1 -33  -2 1128.93 124.920   1
   1 -33  -4 1012.12 120.669  -2
  -1  33  -3 1012.12 120.669   1
   2   0 -28 368.236 86.6852   1
   2   0 -26 5390.25 174.899   1
   2   0 -24 15612.5 133.164   1
  -2   0  22 2081.10 66.5029   1
  -2   0  20 9473.50 104.280   1
  -2   0  18 3445.05 54.4945   1
   2   0 -16 1087.87 38.5748   1
   2   0 -14 21.4944 24.3884   1
   2   0 -12 18566.9 96.3588   1
   2   0 -10 15969.4 68.4376   1
   2   0  -8 1831.13 30.3875   1
   2   0  -6 17462.0 58.7967   1
   2   0  -4 132605. 147.038   1
   2   0  -2 999999. 773.343   1
   2   0   0 2923.25 29.7825   1
   2   0   2 638.335 27.0787   1
   2   0   4 10060.1 56.8919   1
   2   0   6 128.933 13.6274   1
   2   0   8 10898.1 133.778   1
   2   0  10 55505.6 302.645   1
   2   0  12 5043.85 109.620   1
  -2   0 -14 11269.9 166.271   1
   2   0  16 7057.24 102.365   1
   2   0  18 954.898 67.7235   1
  -2   0 -20 5975.43 110.746   1
  -2   0 -22 36.4454 41.9640   1
  -2   0 -24 487.721 48.1659   1
  -2   0 -26 5934.09 193.127   1
  -2   0 -28 4080.91 188.900   1
  -2   1 -28 441.159 61.9286  -2
   2  -1 -29 441.159 61.9286   1
  -2   1 -27 1214.26 66.3012  -2
   2  -1 -28 1214.26 66.3012   1
  -2  -1 -26 349.507 64.9588  -2
   2   1 -27 349.507 64.9588   1
  -2  -1 -25 282.867 62.4453  -2
   2   1 -26 282.867 62.4453   1
  -2   1 -24 95.9627 63.7612  -2
   2  -1 -25 95.9627 63.7612   1
  -2  -1 -23 151.636 36.5883  -2
   2   1 -24 151.636 36.5883   1
   2  -1  22 37.7075 30.5806  -2
  -2   1  23 37.7075 30.5806   1
   2   1  21 28.6274 29.3895  -2
  -2  -1  22 28.6274 29.3895   1
  -2   1 -20 73.6947 28.0399  -2
   2  -1 -21 73.6947 28.0399   1
  -2   1 -19 160.986 27.6035  -2
   2  -1 -20 160.986 27.6035   1
  -2  -1 -18 957.803 31.1858  -2
   2   1 -19 957.803 31.1858   1
  -2   1 -17 1039.91 30.9182  -2
   2  -1 -18 1039.91 30.9182   1
  -2  -1 -16 646.183 25.6858  -2
   2   1 -17 646.183 25.6858   1
   2   1  15 4758.80 46.9288  -2
  -2  -1  16 4758.80 46.9288   1
   2   1  14 50.6863 19.7999  -2
  -2  -1  15 50.6863 19.7999   1
  -2   1 -13 1185.85 24.9319  -2
   2  -1 -14 1185.85 24.9319   1
   2   1  12-2.46926 18.2673  -2
  -2  -1  13-2.46926 18.2673   1
  -2   1 -11 185.429 17.5780  -2
   2  -1 -12 185.429 17.5780   1
  -2   1 -10 13.2274 15.0337  -2
   2  -1 -11 13.2274 15.0337   1
   2  -1   9 1653.16 23.5936  -2
  -2   1  10 1653.16 23.5936   1
  -2   1  -8 70.4139 12.6395  -2
   2  -1  -9 70.4139 12.6395   1
  -2  -1  -7 255.529 11.8682  -2
   2   1  -8 255.529 11.8682   1
   2   1   6 28.8852 9.39626  -2
  -2  -1   7 28.8852 9.39626   1
  -2  -1  -5 147.122 9.18707  -2
   2   1  -6 147.122 9.18707   1
  -2  -1   5 9.76876 16.8776   1
   2   1   4 10.7545 7.53755  -2
  -2  -1   5 10.7545 7.53755   1
  -2  -1   4 5752.65 35.3105   1
  -2  -1  -3 6039.28 56.1262  -2
   2   1  -4 6039.28 56.1262   1
   2  -1  -3 9932.07 56.4880   1
   2   1   2 10857.7 65.4695  -2
  -2  -1   3 10857.7 65.4695   1
   2  -1  -2 2521.64 35.7022   1
   2  -1   0 466.246 12.8077   1
  -2  -1   1 761.091 19.8016  -2
   2   1   0 761.091 19.8016   1
   2   1   1 119.905 12.7118   1
  -2   1   2 283.198 20.4487  -2
   2  -1   1 283.198 20.4487   1
   2  -1   2 6428.09 45.2522   1
  -2   1  -3 326.016 8.22718   1
  -2   1   4 516.782 17.9572  -2
   2  -1   3 516.782 17.9572   1
   2   1   4 109.276 7.09740   1
  -2   1   5 150.224 14.1354  -2
   2  -1   4 150.224 14.1354   1
   2   1   5 211.086 8.99507   1
  -2   1   6 253.625 14.7253  -2
   2  -1   5 253.625 14.7253   1
   2   1   6 6.44721 29.2741   1
  -2   1   7 22.1056 11.7355  -2
   2  -1   6 22.1056 11.7355   1
  -2   1  -7 9.87067 19.6272   1
  -2   1   8 16.9301 11.2910  -2
   2  -1   7 16.9301 11.2910   1
  -2   1   9 795.771 52.3045  -2
   2  -1   8 795.771 52.3045   1
  -2   1  10 428.880 24.1997  -2
   2  -1   9 428.880 24.1997   1
  -2  -1  11 102.902 15.9823  -2
   2   1  10 102.902 15.9823   1
  -2   1  12 90.4846 14.3058  -2
   2  -1  11 90.4846 14.3058   1
   2  -1 -13 74.9424 15.2439  -2
  -2   1 -12 74.9424 15.2439   1
   2   1 -14 275.719 16.4177  -2
  -2  -1 -13 275.719 16.4177   1
   2   1 -15 37.0780 16.6187  -2
  -2  -1 -14 37.0780 16.6187   1
   2  -1 -16 256.250 19.2214  -2
  -2   1 -15 256.250 19.2214   1
   2   1 -17 71.6895 21.2454  -2
  -2  -1 -16 71.6895 21.2454   1
   2   1 -18 149.445 23.7102  -2
  -2  -1 -17 149.445 23.7102   1
   2  -1 -19 69.9131 22.2116  -2
  -2   1 -18 69.9131 22.2116   1
   2   1 -20 59.2282 23.4544  -2
  -2  -1 -19 59.2282 23.4544   1
   2   1 -21 532.355 27.7944  -2
  -2  -1 -20 532.355 27.7944   1
   2   1 -22 55.8115 28.7199  -2
  -2  -1 -21 55.8115 28.7199   1
   2   1 -23 53.2643 30.7112  -2
  -2  -1 -22 53.2643 30.7112   1
   2   1 -24 58.0592 33.6546  -2
  -2  -1 -23 58.0592 33.6546   1
   2   1 -25 45.1835 31.9727  -2
  -2  -1 -24 45.1835 31.9727   1
   2   1 -26 203.263 34.3718  -2
  -2  -1 -25 203.263 34.3718   1
   2   1 -27 77.6569 35.4841  -2
  -2  -1 -26 77.6569 35.4841   1
   2  -1 -28 72.0841 35.8493  -2
  -2   1 -27 72.0841 35.8493   1
   2  -1 -29 61.0060 42.4768  -2
  -2   1 -28 61.0060 42.4768   1
  -2  -2 -28 569.966 63.2318  -2
   2   2 -29 569.966 63.2318   1
  -2   2 -27 1456.81 77.1569  -2
   2  -2 -28 1456.81 77.1569   1
  -2  -2 -26 1630.56 104.317  -2
   2   2 -27 1630.56 104.317   1
  -2  -2 -25 480.284 56.0802  -2
   2   2 -26 480.284 56.0802   1
  -2  -2 -24 7457.73 160.744  -2
   2   2 -25 7457.73 160.744   1
  -2  -2 -23 3868.91 68.0837  -2
   2   2 -24 3868.91 68.0837   1
   2   2  22 2602.61 51.5461  -2
  -2  -2  23 2602.61 51.5461   1
   2   2  21 203.707 31.0481  -2
  -2  -2  22 203.707 31.0481   1
   2  -2  20 2584.70 47.7227  -2
  -2   2  21 2584.70 47.7227   1
   2   2  19 291.974 27.2020  -2
  -2  -2  20 291.974 27.2020   1
  -2   2 -18 1646.91 36.1507  -2
   2  -2 -19 1646.91 36.1507   1
  -2  -2 -17 4705.48 47.8352  -2
   2   2 -18 4705.48 47.8352   1
  -2  -2 -16 3070.83 43.2017  -2
   2   2 -17 3070.83 43.2017   1
  -2  -2 -15 7378.91 60.5345  -2
   2   2 -16 7378.91 60.5345   1
  -2  -2 -14 869.031 27.4003  -2
   2   2 -15 869.031 27.4003   1
   2  -2  13 316.757 26.4826  -2
  -2   2  14 316.757 26.4826   1
  -2  -2 -12 1362.86 29.3431  -2
   2   2 -13 1362.86 29.3431   1
   2  -2  11 14020.4 91.2730  -2
  -2   2  12 14020.4 91.2730   1
  -2   2 -10 400.986 18.1266  -2
   2  -2 -11 400.986 18.1266   1
  -2  -2  -9 13985.4 60.5743  -2
   2   2 -10 13985.4 60.5743   1
   2   2   8 215.656 12.8919  -2
  -2  -2   9 215.656 12.8919   1
  -2  -2  -7 7601.93 34.5055  -2
   2   2  -8 7601.93 34.5055   1
   2   2   6 7394.93 41.0303  -2
  -2  -2   7 7394.93 41.0303   1
  -2   2  -5 7136.02 26.1761  -2
   2  -2  -6 7136.02 26.1761   1
  -2   2   5 37899.8 167.206   1
   2  -2   4 38343.9 69.9850  -2
  -2   2   5 38343.9 69.9850   1
   2  -2  -4 2207.09 23.7225   1
  -2  -2  -3 2159.34 39.3549  -2
   2   2  -4 2159.34 39.3549   1
   2  -2  -3 85713.1 206.502   1
  -2  -2  -2 84663.5 184.300  -2
   2   2  -3 84663.5 184.300   1
   2   2  -2 4229.66 45.0360   1
  -2   2  -1 5278.69 61.8530  -2
   2  -2  -2 5278.69 61.8530   1
   2   2  -1 66185.7 226.904   1
  -2   2   0 68624.4 192.816  -2
   2  -2  -1 68624.4 192.816   1
   2   2   0 65388.0 143.140   1
  -2   2   1 68844.0 136.150  -2
   2  -2   0 68844.0 136.150   1
  -2  -2   2 34103.0 82.1550  -2
   2   2   1 34103.0 82.1550   1
   2  -2   2 8625.93 36.5053   1
  -2   2   3 12437.9 60.0365  -2
   2  -2   2 12437.9 60.0365   1
  -2   2  -3 59.5648 7.96118   1
  -2   2   4 295.733 19.6284  -2
   2  -2   3 295.733 19.6284   1
  -2   2  -4 22899.7 47.5038   1
  -2  -2   5 25150.4 102.506  -2
   2   2   4 25150.4 102.506   1
  -2   2  -5 229.309 12.9945   1
  -2   2   6 648.074 21.1523  -2
   2  -2   5 648.074 21.1523   1
   2   2   6 65.1817 12.0010   1
   2   2  -7 430.257 15.3599  -2
  -2  -2  -6 430.257 15.3599   1
   2  -2   7 3912.70 37.4445   1
  -2   2   8 4297.64 46.7779  -2
   2  -2   7 4297.64 46.7779   1
  -2   2   9 1706.12 59.3860  -2
   2  -2   8 1706.12 59.3860   1
   2   2 -10 25434.7 78.3139  -2
  -2  -2  -9 25434.7 78.3139   1
  -2   2  11 5290.91 99.1797  -2
   2  -2  10 5290.91 99.1797   1
  -2   2  12 12548.0 152.389  -2
   2  -2  11 12548.0 152.389   1
   2   2 -13 3946.17 70.6141  -2
  -2  -2 -12 3946.17 70.6141   1
   2  -2 -14 96.8241 15.3769  -2
  -2   2 -13 96.8241 15.3769   1
   2  -2 -15 123.525 16.5825  -2
  -2   2 -14 123.525 16.5825   1
   2   2 -16 5126.20 57.6921  -2
  -2  -2 -15 5126.20 57.6921   1
   2   2 -17 1653.08 49.6204  -2
  -2  -2 -16 1653.08 49.6204   1
   2  -2 -18 5171.87 84.2675  -2
  -2   2 -17 5171.87 84.2675   1
   2   2 -19 218.777 22.6102  -2
  -2  -2 -18 218.777 22.6102   1
   2   2 -20 1902.91 69.5349  -2
  -2  -2 -19 1902.91 69.5349   1
  -2   2  21 537.037 26.6588  -2
   2  -2  20 537.037 26.6588   1
   2  -2 -22 4185.64 128.025  -2
  -2   2 -21 4185.64 128.025   1
   2   2 -23 4824.94 139.677  -2
  -2  -2 -22 4824.94 139.677   1
   2  -2 -24 1825.51 114.944  -2
  -2   2 -23 1825.51 114.944   1
   2   2 -25 6136.88 161.573  -2
  -2  -2 -24 6136.88 161.573   1
   2  -2 -26 4259.25 151.127  -2
  -2   2 -25 4259.25 151.127   1
   2   2 -27 591.680 38.1424  -2
  -2  -2 -26 591.680 38.1424   1
   2  -2 -28 5806.55 177.228  -2
  -2   2 -27 5806.55 177.228   1
   2   2 -29 74.5597 42.6706  -2
  -2  -2 -28 74.5597 42.6706   1
  -2   3 -28 626.960 64.2880  -2
   2  -3 -29 626.960 64.2880   1
  -2  -3 -27 49.1853 57.1516  -2
   2   3 -28 49.1853 57.1516   1
  -2  -3 -26 469.946 57.7949  -2
   2   3 -27 469.946 57.7949   1
  -2  -3 -25 350.249 54.9655  -2
   2   3 -26 350.249 54.9655   1
  -2   3 -24 124.822 50.8734  -2
   2  -3 -25 124.822 50.8734   1
   2  -3  23 499.736 37.2966  -2
  -2   3  24 499.736 37.2966   1
  -2  -3 -22 150.007 31.9936  -2
   2   3 -23 150.007 31.9936   1
   2   3  21 256.595 29.5534  -2
  -2  -3  22 256.595 29.5534   1
   2   3  20 115.540 26.9728  -2
  -2  -3  21 115.540 26.9728   1
  -2   3 -19 417.882 30.4064  -2
   2  -3 -20 417.882 30.4064   1
  -2   3 -18 1336.38 38.2646  -2
   2  -3 -19 1336.38 38.2646   1
   2   3  17 158.243 26.9681  -2
  -2  -3  18 158.243 26.9681   1
  -2  -3 -16 801.226 34.8351  -2
   2   3 -17 801.226 34.8351   1
   2   3  15 525.823 26.1895  -2
  -2  -3  16 525.823 26.1895   1
   2  -3  14 408.915 25.1900  -2
  -2   3  15 408.915 25.1900   1
  -2   3 -13 817.834 25.5032  -2
   2  -3 -14 817.834 25.5032   1
  -2   3 -12 299.244 18.4408  -2
   2  -3 -13 299.244 18.4408   1
  -2  -3 -11 76.7036 15.9278  -2
   2   3 -12 76.7036 15.9278   1
   2  -3  10 186.783 14.9500  -2
  -2   3  11 186.783 14.9500   1
   2   3   9 216.988 14.3987  -2
  -2  -3  10 216.988 14.3987   1
  -2  -3  -8 552.190 17.5457  -2
   2   3  -9 552.190 17.5457   1
   2  -3   7 5.93639 11.8326  -2
  -2   3   8 5.93639 11.8326   1
  -2   3  -6 101.157 10.5915  -2
   2  -3  -7 101.157 10.5915   1
  -2  -3   6 3143.31 56.9751   1
  -2   3  -5 3098.31 22.3930  -2
   2  -3  -6 3098.31 22.3930   1
   2  -3  -5 483.784 20.6365   1
   2  -3   4 536.097 16.7153  -2
  -2   3   5 536.097 16.7153   1
  -2   3  -3 16198.0 91.0536  -2
   2  -3  -4 16198.0 91.0536   1
   2  -3  -3 447.256 21.7406   1
  -2  -3  -2 469.761 26.9613  -2
   2   3  -3 469.761 26.9613   1
   2   3  -2 7543.14 60.3310   1
  -2   3  -1 7463.85 73.9264  -2
   2  -3  -2 7463.85 73.9264   1
   2  -3  -1 2206.43 21.6491   1
  -2   3   0 2469.80 43.6821  -2
   2  -3  -1 2469.80 43.6821   1
   2   3   0 2203.27 21.1363   1
  -2  -3   1 2362.24 23.2076  -2
   2   3   0 2362.24 23.2076   1
   2   3   1 196.383 8.73699   1
  -2   3   2 438.324 21.2317  -2
   2  -3   1 438.324 21.2317   1
   2   3   2 69.6926 8.17026   1
  -2   3   3 103.365 12.1336  -2
   2  -3   2 103.365 12.1336   1
   2  -3   3 245.718 9.15648   1
   2  -3  -4 751.508 18.2801  -2
  -2   3  -3 751.508 18.2801   1
   2  -3   4 103.707 9.34348   1
   2   3  -5 128.255 15.6874  -2
  -2  -3  -4 128.255 15.6874   1
   2  -3   5 428.767 17.4122   1
   2   3  -6 574.225 14.0072  -2
  -2  -3  -5 574.225 14.0072   1
   2   3   6 2779.44 29.3337   1
   2   3  -7 3049.24 34.9017  -2
  -2  -3  -6 3049.24 34.9017   1
   2   3   7 36.5909 16.2745   1
  -2  -3   8 45.2132 12.5242  -2
   2   3   7 45.2132 12.5242   1
  -2  -3  -8 6395.54 38.7163   1
   2   3  -9 7001.66 64.7116  -2
  -2  -3  -8 7001.66 64.7116   1
  -2   3  10 634.524 30.8371  -2
   2  -3   9 634.524 30.8371   1
  -2   3  11 2503.08 56.4368  -2
   2  -3  10 2503.08 56.4368   1
  -2   3  12 505.803 28.7955  -2
   2  -3  11 505.803 28.7955   1
   2  -3 -13 3.41379 16.0330  -2
  -2   3 -12 3.41379 16.0330   1
   2  -3 -14 265.831 21.1802  -2
  -2   3 -13 265.831 21.1802   1
   2   3 -15 898.264 47.0091  -2
  -2  -3 -14 898.264 47.0091   1
   2   3 -16 87.8741 20.8319  -2
  -2  -3 -15 87.8741 20.8319   1
  -2  -3  17 105.318 20.5713  -2
   2   3  16 105.318 20.5713   1
   2   3 -18 103.696 19.1430  -2
  -2  -3 -17 103.696 19.1430   1
   2   3 -19 98.3110 20.1530  -2
  -2  -3 -18 98.3110 20.1530   1
   2   3 -20 23.5897 20.7412  -2
  -2  -3 -19 23.5897 20.7412   1
   2   3 -21 63.0066 23.8733  -2
  -2  -3 -20 63.0066 23.8733   1
   2  -3 -22 244.480 30.9893  -2
  -2   3 -21 244.480 30.9893   1
   2  -3 -23 161.574 37.3501  -2
  -2   3 -22 161.574 37.3501   1
   2   3 -24 34.3098 33.8038  -2
  -2  -3 -23 34.3098 33.8038   1
   2   3 -25 489.741 47.3276  -2
  -2  -3 -24 489.741 47.3276   1
   2   3 -26 135.259 35.5863  -2
  -2  -3 -25 135.259 35.5863   1
   2  -3 -27 450.698 40.2559  -2
  -2   3 -26 450.698 40.2559   1
   2  -3 -28 115.548 38.4868  -2
  -2   3 -27 115.548 38.4868   1
   2   3 -29 166.159 42.9216  -2
  -2  -3 -28 166.159 42.9216   1
  -2   4 -27 1995.24 123.070  -2
   2  -4 -28 1995.24 123.070   1
  -2  -4 -26 1132.02 64.1345  -2
   2   4 -27 1132.02 64.1345   1
  -2   4 -25 2457.72 119.054  -2
   2  -4 -26 2457.72 119.054   1
  -2   4 -24 833.022 57.6508  -2
   2  -4 -25 833.022 57.6508   1
   2  -4  23 576.270 38.3732  -2
  -2   4  24 576.270 38.3732   1
   2   4  22 740.631 34.1525  -2
  -2  -4  23 740.631 34.1525   1
  -2   4 -21 1079.46 37.3819  -2
   2  -4 -22 1079.46 37.3819   1
  -2   4 -20 410.482 30.3829  -2
   2  -4 -21 410.482 30.3829   1
  -2   4 -19 3095.85 50.4330  -2
   2  -4 -20 3095.85 50.4330   1
   2   4  18 9051.62 83.3284  -2
  -2  -4  19 9051.62 83.3284   1
   2  -4  17 14758.9 99.3260  -2
  -2   4  18 14758.9 99.3260   1
  -2   4 -16 12011.0 92.8724  -2
   2  -4 -17 12011.0 92.8724   1
  -2   4 -15 10735.8 87.8839  -2
   2  -4 -16 10735.8 87.8839   1
  -2  -4 -14 1513.85 29.0966  -2
   2   4 -15 1513.85 29.0966   1
  -2   4 -13 7292.97 61.4149  -2
   2  -4 -14 7292.97 61.4149   1
  -2   4 -12 11032.2 74.7707  -2
   2  -4 -13 11032.2 74.7707   1
   2   4  11 515.874 20.0405  -2
  -2  -4  12 515.874 20.0405   1
  -2   4 -10 21396.8 81.0505  -2
   2  -4 -11 21396.8 81.0505   1
  -2   4  -9 19228.1 77.1088  -2
   2  -4 -10 19228.1 77.1088   1
   2   4   8 9305.99 55.4719  -2
  -2  -4   9 9305.99 55.4719   1
  -2   4  -7 5751.67 32.0453  -2
   2  -4  -8 5751.67 32.0453   1
  -2  -4   7 5154.00 76.9071   1
  -2   4  -6 4837.79 31.4251  -2
   2  -4  -7 4837.79 31.4251   1
  -2  -4   6 71.3394 31.6606   1
  -2   4  -5 813.485 16.6459  -2
   2  -4  -6 813.485 16.6459   1
  -2   4   5 2908.45 42.7392   1
  -2   4  -4 3075.59 29.8082  -2
   2  -4  -5 3075.59 29.8082   1
   2  -4  -4 3003.89 54.5358   1
  -2   4  -3 3530.86 50.2094  -2
   2  -4  -4 3530.86 50.2094   1
   2  -4  -3 11232.4 50.7705   1
  -2  -4  -2 12648.1 79.4828  -2
   2   4  -3 12648.1 79.4828   1
  -2  -4   2 461.092 15.3875   1
  -2   4  -1 677.732 35.7345  -2
   2  -4  -2 677.732 35.7345   1
   2   4  -1 523.290 14.2943   1
  -2   4   0 772.416 33.1003  -2
   2  -4  -1 772.416 33.1003   1
   2   4   0 3878.12 27.4398   1
  -2   4   1 3751.71 29.6132  -2
   2  -4   0 3751.71 29.6132   1
   2  -4   1 4310.41 24.9921   1
  -2   4   2 4430.97 47.8521  -2
   2  -4   1 4430.97 47.8521   1
   2   4   2 21181.7 76.4381   1
  -2   4   3 20866.6 111.631  -2
   2  -4   2 20866.6 111.631   1
   2   4   3 9741.95 34.8101   1
  -2  -4   4 9786.01 61.8404  -2
   2   4   3 9786.01 61.8404   1
   2   4   4 9452.23 52.5412   1
  -2  -4   5 9193.81 69.6034  -2
   2   4   4 9193.81 69.6034   1
   2   4   5 17157.2 62.2312   1
  -2  -4   6 16930.6 101.836  -2
   2   4   5 16930.6 101.836   1
   2  -4   6 1140.29 28.2900   1
  -2  -4   7 1457.16 24.9499  -2
   2   4   6 1457.16 24.9499   1
   2  -4   7 11285.1 80.2682   1
   2   4  -8 11658.7 101.081  -2
  -2  -4  -7 11658.7 101.081   1
   2  -4   8 6434.32 61.7861   1
   2   4  -9 6620.61 72.8429  -2
  -2  -4  -8 6620.61 72.8429   1
  -2   4  10 1417.12 45.2823  -2
   2  -4   9 1417.12 45.2823   1
  -2  -4  11 2114.45 39.3111  -2
   2   4  10 2114.45 39.3111   1
  -2  -4  12 8097.33 90.8029  -2
   2   4  11 8097.33 90.8029   1
   2  -4 -13 1495.36 22.9008  -2
  -2   4 -12 1495.36 22.9008   1
   2   4 -14 11573.5 106.777  -2
  -2  -4 -13 11573.5 106.777   1
   2   4 -15 1317.42 32.9674  -2
  -2  -4 -14 1317.42 32.9674   1
   2   4 -16 1109.64 24.6393  -2
  -2  -4 -15 1109.64 24.6393   1
   2   4 -17 1152.48 27.7996  -2
  -2  -4 -16 1152.48 27.7996   1
   2   4 -18 2145.86 39.2337  -2
  -2  -4 -17 2145.86 39.2337   1
   2   4 -19 3664.78 49.1496  -2
  -2  -4 -18 3664.78 49.1496   1
   2   4 -20 181.877 22.9643  -2
  -2  -4 -19 181.877 22.9643   1
   2   4 -21 5461.00 66.0650  -2
  -2  -4 -20 5461.00 66.0650   1
   2   4 -22 3685.26 71.9128  -2
  -2  -4 -21 3685.26 71.9128   1
   2  -4 -23 13228.6 156.602  -2
  -2   4 -22 13228.6 156.602   1
   2  -4 -24 6281.43 115.373  -2
  -2   4 -23 6281.43 115.373   1
   2   4 -25 9626.50 140.370  -2
  -2  -4 -24 9626.50 140.370   1
   2  -4 -26 4391.80 152.618  -2
  -2   4 -25 4391.80 152.618   1
   2  -4 -27 6556.67 125.996  -2
  -2   4 -26 6556.67 125.996   1
   2  -4 -28 378.229 48.2416  -2
  -2   4 -27 378.229 48.2416   1
  -2   5 -27 28.0020 57.4957  -2
   2  -5 -28 28.0020 57.4957   1
  -2  -5 -26 60.7797 55.3863  -2
   2   5 -27 60.7797 55.3863   1
  -2  -5 -25 71.2322 53.2849  -2
   2   5 -26 71.2322 53.2849   1
  -2  -5 -24 867.256 51.8063  -2
   2   5 -25 867.256 51.8063   1
  -2   5 -23 66.7787 38.7626  -2
   2  -5 -24 66.7787 38.7626   1
   2  -5  22 2628.40 53.9679  -2
  -2   5  23 2628.40 53.9679   1
  -2   5 -21 88.3902 29.9872  -2
   2  -5 -22 88.3902 29.9872   1
   2   5  20 1202.16 41.7303  -2
  -2  -5  21 1202.16 41.7303   1
   2   5  19 313.900 30.1441  -2
  -2  -5  20 313.900 30.1441   1
   2  -5  18 143.807 27.8796  -2
  -2   5  19 143.807 27.8796   1
   2   5  17 1683.03 35.7841  -2
  -2  -5  18 1683.03 35.7841   1
   2   5  16 316.760 28.9364  -2
  -2  -5  17 316.760 28.9364   1
  -2  -5 -15 551.396 24.8452  -2
   2   5 -16 551.396 24.8452   1
  -2   5 -14 31.6263 19.4825  -2
   2  -5 -15 31.6263 19.4825   1
  -2  -5 -13 99.4188 19.2448  -2
   2   5 -14 99.4188 19.2448   1
   2  -5  12 282.161 19.1491  -2
  -2   5  13 282.161 19.1491   1
   2   5  11 44.4096 17.9069  -2
  -2  -5  12 44.4096 17.9069   1
   2   5  10 0.43265 16.8290  -2
  -2  -5  11 0.43265 16.8290   1
   2  -5   9 246.408 19.2931  -2
  -2   5  10 246.408 19.2931   1
   2  -5   8 100.194 15.4883  -2
  -2   5   9 100.194 15.4883   1
   2   5   7 455.009 18.3844  -2
  -2  -5   8 455.009 18.3844   1
   2  -5  -7 151.874 23.7538   1
  -2   5  -6 138.359 17.3844  -2
   2  -5  -7 138.359 17.3844   1
  -2  -5   6 4415.60 76.9116   1
   2   5   5 4303.05 34.3479  -2
  -2  -5   6 4303.05 34.3479   1
  -2  -5   5 1546.49 34.7544   1
  -2  -5  -4 1537.46 28.9492  -2
   2   5  -5 1537.46 28.9492   1
  -2  -5   4 7079.58 63.4673   1
  -2  -5  -3 7510.12 65.8114  -2
   2   5  -4 7510.12 65.8114   1
   2  -5  -3 2003.65 32.7715   1
  -2  -5   2 5688.41 50.6399   1
  -2   5  -1 5884.93 56.9095  -2
   2  -5  -2 5884.93 56.9095   1
  -2  -5   1 2030.02 21.7892   1
  -2   5   0 2123.04 45.8951  -2
   2  -5  -1 2123.04 45.8951   1
   2   5   0 601.634 12.6438   1
  -2   5   1 632.093 28.3026  -2
   2  -5   0 632.093 28.3026   1
   2   5   1 1659.77 23.7857   1
  -2   5   2 1937.40 26.3421  -2
   2  -5   1 1937.40 26.3421   1
   2   5   2 16.9520 8.90888   1
  -2   5   3 96.2253 13.8797  -2
   2  -5   2 96.2253 13.8797   1
   2  -5   3 7.90864 7.87892   1
  -2   5   4 265.717 15.7370  -2
   2  -5   3 265.717 15.7370   1
   2   5   4-3.43705 15.6193   1
  -2  -5   5 78.3041 14.2381  -2
   2   5   4 78.3041 14.2381   1
   2   5   5 14.9772 15.0771   1
   2   5  -6 158.012 15.0631  -2
  -2  -5  -5 158.012 15.0631   1
   2  -5   6 529.024 22.2280   1
  -2   5   7 593.194 25.3636  -2
   2  -5   6 593.194 25.3636   1
   2  -5   7 315.560 29.0829   1
  -2  -5   8 345.195 20.1657  -2
   2   5   7 345.195 20.1657   1
   2  -5   8 19.8612 25.5932   1
   2  -5  -9 10.7179 17.0680  -2
  -2   5  -8 10.7179 17.0680   1
   2  -5   9 1148.14 36.0483   1
  -2  -5  10 1201.85 39.8875  -2
   2   5   9 1201.85 39.8875   1
   2  -5 -11 64.7073 13.1275  -2
  -2   5 -10 64.7073 13.1275   1
   2   5 -12 599.838 28.7501  -2
  -2  -5 -11 599.838 28.7501   1
   2  -5 -13 112.041 16.2445  -2
  -2   5 -12 112.041 16.2445   1
   2  -5 -14 195.522 20.1534  -2
  -2   5 -13 195.522 20.1534   1
   2  -5 -15 121.670 18.2599  -2
  -2   5 -14 121.670 18.2599   1
   2   5 -16 309.681 20.1258  -2
  -2  -5 -15 309.681 20.1258   1
   2  -5 -17 47.6087 20.0503  -2
  -2   5 -16 47.6087 20.0503   1
  -2   5  18 1038.53 40.5903  -2
   2  -5  17 1038.53 40.5903   1
  -2   5  19 26.6581 22.1921  -2
   2  -5  18 26.6581 22.1921   1
   2   5 -20 176.221 23.2861  -2
  -2  -5 -19 176.221 23.2861   1
   2   5 -21 281.885 25.0461  -2
  -2  -5 -20 281.885 25.0461   1
   2   5 -22 81.7265 30.8080  -2
  -2  -5 -21 81.7265 30.8080   1
   2   5 -23 139.588 32.0791  -2
  -2  -5 -22 139.588 32.0791   1
   2   5 -24 313.475 41.3775  -2
  -2  -5 -23 313.475 41.3775   1
   2  -5 -25 30.0352 34.0565  -2
  -2   5 -24 30.0352 34.0565   1
   2   5 -26 91.5849 34.8714  -2
  -2  -5 -25 91.5849 34.8714   1
   2   5 -27 141.754 38.1618  -2
  -2  -5 -26 141.754 38.1618   1
   2  -5 -28 122.685 42.4053  -2
  -2   5 -27 122.685 42.4053   1
  -2   6 -27 817.320 58.5117  -2
   2  -6 -28 817.320 58.5117   1
  -2  -6 -26 1163.42 53.6974  -2
   2   6 -27 1163.42 53.6974   1
   2  -6  25 366.804 46.3200  -2
  -2   6  26 366.804 46.3200   1
  -2  -6 -24 302.509 44.1283  -2
   2   6 -25 302.509 44.1283   1
   2  -6  23 1172.13 48.6088  -2
  -2   6  24 1172.13 48.6088   1
  -2   6 -22 1178.00 54.0712  -2
   2  -6 -23 1178.00 54.0712   1
  -2   6 -21 3931.28 82.8893  -2
   2  -6 -22 3931.28 82.8893   1
   2   6  20 1394.07 47.2696  -2
  -2  -6  21 1394.07 47.2696   1
   2   6  19 6342.42 62.7951  -2
  -2  -6  20 6342.42 62.7951   1
  -2   6 -18 6872.38 74.4436  -2
   2  -6 -19 6872.38 74.4436   1
  -2   6 -17 1467.31 37.3043  -2
   2  -6 -18 1467.31 37.3043   1
  -2   6 -16 14823.0 112.022  -2
   2  -6 -17 14823.0 112.022   1
  -2  -6 -15 235.428 24.8684  -2
   2   6 -16 235.428 24.8684   1
  -2   6 -14 6729.61 60.3524  -2
   2  -6 -15 6729.61 60.3524   1
   2  -6  13 72.2995 20.1214  -2
  -2   6  14 72.2995 20.1214   1
   2   6  12 88.2765 18.0814  -2
  -2  -6  13 88.2765 18.0814   1
   2  -6  11 10870.6 82.2696  -2
  -2   6  12 10870.6 82.2696   1
   2  -6  10 7028.20 60.4423  -2
  -2   6  11 7028.20 60.4423   1
   2  -6   9 816.487 19.6053  -2
  -2   6  10 816.487 19.6053   1
   2  -6   8 18066.8 85.2153  -2
  -2   6   9 18066.8 85.2153   1
  -2   6  -7 749.297 20.3610  -2
   2  -6  -8 749.297 20.3610   1
   2  -6  -7 1964.40 58.0432   1
  -2  -6  -6 2256.47 24.7898  -2
   2   6  -7 2256.47 24.7898   1
   2  -6  -6 328.567 27.9417   1
  -2  -6  -5 1449.22 31.8261  -2
   2   6  -6 1449.22 31.8261   1
   2  -6  -5 365.158 19.0394   1
  -2  -6  -4 424.732 32.9064  -2
   2   6  -5 424.732 32.9064   1
   2  -6  -4 12341.1 72.8821   1
  -2  -6  -3 13861.0 88.3902  -2
   2   6  -4 13861.0 88.3902   1
   2  -6  -3 87.2647 21.6976   1
  -2  -6  -2 201.482 28.0672  -2
   2   6  -3 201.482 28.0672   1
  -2  -6   2 4804.91 51.9776   1
  -2   6  -1 6094.57 61.7709  -2
   2  -6  -2 6094.57 61.7709   1
  -2  -6   1 4296.55 44.7143   1
  -2  -6   0 4952.07 50.3731  -2
   2   6  -1 4952.07 50.3731   1
  -2  -6   0 20604.3 94.0140   1
   2   6   1 19088.1 107.974   1
  -2   6   2 19077.9 71.6752  -2
   2  -6   1 19077.9 71.6752   1
   2  -6   2 393.050 15.6223   1
  -2   6   3 409.297 14.9047  -2
   2  -6   2 409.297 14.9047   1
   2  -6   3 34697.5 80.8450   1
  -2  -6   4 35265.2 119.226  -2
   2   6   3 35265.2 119.226   1
   2  -6   4 375.147 13.2060   1
  -2   6   5 491.827 24.6413  -2
   2  -6   4 491.827 24.6413   1
   2  -6   5 25255.8 108.495   1
  -2   6   6 24992.7 142.873  -2
   2  -6   5 24992.7 142.873   1
   2  -6   6 7294.16 58.6497   1
  -2  -6   7 7492.37 55.6039  -2
   2   6   6 7492.37 55.6039   1
   2  -6   7 63.6679 28.8772   1
  -2  -6   8 210.236 18.3629  -2
   2   6   7 210.236 18.3629   1
  -2  -6   9 35372.9 117.572  -2
   2   6   8 35372.9 117.572   1
   2  -6   9 3521.72 57.4712   1
   2   6 -10 3473.41 38.4949  -2
  -2  -6  -9 3473.41 38.4949   1
  -2  -6  11 474.213 18.3603  -2
   2   6  10 474.213 18.3603   1
   2   6 -12 7333.09 57.2020  -2
  -2  -6 -11 7333.09 57.2020   1
  -2   6  13 364.512 17.3620  -2
   2  -6  12 364.512 17.3620   1
  -2  -6  14 1272.94 38.8662  -2
   2   6  13 1272.94 38.8662   1
  -2   6  15 2887.52 44.8279  -2
   2  -6  14 2887.52 44.8279   1
  -2  -6  16 4354.80 59.3829  -2
   2   6  15 4354.80 59.3829   1
  -2   6  17 9158.93 84.9348  -2
   2  -6  16 9158.93 84.9348   1
  -2  -6  18 1894.06 64.3999  -2
   2   6  17 1894.06 64.3999   1
   2   6 -19 1646.09 38.9745  -2
  -2  -6 -18 1646.09 38.9745   1
   2  -6 -20 411.923 27.2179  -2
  -2   6 -19 411.923 27.2179   1
   2   6 -21 726.114 41.7112  -2
  -2  -6 -20 726.114 41.7112   1
   2   6 -22 9680.27 133.852  -2
  -2  -6 -21 9680.27 133.852   1
   2   6 -23 252.596 33.9402  -2
  -2  -6 -22 252.596 33.9402   1
   2  -6 -24 16669.1 237.213  -2
  -2   6 -23 16669.1 237.213   1
   2   6 -25 742.014 37.0982  -2
  -2  -6 -24 742.014 37.0982   1
   2   6 -26 6648.86 135.897  -2
  -2  -6 -25 6648.86 135.897   1
   2  -6 -27 78.1812 38.2659  -2
  -2   6 -26 78.1812 38.2659   1
   2   6 -28 1003.19 83.6342  -2
  -2  -6 -27 1003.19 83.6342   1
  -2  -7 -27-25.0355 48.0124  -2
   2   7 -28-25.0355 48.0124   1
  -2   7 -26 47.3070 46.2675  -2
   2  -7 -27 47.3070 46.2675   1
  -2   7 -25 481.307 47.3658  -2
   2  -7 -26 481.307 47.3658   1
   2  -7  24 1271.10 55.4410  -2
  -2   7  25 1271.10 55.4410   1
  -2   7 -23 541.030 44.8018  -2
   2  -7 -24 541.030 44.8018   1
   2  -7  22 1679.21 57.0592  -2
  -2   7  23 1679.21 57.0592   1
  -2   7 -21 1455.14 41.3084  -2
   2  -7 -22 1455.14 41.3084   1
   2   7  20 223.756 29.0862  -2
  -2  -7  21 223.756 29.0862   1
  -2  -7 -19 1636.96 39.6127  -2
   2   7 -20 1636.96 39.6127   1
   2  -7  18 1990.81 40.0224  -2
  -2   7  19 1990.81 40.0224   1
   2  -7  17 1066.44 35.3316  -2
  -2   7  18 1066.44 35.3316   1
  -2   7 -16 2210.67 42.1500  -2
   2  -7 -17 2210.67 42.1500   1
   2   7  15 394.756 25.1521  -2
  -2  -7  16 394.756 25.1521   1
   2   7  14 569.978 25.0665  -2
  -2  -7  15 569.978 25.0665   1
   2   7  13 11.1304 21.1963  -2
  -2  -7  14 11.1304 21.1963   1
   2   7  12 661.099 22.7639  -2
  -2  -7  13 661.099 22.7639   1
   2  -7  11 63.9537 18.6575  -2
  -2   7  12 63.9537 18.6575   1
  -2   7 -10 474.862 22.7152  -2
   2  -7 -11 474.862 22.7152   1
   2   7   9 45.3138 19.2381  -2
  -2  -7  10 45.3138 19.2381   1
   2   7   8 98.7638 18.8851  -2
  -2  -7   9 98.7638 18.8851   1
  -2   7  -7 71.9905 18.5371  -2
   2  -7  -8 71.9905 18.5371   1
   2   7   6 2014.62 32.9617  -2
  -2  -7   7 2014.62 32.9617   1
  -2  -7   6 590.030 30.5637   1
  -2   7  -5 666.225 35.6668  -2
   2  -7  -6 666.225 35.6668   1
   2  -7  -5 1842.71 37.6820   1
  -2  -7  -4 2155.59 47.7913  -2
   2   7  -5 2155.59 47.7913   1
   2  -7  -4 264.590 25.4059   1
  -2  -7  -3 315.835 25.0294  -2
   2   7  -4 315.835 25.0294   1
   2  -7  -3 1518.44 65.0309   1
  -2   7  -2 1474.29 36.6921  -2
   2  -7  -3 1474.29 36.6921   1
   2   7   1 57.0313 19.5417  -2
  -2  -7   2 57.0313 19.5417   1
  -2  -7   1 430.502 15.7951   1
  -2  -7   0 554.120 17.1357   1
  -2  -7   1 528.941 55.2225  -2
   2   7   0 528.941 55.2225   1
   2   7   1 309.141 12.7594   1
   2   7  -2 378.674 31.8503  -2
  -2  -7  -1 378.674 31.8503   1
   2   7   2 678.311 22.2738   1
  -2   7   3 781.538 23.4565  -2
   2  -7   2 781.538 23.4565   1
   2   7   3 167.354 10.5716   1
  -2   7   4 225.814 21.2689  -2
   2  -7   3 225.814 21.2689   1
   2  -7   4 302.148 14.7407   1
  -2  -7   5 424.105 22.3504  -2
   2   7   4 424.105 22.3504   1
   2  -7   5 63.1440 24.8958   1
  -2   7   6 66.5849 20.9864  -2
   2  -7   5 66.5849 20.9864   1
   2  -7   6 1205.76 34.4226   1
  -2  -7   7 1393.58 26.6785  -2
   2   7   6 1393.58 26.6785   1
   2  -7   7 474.547 26.8057   1
   2   7  -8 548.628 21.4267  -2
  -2  -7  -7 548.628 21.4267   1
   2  -7   8 52.0591 31.8668   1
  -2  -7   9 17.8864 19.3448  -2
   2   7   8 17.8864 19.3448   1
   2   7 -10 158.216 13.7544  -2
  -2  -7  -9 158.216 13.7544   1
   2   7 -11 27.0669 14.3458  -2
  -2  -7 -10 27.0669 14.3458   1
   2   7 -12 47.4521 11.5537  -2
  -2  -7 -11 47.4521 11.5537   1
   2  -7 -13 469.700 23.8150  -2
  -2   7 -12 469.700 23.8150   1
   2  -7 -14 4.59851 16.9182  -2
  -2   7 -13 4.59851 16.9182   1
   2   7 -15 274.199 19.8745  -2
  -2  -7 -14 274.199 19.8745   1
  -2   7  16 47.0140 19.8471  -2
   2  -7  15 47.0140 19.8471   1
   2  -7 -17 145.110 21.5786  -2
  -2   7 -16 145.110 21.5786   1
  -2  -7  18 51.5655 21.5191  -2
   2   7  17 51.5655 21.5191   1
   2  -7 -19 684.840 30.0248  -2
  -2   7 -18 684.840 30.0248   1
   2   7 -20 120.442 24.5430  -2
  -2  -7 -19 120.442 24.5430   1
   2   7 -21 536.434 34.8437  -2
  -2  -7 -20 536.434 34.8437   1
   2  -7 -22 130.856 42.7226  -2
  -2   7 -21 130.856 42.7226   1
   2  -7 -23 128.152 33.9801  -2
  -2   7 -22 128.152 33.9801   1
   2  -7 -24 73.5615 34.8274  -2
  -2   7 -23 73.5615 34.8274   1
   2  -7 -25 86.9567 39.4991  -2
  -2   7 -24 86.9567 39.4991   1
   2  -7 -26 26.2068 35.5834  -2
  -2   7 -25 26.2068 35.5834   1
   2  -7 -27 122.118 36.6773  -2
  -2   7 -26 122.118 36.6773   1
   2  -7 -28 19.6917 41.4206  -2
  -2   7 -27 19.6917 41.4206   1
  -2   8 -27 650.766 53.0721  -2
   2  -8 -28 650.766 53.0721   1
  -2  -8 -26 617.971 51.0616  -2
   2   8 -27 617.971 51.0616   1
   2  -8  25 315.950 50.2637  -2
  -2   8  26 315.950 50.2637   1
   2  -8  24 5445.06 97.0602  -2
  -2   8  25 5445.06 97.0602   1
  -2  -8 -23 1165.58 49.6125  -2
   2   8 -24 1165.58 49.6125   1
  -2   8 -22 6744.91 81.2974  -2
   2  -8 -23 6744.91 81.2974   1
  -2  -8 -21 986.211 35.4049  -2
   2   8 -22 986.211 35.4049   1
   2   8  20 3187.29 56.0615  -2
  -2  -8  21 3187.29 56.0615   1
   2   8  19 548.310 30.7081  -2
  -2  -8  20 548.310 30.7081   1
  -2   8 -18 283.671 27.5943  -2
   2  -8 -19 283.671 27.5943   1
  -2   8 -17 5531.91 61.4994  -2
   2  -8 -18 5531.91 61.4994   1
   2  -8  16 1432.72 36.4598  -2
  -2   8  17 1432.72 36.4598   1
   2   8  15 2923.64 45.3460  -2
  -2  -8  16 2923.64 45.3460   1
   2  -8  14 22.4416 23.6302  -2
  -2   8  15 22.4416 23.6302   1
   2   8  13 2823.10 45.0068  -2
  -2  -8  14 2823.10 45.0068   1
  -2  -8 -12 454.714 21.6488  -2
   2   8 -13 454.714 21.6488   1
   2   8  11 3220.22 39.4799  -2
  -2  -8  12 3220.22 39.4799   1
   2   8  10 9102.56 55.0777  -2
  -2  -8  11 9102.56 55.0777   1
   2  -8   9 1885.65 32.7869  -2
  -2   8  10 1885.65 32.7869   1
   2  -8   8 5600.39 50.8872  -2
  -2   8   9 5600.39 50.8872   1
   2   8   7 13548.1 78.5358  -2
  -2  -8   8 13548.1 78.5358   1
   2  -8   6 863.031 26.0589  -2
  -2   8   7 863.031 26.0589   1
   2  -8  -6 6459.64 82.8007   1
  -2   8  -5 6532.15 64.8028  -2
   2  -8  -6 6532.15 64.8028   1
   2  -8  -5 10733.9 80.7221   1
  -2  -8  -4 11600.1 89.6275  -2
   2   8  -5 11600.1 89.6275   1
   2  -8  -4 2786.37 39.6768   1
  -2   8  -3 2812.60 63.0490  -2
   2  -8  -4 2812.60 63.0490   1
  -2   8  -2 15733.6 100.282  -2
   2  -8  -3 15733.6 100.282   1
  -2  -8   2 902.034 31.8526   1
  -2  -8  -1 1205.28 39.2828  -2
   2   8  -2 1205.28 39.2828   1
  -2  -8   1 12263.3 96.8403   1
   2   8   0 12288.1 60.3761  -2
  -2  -8   1 12288.1 60.3761   1
   2   8   0 10542.1 82.0998   1
  -2  -8   1 11325.4 75.0727  -2
   2   8   0 11325.4 75.0727   1
   2   8   1 4210.06 42.5255   1
  -2  -8   2 4297.21 62.2358  -2
   2   8   1 4297.21 62.2358   1
   2   8   2 23586.5 163.966   1
  -2  -8   3 23977.8 120.233  -2
   2   8   2 23977.8 120.233   1
   2   8   3 67.9743 11.7352   1
  -2   8   4 249.676 23.0821  -2
   2  -8   3 249.676 23.0821   1
  -2   8   5 35556.0 124.964  -2
   2  -8   4 35556.0 124.964   1
   2  -8   5 4077.16 56.5717   1
  -2   8   6 4269.33 56.9993  -2
   2  -8   5 4269.33 56.9993   1
   2  -8   6 7445.34 70.2427   1
  -2  -8   7 7546.41 51.3043  -2
   2   8   6 7546.41 51.3043   1
   2  -8   7 192.027 36.0637   1
  -2  -8   8 927.635 26.7598  -2
   2   8   7 927.635 26.7598   1
  -2  -8   9 6158.91 48.7027  -2
   2   8   8 6158.91 48.7027   1
   2  -8   9 15674.7 125.953   1
   2   8 -10 15448.9 89.0908  -2
  -2  -8  -9 15448.9 89.0908   1
  -2  -8  11 1091.41 24.6551  -2
   2   8  10 1091.41 24.6551   1
  -2   8  12 7916.83 52.7791  -2
   2  -8  11 7916.83 52.7791   1
  -2   8  13 330.329 18.6761  -2
   2  -8  12 330.329 18.6761   1
  -2   8  14 139.515 15.7089  -2
   2  -8  13 139.515 15.7089   1
  -2  -8  15 151.747 19.1066  -2
   2   8  14 151.747 19.1066   1
  -2   8  16 7154.40 90.0979  -2
   2  -8  15 7154.40 90.0979   1
   2   8 -17 3001.55 58.4830  -2
  -2  -8 -16 3001.55 58.4830   1
  -2  -8  18 16539.3 132.657  -2
   2   8  17 16539.3 132.657   1
   2  -8 -19 134.590 23.6741  -2
  -2   8 -18 134.590 23.6741   1
  -2  -8  20 2896.81 58.2578  -2
   2   8  19 2896.81 58.2578   1
   2   8 -21 1747.42 91.4459  -2
  -2  -8 -20 1747.42 91.4459   1
   2   8 -22 1359.44 90.7534  -2
  -2  -8 -21 1359.44 90.7534   1
   2   8 -23 3405.97 100.251  -2
  -2  -8 -22 3405.97 100.251   1
   2   8 -24 2395.31 94.6178  -2
  -2  -8 -23 2395.31 94.6178   1
   2   8 -25 5185.61 120.777  -2
  -2  -8 -24 5185.61 120.777   1
   2  -8 -26 51.3509 38.1152  -2
  -2   8 -25 51.3509 38.1152   1
   2  -8 -27 1235.20 74.8597  -2
  -2   8 -26 1235.20 74.8597   1
   2  -8 -28 853.198 75.6054  -2
  -2   8 -27 853.198 75.6054   1
  -2   9 -27 140.477 56.2982  -2
   2  -9 -28 140.477 56.2982   1
  -2   9 -26 90.2982 49.3650  -2
   2  -9 -27 90.2982 49.3650   1
  -2   9 -25 150.549 49.1838  -2
   2  -9 -26 150.549 49.1838   1
  -2   9 -24 149.184 47.6703  -2
   2  -9 -25 149.184 47.6703   1
  -2   9 -23 673.218 49.5460  -2
   2  -9 -24 673.218 49.5460   1
   2  -9  22 139.680 37.4593  -2
  -2   9  23 139.680 37.4593   1
  -2   9 -21 679.730 38.7742  -2
   2  -9 -22 679.730 38.7742   1
   2   9  20 368.835 32.1497  -2
  -2  -9  21 368.835 32.1497   1
   2  -9  19 537.450 31.9654  -2
  -2   9  20 537.450 31.9654   1
   2  -9  18 3262.58 57.5191  -2
  -2   9  19 3262.58 57.5191   1
   2  -9  17 87.6162 28.6325  -2
  -2   9  18 87.6162 28.6325   1
   2  -9  16 2088.41 45.1376  -2
  -2   9  17 2088.41 45.1376   1
   2   9  15 734.928 29.7691  -2
  -2  -9  16 734.928 29.7691   1
   2   9  14 173.038 25.0913  -2
  -2  -9  15 173.038 25.0913   1
   2   9  13 320.968 23.6053  -2
  -2  -9  14 320.968 23.6053   1
   2   9  12 830.679 28.8374  -2
  -2  -9  13 830.679 28.8374   1
   2  -9  11 13.6946 21.2456  -2
  -2   9  12 13.6946 21.2456   1
   2   9  10 2093.00 33.1849  -2
  -2  -9  11 2093.00 33.1849   1
  -2   9  -9 9.51599 21.5282  -2
   2  -9 -10 9.51599 21.5282   1
  -2   9  -8 692.032 25.6574  -2
   2  -9  -9 692.032 25.6574   1
  -2   9  -7 8.42543 22.8907  -2
   2  -9  -8 8.42543 22.8907   1
  -2   9  -6 32.3359 24.5522  -2
   2  -9  -7 32.3359 24.5522   1
   2  -9  -6 150.515 36.5882   1
  -2   9  -5 250.813 29.4110  -2
   2  -9  -6 250.813 29.4110   1
   2  -9  -5 458.337 42.2275   1
  -2   9  -4 567.258 31.8718  -2
   2  -9  -5 567.258 31.8718   1
   2  -9  -4 64.4752 36.8222   1
   2   9   3 141.865 22.7170  -2
  -2  -9   4 141.865 22.7170   1
  -2  -9  -2 346.315 25.1978  -2
   2   9  -3 346.315 25.1978   1
   2  -9  -2 28.4540 57.5394   1
  -2  -9  -1 42.9221 24.6673  -2
   2   9  -2 42.9221 24.6673   1
   2   9  -1-2.84754 27.3715   1
  -2  -9   0 30.7160 26.2337  -2
   2   9  -1 30.7160 26.2337   1
  -2  -9   0 10.7925 33.7399   1
  -2  -9   1 30.7579 20.1996  -2
   2   9   0 30.7579 20.1996   1
   2  -9   1 216.563 21.3989   1
   2   9  -2 272.462 23.5379  -2
  -2  -9  -1 272.462 23.5379   1
   2  -9   2 365.045 25.7847   1
  -2   9   3 380.581 19.5289  -2
   2  -9   2 380.581 19.5289   1
   2  -9   3 1273.11 20.0684   1
  -2   9   4 1397.64 29.6298  -2
   2  -9   3 1397.64 29.6298   1
   2   9   4 540.237 15.0738   1
   2   9  -5 578.255 29.9790  -2
  -2  -9  -4 578.255 29.9790   1
   2   9   5 1244.32 26.3846   1
   2   9  -6 1324.94 32.3566  -2
  -2  -9  -5 1324.94 32.3566   1
   2  -9   6 801.733 36.0782   1
  -2  -9   7 906.273 29.5389  -2
   2   9   6 906.273 29.5389   1
   2  -9   7 461.557 42.6928   1
  -2  -9   8 411.968 21.6116  -2
   2   9   7 411.968 21.6116   1
   2   9   8 1018.27 56.7191   1
  -2  -9   9 1163.18 28.1583  -2
   2   9   8 1163.18 28.1583   1
   2  -9   9-40.2583 35.0420   1
   2   9 -10 22.9913 22.3751  -2
  -2  -9  -9 22.9913 22.3751   1
  -2  -9  11 349.495 17.6165  -2
   2   9  10 349.495 17.6165   1
   2   9 -12 5.06597 17.0151  -2
  -2  -9 -11 5.06597 17.0151   1
  -2  -9  13 277.252 19.4945  -2
   2   9  12 277.252 19.4945   1
   2   9 -14 33.8838 15.3403  -2
  -2  -9 -13 33.8838 15.3403   1
   2  -9 -15 10.8125 16.3241  -2
  -2   9 -14 10.8125 16.3241   1
  -2   9  16 286.315 19.6312  -2
   2  -9  15 286.315 19.6312   1
  -2  -9  17 77.4514 22.1764  -2
   2   9  16 77.4514 22.1764   1
   2  -9 -18 97.5816 28.5987  -2
  -2   9 -17 97.5816 28.5987   1
   2   9 -19 658.990 31.6970  -2
  -2  -9 -18 658.990 31.6970   1
   2  -9 -20 191.303 28.6095  -2
  -2   9 -19 191.303 28.6095   1
   2   9 -21 588.249 35.3797  -2
  -2  -9 -20 588.249 35.3797   1
   2   9 -22 845.052 54.9287  -2
  -2  -9 -21 845.052 54.9287   1
   2   9 -23 133.826 35.0600  -2
  -2  -9 -22 133.826 35.0600   1
   2  -9 -24 223.630 40.1518  -2
  -2   9 -23 223.630 40.1518   1
   2  -9 -25 23.7081 35.7168  -2
  -2   9 -24 23.7081 35.7168   1
   2  -9 -26 56.9538 38.1781  -2
  -2   9 -25 56.9538 38.1781   1
   2  -9 -27 62.3076 45.6063  -2
  -2   9 -26 62.3076 45.6063   1
   2  -9 -28 46.8466 46.4275  -2
  -2   9 -27 46.8466 46.4275   1
   2 -10  26 171.717 51.7375  -2
  -2  10  27 171.717 51.7375   1
  -2 -10 -25 3886.44 88.8710  -2
   2  10 -26 3886.44 88.8710   1
   2 -10  24 5597.02 96.9370  -2
  -2  10  25 5597.02 96.9370   1
   2 -10  23 7053.83 102.074  -2
  -2  10  24 7053.83 102.074   1
   2 -10  22 4471.73 77.7506  -2
  -2  10  23 4471.73 77.7506   1
   2 -10  21 420.310 37.6636  -2
  -2  10  22 420.310 37.6636   1
   2 -10  20 4605.72 59.6967  -2
  -2  10  21 4605.72 59.6967   1
  -2  10 -19 182.723 30.4822  -2
   2 -10 -20 182.723 30.4822   1
  -2  10 -18 506.574 31.3602  -2
   2 -10 -19 506.574 31.3602   1
   2 -10  17 2315.95 49.2304  -2
  -2  10  18 2315.95 49.2304   1
  -2  10 -16 465.828 29.2526  -2
   2 -10 -17 465.828 29.2526   1
  -2  10 -15 2171.65 38.9407  -2
   2 -10 -16 2171.65 38.9407   1
  -2 -10 -14 401.797 25.5195  -2
   2  10 -15 401.797 25.5195   1
  -2  10 -13 136.883 26.8975  -2
   2 -10 -14 136.883 26.8975   1
   2 -10  12 3304.59 45.3072  -2
  -2  10  13 3304.59 45.3072   1
  -2 -10 -11 1665.01 33.5342  -2
   2  10 -12 1665.01 33.5342   1
   2 -10  10 1898.14 34.1691  -2
  -2  10  11 1898.14 34.1691   1
  -2 -10  -9 330.047 24.6738  -2
   2  10 -10 330.047 24.6738   1
   2 -10   8 1243.99 30.5216  -2
  -2  10   9 1243.99 30.5216   1
  -2  10  -7 275.867 24.8535  -2
   2 -10  -8 275.867 24.8535   1
  -2  10  -6 1591.68 40.0793  -2
   2 -10  -7 1591.68 40.0793   1
  -2  10  -5 4049.53 67.2382  -2
   2 -10  -6 4049.53 67.2382   1
   2 -10  -5 7653.98 107.639   1
  -2  10  -4 7712.58 62.7372  -2
   2 -10  -5 7712.58 62.7372   1
   2 -10  -4 11626.2 164.208   1
  -2 -10  -3 11710.6 89.1862  -2
   2  10  -4 11710.6 89.1862   1
  -2 -10  -2 13914.3 74.6695  -2
   2  10  -3 13914.3 74.6695   1
  -2 -10  -1 21139.0 99.9951  -2
   2  10  -2 21139.0 99.9951   1
   2  10  -1 16450.1 164.990   1
  -2 -10   0 16725.7 106.792  -2
   2  10  -1 16725.7 106.792   1
  -2 -10   0 3391.86 54.1819   1
   2  10  -1 4431.90 50.1416  -2
  -2 -10   0 4431.90 50.1416   1
   2 -10   1 7731.59 134.700   1
  -2  10   2 8321.58 42.2408  -2
   2 -10   1 8321.58 42.2408   1
   2 -10   2 476.398 20.4760   1
  -2 -10   3 1133.35 32.5218  -2
   2  10   2 1133.35 32.5218   1
   2 -10   3 193.408 20.5561   1
   2  10  -4 753.211 30.0754  -2
  -2 -10  -3 753.211 30.0754   1
   2 -10   4 804.992 18.7643   1
   2  10  -5 1173.40 32.5034  -2
  -2 -10  -4 1173.40 32.5034   1
   2 -10   5 1442.79 19.9226   1
  -2  10   6 1815.77 53.6543  -2
   2 -10   5 1815.77 53.6543   1
   2 -10   6 5252.42 92.0582   1
  -2 -10   7 5200.01 51.3526  -2
   2  10   6 5200.01 51.3526   1
  -2 -10   8 2700.11 40.1343  -2
   2  10   7 2700.11 40.1343   1
   2 -10   8 6633.50 95.8614   1
  -2 -10   9 6901.41 53.9511  -2
   2  10   8 6901.41 53.9511   1
   2 -10   9 5251.58 86.7958   1
  -2  10  10 4978.97 62.3395  -2
   2 -10   9 4978.97 62.3395   1
   2 -10  10 9132.35 108.799   1
   2  10 -11 9322.75 73.8648  -2
  -2 -10 -10 9322.75 73.8648   1
   2  10 -12 8491.74 62.6036  -2
  -2 -10 -11 8491.74 62.6036   1
   2  10 -13 2451.11 39.0692  -2
  -2 -10 -12 2451.11 39.0692   1
   2 -10 -14 22.4056 14.1127  -2
  -2  10 -13 22.4056 14.1127   1
  -2 -10  15 1987.99 47.7790  -2
   2  10  14 1987.99 47.7790   1
   2  10 -16 3082.87 60.5862  -2
  -2 -10 -15 3082.87 60.5862   1
   2  10 -17 5557.77 80.2360  -2
  -2 -10 -16 5557.77 80.2360   1
  -2 -10  18 10003.5 89.2883  -2
   2  10  17 10003.5 89.2883   1
  -2  10  19 2333.67 58.4329  -2
   2 -10  18 2333.67 58.4329   1
   2  10 -20 1887.69 90.0513  -2
  -2 -10 -19 1887.69 90.0513   1
   2  10 -21 3347.49 106.956  -2
  -2 -10 -20 3347.49 106.956   1
   2  10 -22 602.169 36.9176  -2
  -2 -10 -21 602.169 36.9176   1
   2  10 -23 336.672 38.6346  -2
  -2 -10 -22 336.672 38.6346   1
   2  10 -24 1100.38 69.9200  -2
  -2 -10 -23 1100.38 69.9200   1
   2 -10 -25 278.922 38.1788  -2
  -2  10 -24 278.922 38.1788   1
   2 -10 -26 212.438 39.1421  -2
  -2  10 -25 212.438 39.1421   1
   2  10 -27 179.989 47.2697  -2
  -2 -10 -26 179.989 47.2697   1
  -2  11 -26 198.644 52.6877  -2
   2 -11 -27 198.644 52.6877   1
  -2  11 -25 76.7722 49.1606  -2
   2 -11 -26 76.7722 49.1606   1
   2 -11  24 253.496 49.8457  -2
  -2  11  25 253.496 49.8457   1
  -2  11 -23 144.102 50.9192  -2
   2 -11 -24 144.102 50.9192   1
  -2  11 -22 105.826 48.0778  -2
   2 -11 -23 105.826 48.0778   1
   2 -11  21 51.0089 35.3886  -2
  -2  11  22 51.0089 35.3886   1
  -2  11 -20 278.383 34.2053  -2
   2 -11 -21 278.383 34.2053   1
  -2  11 -19 121.724 29.3201  -2
   2 -11 -20 121.724 29.3201   1
  -2  11 -18 1973.21 43.5332  -2
   2 -11 -19 1973.21 43.5332   1
   2  11  17 1192.47 37.2812  -2
  -2 -11  18 1192.47 37.2812   1
   2  11  16 741.544 31.4006  -2
  -2 -11  17 741.544 31.4006   1
  -2  11 -15 1676.66 41.2934  -2
   2 -11 -16 1676.66 41.2934   1
  -2  11 -14 314.799 28.9201  -2
   2 -11 -15 314.799 28.9201   1
   2  11  13 125.641 27.7133  -2
  -2 -11  14 125.641 27.7133   1
   2 -11  12 1692.38 36.3584  -2
  -2  11  13 1692.38 36.3584   1
   2  11  11 592.643 27.2353  -2
  -2 -11  12 592.643 27.2353   1
   2  11  10 979.188 35.5695  -2
  -2 -11  11 979.188 35.5695   1
   2  11   9 4221.79 52.9783  -2
  -2 -11  10 4221.79 52.9783   1
  -2  11  -8 95.5231 28.3225  -2
   2 -11  -9 95.5231 28.3225   1
  -2  11  -7 3956.51 42.6830  -2
   2 -11  -8 3956.51 42.6830   1
  -2  11  -6 707.152 31.7776  -2
   2 -11  -7 707.152 31.7776   1
  -2  11  -5 735.263 28.5826  -2
   2 -11  -6 735.263 28.5826   1
   2 -11  -5 1716.76 68.0823   1
   2  11   4 2180.71 50.5781  -2
  -2 -11   5 2180.71 50.5781   1
  -2 -11  -3 82.9522 27.5926  -2
   2  11  -4 82.9522 27.5926   1
  -2 -11  -2 333.322 27.6590  -2
   2  11  -3 333.322 27.6590   1
   2 -11  -2-4.51770 32.3608   1
  -2 -11  -1 0.16317 31.6242  -2
   2  11  -2 0.16317 31.6242   1
   2  11   0 49.0246 24.6773  -2
  -2 -11   1 49.0246 24.6773   1
  -2  11   1 202.899 20.4040  -2
   2 -11   0 202.899 20.4040   1
  -2  11   2 274.639 19.3328  -2
   2 -11   1 274.639 19.3328   1
   2  11   2 352.226 24.0508   1
   2  11  -3 418.892 21.7731  -2
  -2 -11  -2 418.892 21.7731   1
   2 -11   3 132.984 23.4013   1
  -2 -11   4 152.536 19.0411  -2
   2  11   3 152.536 19.0411   1
   2 -11   4 1793.42 29.5924   1
   2  11  -5 1991.33 31.3869  -2
  -2 -11  -4 1991.33 31.3869   1
   2 -11   5 1160.87 34.4509   1
  -2 -11   6 1260.31 32.3744  -2
   2  11   5 1260.31 32.3744   1
   2 -11   6 2076.70 26.2402   1
  -2 -11   7 2270.31 45.3147  -2
   2  11   6 2270.31 45.3147   1
  -2 -11   8 1599.36 35.5637  -2
   2  11   7 1599.36 35.5637   1
   2 -11   8 359.155 45.9573   1
  -2 -11   9 357.501 24.9190  -2
   2  11   8 357.501 24.9190   1
   2  11 -10 1077.80 36.2839  -2
  -2 -11  -9 1077.80 36.2839   1
   2 -11  10-17.8396 38.2906   1
  -2 -11  11 6.86520 20.3219  -2
   2  11  10 6.86520 20.3219   1
   2 -11 -12 570.888 25.8207  -2
  -2  11 -11 570.888 25.8207   1
  -2 -11  13 208.811 20.6256  -2
   2  11  12 208.811 20.6256   1
   2  11 -14 166.763 21.0225  -2
  -2 -11 -13 166.763 21.0225   1
   2 -11 -15 495.513 29.2681  -2
  -2  11 -14 495.513 29.2681   1
   2 -11 -16 103.646 18.8459  -2
  -2  11 -15 103.646 18.8459   1
   2 -11 -17 374.622 21.6604  -2
  -2  11 -16 374.622 21.6604   1
  -2 -11  18 583.709 36.3086  -2
   2  11  17 583.709 36.3086   1
   2 -11 -19 113.116 21.6752  -2
  -2  11 -18 113.116 21.6752   1
   2 -11 -20 135.855 26.5657  -2
  -2  11 -19 135.855 26.5657   1
  -2 -11  21 201.895 27.4483  -2
   2  11  20 201.895 27.4483   1
   2  11 -22 412.502 31.9031  -2
  -2 -11 -21 412.502 31.9031   1
  -2 -11  23 52.1318 29.5782  -2
   2  11  22 52.1318 29.5782   1
   2 -11 -24 24.5722 29.2725  -2
  -2  11 -23 24.5722 29.2725   1
   2 -11 -25 286.115 34.7844  -2
  -2  11 -24 286.115 34.7844   1
  -2 -11  26 51.0154 32.5398  -2
   2  11  25 51.0154 32.5398   1
   2 -11 -27 92.6937 48.4692  -2
  -2  11 -26 92.6937 48.4692   1
  -2  12 -26 2056.24 91.8856  -2
   2 -12 -27 2056.24 91.8856   1
   2 -12  25 2141.96 81.9475  -2
  -2  12  26 2141.96 81.9475   1
  -2  12 -24 2196.47 79.5695  -2
   2 -12 -25 2196.47 79.5695   1
  -2  12 -23 6276.29 100.790  -2
   2 -12 -24 6276.29 100.790   1
  -2  12 -22 1901.36 80.7028  -2
   2 -12 -23 1901.36 80.7028   1
   2  12  21 2781.01 62.0159  -2
  -2 -12  22 2781.01 62.0159   1
  -2  12 -20 212.507 36.5842  -2
   2 -12 -21 212.507 36.5842   1
   2 -12  19 1345.10 41.8845  -2
  -2  12  20 1345.10 41.8845   1
  -2  12 -18 4388.64 63.4200  -2
   2 -12 -19 4388.64 63.4200   1
   2  12  17 171.505 29.5275  -2
  -2 -12  18 171.505 29.5275   1
  -2  12 -16 1934.18 41.3573  -2
   2 -12 -17 1934.18 41.3573   1
  -2  12 -15 216.424 27.3301  -2
   2 -12 -16 216.424 27.3301   1
   2  12  14 1053.63 37.0283  -2
  -2 -12  15 1053.63 37.0283   1
  -2  12 -13 1851.22 42.5219  -2
   2 -12 -14 1851.22 42.5219   1
  -2  12 -12 109.181 28.1930  -2
   2 -12 -13 109.181 28.1930   1
   2  12  11 3277.79 47.3281  -2
  -2 -12  12 3277.79 47.3281   1
   2 -12  10 503.941 29.1007  -2
  -2  12  11 503.941 29.1007   1
   2  12   9 6696.36 65.3466  -2
  -2 -12  10 6696.36 65.3466   1
  -2 -12  -8 4237.91 61.2074  -2
   2  12  -9 4237.91 61.2074   1
   2  12   7 217.584 28.3981  -2
  -2 -12   8 217.584 28.3981   1
   2  12   6 183.925 26.7049  -2
  -2 -12   7 183.925 26.7049   1
  -2 -12  -5 6962.24 67.7738  -2
   2  12  -6 6962.24 67.7738   1
   2 -12  -5 403.912 53.2084   1
  -2 -12  -4 434.393 31.4913  -2
   2  12  -5 434.393 31.4913   1
  -2 -12  -3 14098.1 85.1550  -2
   2  12  -4 14098.1 85.1550   1
   2 -12   2 3489.13 54.5335  -2
  -2  12   3 3489.13 54.5335   1
   2  12   1 35791.9 151.079  -2
  -2 -12   2 35791.9 151.079   1
  -2 -12   1 4903.63 107.121   1
   2  12   0 5458.61 73.1996  -2
  -2 -12   1 5458.61 73.1996   1
  -2  12   1 314.649 23.9079  -2
   2 -12   0 314.649 23.9079   1
  -2 -12   2 2382.32 47.5696  -2
   2  12   1 2382.32 47.5696   1
  -2  12   3 396.838 18.9745  -2
   2 -12   2 396.838 18.9745   1
   2 -12   3 7231.32 67.3597   1
  -2  12   4 7728.57 69.2578  -2
   2 -12   3 7728.57 69.2578   1
   2 -12   4 288.739 19.8631   1
  -2 -12   5 331.126 26.6325  -2
   2  12   4 331.126 26.6325   1
   2 -12   5 14536.7 161.845   1
  -2 -12   6 13488.6 120.613  -2
   2  12   5 13488.6 120.613   1
   2 -12   6 126.377 18.5972   1
   2 -12  -7 124.276 28.7129  -2
  -2  12  -6 124.276 28.7129   1
   2 -12   7 1798.82 25.4707   1
  -2 -12   8 1862.03 41.8637  -2
   2  12   7 1862.03 41.8637   1
   2 -12   8 7724.16 40.7274   1
  -2  12   9 8472.64 71.7104  -2
   2 -12   8 8472.64 71.7104   1
   2  12 -10 1059.36 37.8833  -2
  -2 -12  -9 1059.36 37.8833   1
   2  12 -11 6151.09 64.0936  -2
  -2 -12 -10 6151.09 64.0936   1
   2  12 -12 1878.64 34.8110  -2
  -2 -12 -11 1878.64 34.8110   1
   2  12 -13 86.2745 21.3024  -2
  -2 -12 -12 86.2745 21.3024   1
  -2 -12  14 3176.02 54.8157  -2
   2  12  13 3176.02 54.8157   1
   2  12 -15 6628.83 64.2736  -2
  -2 -12 -14 6628.83 64.2736   1
  -2 -12  16 3232.96 66.8009  -2
   2  12  15 3232.96 66.8009   1
  -2 -12  17 8529.19 80.8269  -2
   2  12  16 8529.19 80.8269   1
  -2 -12  18 31.3674 20.9934  -2
   2  12  17 31.3674 20.9934   1
   2  12 -19 6013.45 85.8749  -2
  -2 -12 -18 6013.45 85.8749   1
   2  12 -20 4248.23 96.6960  -2
  -2 -12 -19 4248.23 96.6960   1
   2  12 -21 3611.69 94.9692  -2
  -2 -12 -20 3611.69 94.9692   1
   2  12 -22 5371.98 108.668  -2
  -2 -12 -21 5371.98 108.668   1
   2 -12 -23 274.251 30.7910  -2
  -2  12 -22 274.251 30.7910   1
   2  12 -24 5681.60 114.936  -2
  -2 -12 -23 5681.60 114.936   1
   2 -12 -25 264.995 31.9354  -2
  -2  12 -24 264.995 31.9354   1
   2  12 -26 3242.63 129.803  -2
  -2 -12 -25 3242.63 129.803   1
   2  12 -27 69.1161 69.9172  -2
  -2 -12 -26 69.1161 69.9172   1
  -2  13 -25 473.237 55.1631  -2
   2 -13 -26 473.237 55.1631   1
  -2  13 -24 477.374 56.7798  -2
   2 -13 -25 477.374 56.7798   1
  -2 -13 -23 986.734 59.0272  -2
   2  13 -24 986.734 59.0272   1
  -2  13 -22-1.56633 49.6025  -2
   2 -13 -23-1.56633 49.6025   1
  -2  13 -21 176.925 44.3494  -2
   2 -13 -22 176.925 44.3494   1
   2  13  20 46.8768 36.0987  -2
  -2 -13  21 46.8768 36.0987   1
   2 -13  19 105.822 37.4429  -2
  -2  13  20 105.822 37.4429   1
  -2  13 -18 318.438 31.3594  -2
   2 -13 -19 318.438 31.3594   1
  -2  13 -17 138.427 30.3279  -2
   2 -13 -18 138.427 30.3279   1
  -2  13 -16 32.1308 27.8839  -2
   2 -13 -17 32.1308 27.8839   1
  -2  13 -15 214.893 31.6535  -2
   2 -13 -16 214.893 31.6535   1
  -2  13 -14 1047.51 36.9081  -2
   2 -13 -15 1047.51 36.9081   1
  -2  13 -13 189.618 29.7661  -2
   2 -13 -14 189.618 29.7661   1
   2  13  12 841.222 33.7457  -2
  -2 -13  13 841.222 33.7457   1
   2  13  11 3061.40 47.9974  -2
  -2 -13  12 3061.40 47.9974   1
  -2  13 -10 103.627 28.1237  -2
   2 -13 -11 103.627 28.1237   1
   2  13   9 3539.79 66.2260  -2
  -2 -13  10 3539.79 66.2260   1
  -2  13  -8 2489.05 43.9976  -2
   2 -13  -9 2489.05 43.9976   1
  -2 -13  -7 2015.44 43.4317  -2
   2  13  -8 2015.44 43.4317   1
  -2  13  -6 6492.58 67.4058  -2
   2 -13  -7 6492.58 67.4058   1
  -2  13  -5 207.004 32.9898  -2
   2 -13  -6 207.004 32.9898   1
  -2 -13  -4 4624.73 56.3277  -2
   2  13  -5 4624.73 56.3277   1
   2 -13   3 2262.43 45.7624  -2
  -2  13   4 2262.43 45.7624   1
  -2 -13  -2 1372.90 40.9325  -2
   2  13  -3 1372.90 40.9325   1
   2 -13   1 1458.27 39.1684  -2
  -2  13   2 1458.27 39.1684   1
  -2  13   0 188.711 22.5969  -2
   2 -13  -1 188.711 22.5969   1
  -2  13   1 114.879 20.8924  -2
   2 -13   0 114.879 20.8924   1
   2  13  -2 235.102 19.8154  -2
  -2 -13  -1 235.102 19.8154   1
   2  13  -3 903.790 24.2171  -2
  -2 -13  -2 903.790 24.2171   1
  -2  13   4 2222.54 29.8008  -2
   2 -13   3 2222.54 29.8008   1
   2  13  -5 339.892 19.6676  -2
  -2 -13  -4 339.892 19.6676   1
   2 -13   5 2223.48 39.1161   1
  -2 -13   6 2346.89 36.1336  -2
   2  13   5 2346.89 36.1336   1
   2 -13   6 20.8451 22.5637   1
  -2 -13   7 290.994 25.6824  -2
   2  13   6 290.994 25.6824   1
  -2 -13   8 1642.76 37.4776  -2
   2  13   7 1642.76 37.4776   1
   2 -13   8 660.178 56.0025   1
  -2 -13   9 629.497 30.4888  -2
   2  13   8 629.497 30.4888   1
   2 -13   9 579.827 20.3795   1
  -2 -13  10 741.599 29.7538  -2
   2  13   9 741.599 29.7538   1
   2  13 -11 369.661 29.6755  -2
  -2 -13 -10 369.661 29.6755   1
   2 -13 -12 678.935 30.5723  -2
  -2  13 -11 678.935 30.5723   1
  -2 -13  13 224.679 23.3361  -2
   2  13  12 224.679 23.3361   1
  -2 -13  14 1642.64 38.7113  -2
   2  13  13 1642.64 38.7113   1
  -2 -13  15 80.5646 23.2736  -2
   2  13  14 80.5646 23.2736   1
   2  13 -16 598.731 31.2417  -2
  -2 -13 -15 598.731 31.2417   1
   2 -13 -17 258.272 22.5910  -2
  -2  13 -16 258.272 22.5910   1
   2 -13 -18 41.3737 20.7191  -2
  -2  13 -17 41.3737 20.7191   1
   2 -13 -19 97.7371 24.7302  -2
  -2  13 -18 97.7371 24.7302   1
   2  13 -20 130.399 25.8571  -2
  -2 -13 -19 130.399 25.8571   1
   2 -13 -21 103.683 27.4183  -2
  -2  13 -20 103.683 27.4183   1
   2 -13 -22 128.344 28.6668  -2
  -2  13 -21 128.344 28.6668   1
   2  13 -23 42.8522 29.4013  -2
  -2 -13 -22 42.8522 29.4013   1
   2 -13 -24 245.504 44.5140  -2
  -2  13 -23 245.504 44.5140   1
   2 -13 -25 64.5005 31.2384  -2
  -2  13 -24 64.5005 31.2384   1
   2  13 -26 263.561 78.8332  -2
  -2 -13 -25 263.561 78.8332   1
  -2 -14 -25 2311.08 79.7249  -2
   2  14 -26 2311.08 79.7249   1
  -2  14 -24 2893.04 83.9185  -2
   2 -14 -25 2893.04 83.9185   1
   2 -14  23 442.498 56.0232  -2
  -2  14  24 442.498 56.0232   1
   2 -14  22 1616.06 79.5591  -2
  -2  14  23 1616.06 79.5591   1
   2 -14  21 855.250 55.2651  -2
  -2  14  22 855.250 55.2651   1
  -2 -14 -20 1002.81 51.0237  -2
   2  14 -21 1002.81 51.0237   1
   2  14  19 1100.41 46.6555  -2
  -2 -14  20 1100.41 46.6555   1
  -2  14 -18 707.747 34.3333  -2
   2 -14 -19 707.747 34.3333   1
  -2  14 -17 6199.00 71.3520  -2
   2 -14 -18 6199.00 71.3520   1
  -2  14 -16 476.261 34.8057  -2
   2 -14 -17 476.261 34.8057   1
  -2  14 -15 12774.4 114.985  -2
   2 -14 -16 12774.4 114.985   1
  -2 -14 -14 393.851 35.0105  -2
   2  14 -15 393.851 35.0105   1
  -2  14 -13 1452.22 41.7642  -2
   2 -14 -14 1452.22 41.7642   1
  -2  14 -12 1217.73 46.2848  -2
   2 -14 -13 1217.73 46.2848   1
  -2  14 -11 2458.35 46.0132  -2
   2 -14 -12 2458.35 46.0132   1
   2  14  10 2010.03 49.3121  -2
  -2 -14  11 2010.03 49.3121   1
  -2 -14  -9 10785.3 87.8803  -2
   2  14 -10 10785.3 87.8803   1
   2  14   8 85.4416 30.4076  -2
  -2 -14   9 85.4416 30.4076   1
  -2  14  -7 9613.21 73.9919  -2
   2 -14  -8 9613.21 73.9919   1
  -2  14  -6 1039.05 36.1523  -2
   2 -14  -7 1039.05 36.1523   1
   2 -14  -6 1229.21 71.1357   1
   2  14   5 1240.81 52.6026  -2
  -2 -14   6 1240.81 52.6026   1
   2 -14  -5 2642.61 92.2911   1
   2  14   4 4216.73 71.3140  -2
  -2 -14   5 4216.73 71.3140   1
  -2  14  -3 936.775 38.6723  -2
   2 -14  -4 936.775 38.6723   1
  -2  14  -2 5010.87 84.0091  -2
   2 -14  -3 5010.87 84.0091   1
  -2  14  -1 410.041 31.2801  -2
   2 -14  -2 410.041 31.2801   1
   2  14   0 1039.40 37.1328  -2
  -2 -14   1 1039.40 37.1328   1
  -2 -14   1 18665.7 79.8419  -2
   2  14   0 18665.7 79.8419   1
   2  14  -2 130.846 34.6017  -2
  -2 -14  -1 130.846 34.6017   1
   2 -14   2 39158.1 302.339   1
   2  14  -3 37012.5 112.874  -2
  -2 -14  -2 37012.5 112.874   1
   2  14  -4 358.633 28.3029  -2
  -2 -14  -3 358.633 28.3029   1
   2  14  -5 37390.5 115.713  -2
  -2 -14  -4 37390.5 115.713   1
  -2  14   6 1112.57 29.1830  -2
   2 -14   5 1112.57 29.1830   1
  -2 -14   7 7370.80 48.9005  -2
   2  14   6 7370.80 48.9005   1
  -2 -14   8 1428.02 41.6797  -2
   2  14   7 1428.02 41.6797   1
  -2 -14   9 53.8729 18.9724  -2
   2  14   8 53.8729 18.9724   1
   2  14 -10 1775.12 40.5490  -2
  -2 -14  -9 1775.12 40.5490   1
   2  14 -11 3090.94 54.9901  -2
  -2 -14 -10 3090.94 54.9901   1
  -2  14  12 287.439 30.9147  -2
   2 -14  11 287.439 30.9147   1
   2  14 -13 3952.89 53.0598  -2
  -2 -14 -12 3952.89 53.0598   1
  -2  14  14 191.045 25.0181  -2
   2 -14  13 191.045 25.0181   1
  -2 -14  15 100.283 24.2228  -2
   2  14  14 100.283 24.2228   1
   2  14 -16 2948.23 49.9183  -2
  -2 -14 -15 2948.23 49.9183   1
   2  14 -17 1031.20 40.2412  -2
  -2 -14 -16 1031.20 40.2412   1
   2  14 -18 2101.85 56.5274  -2
  -2 -14 -17 2101.85 56.5274   1
  -2 -14  19 116.571 23.7063  -2
   2  14  18 116.571 23.7063   1
   2  14 -20 1614.44 64.2994  -2
  -2 -14 -19 1614.44 64.2994   1
  -2 -14  21 1662.15 82.2886  -2
   2  14  20 1662.15 82.2886   1
   2  14 -22 1988.57 85.9449  -2
  -2 -14 -21 1988.57 85.9449   1
   2  14 -23 13143.0 190.107  -2
  -2 -14 -22 13143.0 190.107   1
   2 -14 -24 905.846 64.3862  -2
  -2  14 -23 905.846 64.3862   1
   2  14 -25 10203.5 184.403  -2
  -2 -14 -24 10203.5 184.403   1
   2  14 -26 1671.23 115.760  -2
  -2 -14 -25 1671.23 115.760   1
  -2 -15 -25 1790.35 111.560  -2
   2  15 -26 1790.35 111.560   1
  -2  15 -24 250.256 56.9283  -2
   2 -15 -25 250.256 56.9283   1
  -2  15 -23 1277.60 63.0340  -2
   2 -15 -24 1277.60 63.0340   1
  -2 -15 -22 946.416 59.0433  -2
   2  15 -23 946.416 59.0433   1
  -2  15 -21 550.399 53.6240  -2
   2 -15 -22 550.399 53.6240   1
  -2  15 -20 1744.66 77.2015  -2
   2 -15 -21 1744.66 77.2015   1
   2  15  19 127.849 36.7891  -2
  -2 -15  20 127.849 36.7891   1
   2  15  18 472.539 40.3130  -2
  -2 -15  19 472.539 40.3130   1
  -2  15 -17 186.749 32.5671  -2
   2 -15 -18 186.749 32.5671   1
   2  15  16 77.9576 35.3619  -2
  -2 -15  17 77.9576 35.3619   1
   2 -15  15 71.3269 34.2160  -2
  -2  15  16 71.3269 34.2160   1
  -2  15 -14 75.1415 33.9413  -2
   2 -15 -15 75.1415 33.9413   1
  -2 -15 -13 82.2384 31.0409  -2
   2  15 -14 82.2384 31.0409   1
   2  15  12 23.5400 31.2825  -2
  -2 -15  13 23.5400 31.2825   1
  -2  15 -11 1697.16 50.8130  -2
   2 -15 -12 1697.16 50.8130   1
  -2  15 -10 1029.52 42.6893  -2
   2 -15 -11 1029.52 42.6893   1
  -2 -15  -9 521.626 34.0831  -2
   2  15 -10 521.626 34.0831   1
  -2  15  -8 5503.06 68.5032  -2
   2 -15  -9 5503.06 68.5032   1
   2  15   7 179.288 29.4402  -2
  -2 -15   8 179.288 29.4402   1
  -2  15  -6 3676.40 55.1811  -2
   2 -15  -7 3676.40 55.1811   1
  -2  15  -5 1569.71 53.6288  -2
   2 -15  -6 1569.71 53.6288   1
   2 -15  -5 370.724 65.5284   1
   2 -15   4 409.456 35.3464  -2
  -2  15   5 409.456 35.3464   1
   2 -15   3 4629.16 51.9830  -2
  -2  15   4 4629.16 51.9830   1
   2 -15   2 131.523 31.2425  -2
  -2  15   3 131.523 31.2425   1
   2 -15   1 1145.42 34.6740  -2
  -2  15   2 1145.42 34.6740   1
   2  15   0 1052.49 32.6583  -2
  -2 -15   1 1052.49 32.6583   1
  -2 -15   1 60.8627 21.2308  -2
   2  15   0 60.8627 21.2308   1
   2  15  -2 386.398 22.8090  -2
  -2 -15  -1 386.398 22.8090   1
   2  15  -3 290.474 23.9367  -2
  -2 -15  -2 290.474 23.9367   1
   2  15  -4 174.426 21.2170  -2
  -2 -15  -3 174.426 21.2170   1
   2  15  -5-30.7128 21.1952  -2
  -2 -15  -4-30.7128 21.1952   1
   2 -15   5 701.684 65.2201   1
  -2 -15   6 707.839 25.3156  -2
   2  15   5 707.839 25.3156   1
  -2  15   7 497.769 22.8159  -2
   2 -15   6 497.769 22.8159   1
  -2  15   8 190.118 21.9746  -2
   2 -15   7 190.118 21.9746   1
  -2 -15   9 712.275 35.1558  -2
   2  15   8 712.275 35.1558   1
  -2 -15  10 137.754 19.8137  -2
   2  15   9 137.754 19.8137   1
  -2 -15  11 28.2215 19.1551  -2
   2  15  10 28.2215 19.1551   1
   2 -15 -12 84.3834 30.9830  -2
  -2  15 -11 84.3834 30.9830   1
   2  15 -13 8.06337 30.7529  -2
  -2 -15 -12 8.06337 30.7529   1
  -2 -15  14 19.0170 24.6393  -2
   2  15  13 19.0170 24.6393   1
   2  15 -15 478.526 27.8311  -2
  -2 -15 -14 478.526 27.8311   1
  -2 -15  16 491.826 28.6261  -2
   2  15  15 491.826 28.6261   1
   2  15 -17 408.191 30.3383  -2
  -2 -15 -16 408.191 30.3383   1
   2  15 -18 17.6932 18.8105  -2
  -2 -15 -17 17.6932 18.8105   1
   2  15 -19 230.324 21.4908  -2
  -2 -15 -18 230.324 21.4908   1
   2  15 -20 45.4399 21.4233  -2
  -2 -15 -19 45.4399 21.4233   1
   2  15 -21 112.354 22.3495  -2
  -2 -15 -20 112.354 22.3495   1
   2  15 -22 94.6058 23.4476  -2
  -2 -15 -21 94.6058 23.4476   1
   2 -15 -23 23.9004 23.6543  -2
  -2  15 -22 23.9004 23.6543   1
   2 -15 -24 103.048 29.5089  -2
  -2  15 -23 103.048 29.5089   1
   2  15 -25 314.218 79.5933  -2
  -2 -15 -24 314.218 79.5933   1
  -2  16 -24 1489.49 85.5208  -2
   2 -16 -25 1489.49 85.5208   1
  -2  16 -23 504.105 58.8263  -2
   2 -16 -24 504.105 58.8263   1
  -2  16 -22 2063.50 67.8994  -2
   2 -16 -23 2063.50 67.8994   1
  -2  16 -21 963.370 65.9755  -2
   2 -16 -22 963.370 65.9755   1
  -2  16 -20 2387.97 107.029  -2
   2 -16 -21 2387.97 107.029   1
   2  16  19 347.850 42.1196  -2
  -2 -16  20 347.850 42.1196   1
   2 -16  18 5201.80 98.5353  -2
  -2  16  19 5201.80 98.5353   1
  -2  16 -17 1798.33 68.3950  -2
   2 -16 -18 1798.33 68.3950   1
  -2  16 -16 3243.24 66.9097  -2
   2 -16 -17 3243.24 66.9097   1
   2 -16  15 72.1734 35.3807  -2
  -2  16  16 72.1734 35.3807   1
  -2  16 -14 1649.47 56.4544  -2
   2 -16 -15 1649.47 56.4544   1
   2  16  13 101.680 31.1032  -2
  -2 -16  14 101.680 31.1032   1
  -2  16 -12 93.3804 30.6910  -2
   2 -16 -13 93.3804 30.6910   1
  -2 -16 -11 42.1575 30.7314  -2
   2  16 -12 42.1575 30.7314   1
  -2  16 -10 2341.38 65.7609  -2
   2 -16 -11 2341.38 65.7609   1
  -2  16  -9 6432.22 80.4027  -2
   2 -16 -10 6432.22 80.4027   1
   2  16   8 10627.5 81.0343  -2
  -2 -16   9 10627.5 81.0343   1
  -2  16  -7 3996.64 60.0758  -2
   2 -16  -8 3996.64 60.0758   1
   2  16   6 415.384 36.3736  -2
  -2 -16   7 415.384 36.3736   1
  -2  16  -5 1053.05 40.4833  -2
   2 -16  -6 1053.05 40.4833   1
   2 -16   4 2420.32 52.2939  -2
  -2  16   5 2420.32 52.2939   1
  -2  16  -3 1673.83 69.7311  -2
   2 -16  -4 1673.83 69.7311   1
  -2  16  -2 2395.41 44.2677  -2
   2 -16  -3 2395.41 44.2677   1
   2  16   1 1605.03 49.3823  -2
  -2 -16   2 1605.03 49.3823   1
   2  16   0 13197.8 106.159  -2
  -2 -16   1 13197.8 106.159   1
  -2 -16   1 4668.51 61.5109  -2
   2  16   0 4668.51 61.5109   1
   2  16  -2 29575.8 140.919  -2
  -2 -16  -1 29575.8 140.919   1
   2  16  -3 9930.48 75.7377  -2
  -2 -16  -2 9930.48 75.7377   1
   2  16  -4 21280.4 80.8506  -2
  -2 -16  -3 21280.4 80.8506   1
  -2  16   5 14950.4 81.7470  -2
   2 -16   4 14950.4 81.7470   1
  -2 -16   6 18163.2 86.0216  -2
   2  16   5 18163.2 86.0216   1
  -2 -16   7 2205.56 31.7848  -2
   2  16   6 2205.56 31.7848   1
  -2 -16   8 440.066 25.4701  -2
   2  16   7 440.066 25.4701   1
   2  16  -9 1545.37 46.3279  -2
  -2 -16  -8 1545.37 46.3279   1
  -2 -16  10 382.938 23.8548  -2
   2  16   9 382.938 23.8548   1
  -2 -16  11 188.535 21.4034  -2
   2  16  10 188.535 21.4034   1
  -2  16  12 129.125 21.4760  -2
   2 -16  11 129.125 21.4760   1
   2  16 -13 1151.57 43.6361  -2
  -2 -16 -12 1151.57 43.6361   1
   2  16 -14 155.255 32.2898  -2
  -2 -16 -13 155.255 32.2898   1
  -2 -16  15 241.048 28.6745  -2
   2  16  14 241.048 28.6745   1
   2 -16 -16 195.134 29.9437  -2
  -2  16 -15 195.134 29.9437   1
  -2 -16  17 2082.98 52.2835  -2
   2  16  16 2082.98 52.2835   1
  -2 -16  18 196.865 36.7587  -2
   2  16  17 196.865 36.7587   1
   2  16 -19 1013.51 56.4761  -2
  -2 -16 -18 1013.51 56.4761   1
   2  16 -20 2315.65 74.0310  -2
  -2 -16 -19 2315.65 74.0310   1
   2 -16 -21 234.937 37.1027  -2
  -2  16 -20 234.937 37.1027   1
   2  16 -22 4772.10 113.146  -2
  -2 -16 -21 4772.10 113.146   1
   2  16 -23 968.953 55.2635  -2
  -2 -16 -22 968.953 55.2635   1
   2  16 -24 8777.28 168.538  -2
  -2 -16 -23 8777.28 168.538   1
   2  16 -25 663.899 68.4777  -2
  -2 -16 -24 663.899 68.4777   1
  -2 -17 -24 285.629 92.4740  -2
   2  17 -25 285.629 92.4740   1
   2 -17  23 41.6572 55.1256  -2
  -2  17  24 41.6572 55.1256   1
  -2  17 -22 1458.87 74.7800  -2
   2 -17 -23 1458.87 74.7800   1
  -2  17 -21 254.226 61.7067  -2
   2 -17 -22 254.226 61.7067   1
   2 -17  20 1495.61 71.1782  -2
  -2  17  21 1495.61 71.1782   1
   2  17  19 1432.78 58.5003  -2
  -2 -17  20 1432.78 58.5003   1
   2  17  18 47.8463 44.5506  -2
  -2 -17  19 47.8463 44.5506   1
   2  17  17 449.675 48.3426  -2
  -2 -17  18 449.675 48.3426   1
   2 -17  16 486.067 44.5381  -2
  -2  17  17 486.067 44.5381   1
   2 -17  15 31.6896 33.7612  -2
  -2  17  16 31.6896 33.7612   1
  -2 -17 -14 264.466 35.8878  -2
   2  17 -15 264.466 35.8878   1
   2  17  13 31.8955 31.6647  -2
  -2 -17  14 31.8955 31.6647   1
  -2 -17 -12 47.7222 31.6832  -2
   2  17 -13 47.7222 31.6832   1
  -2 -17 -11 191.519 33.5697  -2
   2  17 -12 191.519 33.5697   1
  -2 -17 -10 118.202 32.7635  -2
   2  17 -11 118.202 32.7635   1
   2  17   9 438.215 31.7318  -2
  -2 -17  10 438.215 31.7318   1
   2  17   8 1004.19 40.0453  -2
  -2 -17   9 1004.19 40.0453   1
  -2  17  -7 1840.53 42.5341  -2
   2 -17  -8 1840.53 42.5341   1
  -2 -17  -6 271.798 34.1393  -2
   2  17  -7 271.798 34.1393   1
  -2  17  -5 852.637 37.3472  -2
   2 -17  -6 852.637 37.3472   1
  -2  17  -4 1103.44 37.2000  -2
   2 -17  -5 1103.44 37.2000   1
  -2  17  -3 217.658 37.9945  -2
   2 -17  -4 217.658 37.9945   1
   2 -17   2 2600.84 52.6463  -2
  -2  17   3 2600.84 52.6463   1
   2 -17   1 313.823 32.0919  -2
  -2  17   2 313.823 32.0919   1
   2  17   0 2116.97 36.5430  -2
  -2 -17   1 2116.97 36.5430   1
   2  17  -1 2485.13 44.9097  -2
  -2 -17   0 2485.13 44.9097   1
  -2 -17   2 1062.85 29.9242  -2
   2  17   1 1062.85 29.9242   1
  -2 -17   3 3652.68 45.2173  -2
   2  17   2 3652.68 45.2173   1
   2  17  -4 271.660 25.8830  -2
  -2 -17  -3 271.660 25.8830   1
  -2 -17   5 1222.56 29.4105  -2
   2  17   4 1222.56 29.4105   1
  -2 -17   6 1918.03 33.1418  -2
   2  17   5 1918.03 33.1418   1
  -2 -17   7 196.748 24.1497  -2
   2  17   6 196.748 24.1497   1
  -2 -17   8 1061.07 30.4464  -2
   2  17   7 1061.07 30.4464   1
  -2  17   9 35.8894 25.0195  -2
   2 -17   8 35.8894 25.0195   1
  -2 -17  10 559.939 36.0652  -2
   2  17   9 559.939 36.0652   1
  -2 -17  11 24.9168 22.0760  -2
   2  17  10 24.9168 22.0760   1
  -2  17  12 631.225 37.7147  -2
   2 -17  11 631.225 37.7147   1
   2 -17 -13 610.108 37.7991  -2
  -2  17 -12 610.108 37.7991   1
   2  17 -14 156.012 37.9905  -2
  -2 -17 -13 156.012 37.9905   1
   2  17 -15 1950.30 50.1693  -2
  -2 -17 -14 1950.30 50.1693   1
  -2  17  16 78.3287 29.4637  -2
   2 -17  15 78.3287 29.4637   1
  -2 -17  17 210.329 33.9582  -2
   2  17  16 210.329 33.9582   1
   2  17 -18 361.271 39.9676  -2
  -2 -17 -17 361.271 39.9676   1
   2  17 -19 203.816 39.0246  -2
  -2 -17 -18 203.816 39.0246   1
  -2 -17  20 1161.94 60.6735  -2
   2  17  19 1161.94 60.6735   1
  -2 -17  21 239.289 41.0475  -2
   2  17  20 239.289 41.0475   1
   2  17 -22 170.047 38.7202  -2
  -2 -17 -21 170.047 38.7202   1
   2  17 -23 456.500 41.2895  -2
  -2 -17 -22 456.500 41.2895   1
   2  17 -24 1.93394 63.3545  -2
  -2 -17 -23 1.93394 63.3545   1
  -2  18 -23 3170.22 99.9666  -2
   2 -18 -24 3170.22 99.9666   1
  -2 -18 -22 639.601 67.9769  -2
   2  18 -23 639.601 67.9769   1
   2 -18  21 5724.52 149.142  -2
  -2  18  22 5724.52 149.142   1
   2 -18  20 861.279 67.8192  -2
  -2  18  21 861.279 67.8192   1
   2  18  19 3426.74 100.499  -2
  -2 -18  20 3426.74 100.499   1
   2  18  18 3516.31 71.7941  -2
  -2 -18  19 3516.31 71.7941   1
   2 -18  17 939.463 48.0646  -2
  -2  18  18 939.463 48.0646   1
   2 -18  16 6581.21 89.7938  -2
  -2  18  17 6581.21 89.7938   1
  -2 -18 -15 173.797 42.6385  -2
   2  18 -16 173.797 42.6385   1
  -2  18 -14 1211.96 52.1258  -2
   2 -18 -15 1211.96 52.1258   1
  -2 -18 -13 65.2737 33.7724  -2
   2  18 -14 65.2737 33.7724   1
  -2 -18 -12 255.929 34.2693  -2
   2  18 -13 255.929 34.2693   1
  -2  18 -11 511.398 35.1514  -2
   2 -18 -12 511.398 35.1514   1
  -2  18 -10 89.9493 33.2451  -2
   2 -18 -11 89.9493 33.2451   1
  -2  18  -9 1779.00 44.8244  -2
   2 -18 -10 1779.00 44.8244   1
  -2  18  -8 8864.30 89.0273  -2
   2 -18  -9 8864.30 89.0273   1
  -2 -18  -7 662.632 40.6466  -2
   2  18  -8 662.632 40.6466   1
  -2  18  -6 3177.64 59.8679  -2
   2 -18  -7 3177.64 59.8679   1
  -2  18  -5 7158.89 115.252  -2
   2 -18  -6 7158.89 115.252   1
  -2  18  -4 4663.73 78.6670  -2
   2 -18  -5 4663.73 78.6670   1
   2 -18   3 16165.2 121.397  -2
  -2  18   4 16165.2 121.397   1
   2 -18   2 3292.09 77.8356  -2
  -2  18   3 3292.09 77.8356   1
   2 -18   1 13042.2 97.1055  -2
  -2  18   2 13042.2 97.1055   1
  -2  18   0 1404.22 45.8739  -2
   2 -18  -1 1404.22 45.8739   1
   2  18  -1 18612.3 98.4447  -2
  -2 -18   0 18612.3 98.4447   1
   2  18  -2 1554.73 50.1043  -2
  -2 -18  -1 1554.73 50.1043   1
   2  18  -3 9542.39 62.6742  -2
  -2 -18  -2 9542.39 62.6742   1
   2  18  -4 6338.13 58.7753  -2
  -2 -18  -3 6338.13 58.7753   1
  -2 -18   5 1115.41 30.0605  -2
   2  18   4 1115.41 30.0605   1
  -2 -18   6 9231.81 56.5644  -2
   2  18   5 9231.81 56.5644   1
  -2 -18   7 1833.65 38.4405  -2
   2  18   6 1833.65 38.4405   1
  -2  18   8 7398.56 66.7293  -2
   2 -18   7 7398.56 66.7293   1
   2  18  -9 6441.71 70.4303  -2
  -2 -18  -8 6441.71 70.4303   1
  -2 -18  10 660.546 40.2709  -2
   2  18   9 660.546 40.2709   1
  -2 -18  11 389.243 25.9762  -2
   2  18  10 389.243 25.9762   1
  -2 -18  12 903.515 39.2969  -2
   2  18  11 903.515 39.2969   1
   2  18 -13 661.226 40.2308  -2
  -2 -18 -12 661.226 40.2308   1
  -2  18  14 786.904 41.7289  -2
   2 -18  13 786.904 41.7289   1
  -2 -18  15 410.844 41.0823  -2
   2  18  14 410.844 41.0823   1
   2  18 -16 2473.84 67.8617  -2
  -2 -18 -15 2473.84 67.8617   1
  -2  18  17 4832.92 79.1892  -2
   2 -18  16 4832.92 79.1892   1
   2  18 -18 7870.58 106.272  -2
  -2 -18 -17 7870.58 106.272   1
   2  18 -19 4409.24 103.881  -2
  -2 -18 -18 4409.24 103.881   1
  -2 -18  20 305.373 43.7477  -2
   2  18  19 305.373 43.7477   1
  -2 -18  21 1910.65 91.5774  -2
   2  18  20 1910.65 91.5774   1
  -2 -18  22 513.434 41.9389  -2
   2  18  21 513.434 41.9389   1
   2  18 -23 309.133 42.7754  -2
  -2 -18 -22 309.133 42.7754   1
   2  18 -24 1748.12 89.2809  -2
  -2 -18 -23 1748.12 89.2809   1
  -2 -19 -22 382.471 72.3395  -2
   2  19 -23 382.471 72.3395   1
  -2  19 -21 193.559 62.9897  -2
   2 -19 -22 193.559 62.9897   1
  -2 -19 -20 220.253 61.3942  -2
   2  19 -21 220.253 61.3942   1
   2  19  19 836.879 56.7981  -2
  -2 -19  20 836.879 56.7981   1
  -2 -19 -18 524.730 47.5272  -2
   2  19 -19 524.730 47.5272   1
  -2 -19 -17 189.286 45.7133  -2
   2  19 -18 189.286 45.7133   1
  -2 -19 -16 1324.94 53.5582  -2
   2  19 -17 1324.94 53.5582   1
  -2 -19 -15 329.239 45.1162  -2
   2  19 -16 329.239 45.1162   1
  -2 -19 -14 662.355 47.1283  -2
   2  19 -15 662.355 47.1283   1
   2  19  13 890.788 40.3513  -2
  -2 -19  14 890.788 40.3513   1
  -2  19 -12 38.9040 32.6358  -2
   2 -19 -13 38.9040 32.6358   1
  -2  19 -11 321.767 33.8083  -2
   2 -19 -12 321.767 33.8083   1
  -2  19 -10 42.1134 31.5376  -2
   2 -19 -11 42.1134 31.5376   1
  -2  19  -9 1412.68 42.4842  -2
   2 -19 -10 1412.68 42.4842   1
  -2  19  -8 488.172 34.1075  -2
   2 -19  -9 488.172 34.1075   1
  -2  19  -7 266.842 35.9941  -2
   2 -19  -8 266.842 35.9941   1
  -2  19  -6 562.292 39.0458  -2
   2 -19  -7 562.292 39.0458   1
  -2  19  -5 733.731 39.2730  -2
   2 -19  -6 733.731 39.2730   1
   2 -19   4 47.5853 34.0723  -2
  -2  19   5 47.5853 34.0723   1
  -2  19  -3 131.822 36.6440  -2
   2 -19  -4 131.822 36.6440   1
   2 -19   2 103.951 33.0715  -2
  -2  19   3 103.951 33.0715   1
   2 -19   1 1051.25 34.7116  -2
  -2  19   2 1051.25 34.7116   1
   2  19   0 195.369 29.2690  -2
  -2 -19   1 195.369 29.2690   1
  -2 -19   1 2166.46 42.0157  -2
   2  19   0 2166.46 42.0157   1
   2  19  -2 1711.30 44.6441  -2
  -2 -19  -1 1711.30 44.6441   1
   2  19  -3 1641.48 41.0721  -2
  -2 -19  -2 1641.48 41.0721   1
   2  19  -4 3357.78 46.9695  -2
  -2 -19  -3 3357.78 46.9695   1
  -2 -19   5 389.077 27.4736  -2
   2  19   4 389.077 27.4736   1
  -2  19   6 2878.17 41.2651  -2
   2 -19   5 2878.17 41.2651   1
  -2 -19   7 4521.26 48.5700  -2
   2  19   6 4521.26 48.5700   1
  -2 -19   8 1598.08 37.6632  -2
   2  19   7 1598.08 37.6632   1
   2  19  -9 679.060 42.4241  -2
  -2 -19  -8 679.060 42.4241   1
  -2 -19  10 181.327 28.4757  -2
   2  19   9 181.327 28.4757   1
  -2  19  11 47.8337 26.8055  -2
   2 -19  10 47.8337 26.8055   1
  -2 -19  12 166.403 25.6870  -2
   2  19  11 166.403 25.6870   1
  -2  19  13 127.519 25.8013  -2
   2 -19  12 127.519 25.8013   1
   2  19 -14 78.4938 37.4818  -2
  -2 -19 -13 78.4938 37.4818   1
  -2 -19  15 234.644 43.4158  -2
   2  19  14 234.644 43.4158   1
  -2 -19  16 305.167 44.7739  -2
   2  19  15 305.167 44.7739   1
   2  19 -17 59.6574 44.4919  -2
  -2 -19 -16 59.6574 44.4919   1
   2  19 -18 118.632 43.2276  -2
  -2 -19 -17 118.632 43.2276   1
   2  19 -19 2018.11 78.5216  -2
  -2 -19 -18 2018.11 78.5216   1
   2  19 -20 154.224 41.8368  -2
  -2 -19 -19 154.224 41.8368   1
   2 -19 -21 1166.76 64.7515  -2
  -2  19 -20 1166.76 64.7515   1
   2  19 -22 42.9622 41.4413  -2
  -2 -19 -21 42.9622 41.4413   1
   2  19 -23 91.9092 54.1574  -2
  -2 -19 -22 91.9092 54.1574   1
  -2 -20 -22 5024.57 143.067  -2
   2  20 -23 5024.57 143.067   1
  -2 -20 -21-12.7150 64.2561  -2
   2  20 -22-12.7150 64.2561   1
  -2  20 -20 4376.21 164.236  -2
   2 -20 -21 4376.21 164.236   1
  -2  20 -19 523.830 64.8536  -2
   2 -20 -20 523.830 64.8536   1
   2  20  18 52.6937 60.9921  -2
  -2 -20  19 52.6937 60.9921   1
  -2 -20 -17 974.784 52.9291  -2
   2  20 -18 974.784 52.9291   1
  -2 -20 -16 101.990 45.2561  -2
   2  20 -17 101.990 45.2561   1
  -2 -20 -15 435.072 50.6423  -2
   2  20 -16 435.072 50.6423   1
  -2 -20 -14 162.395 43.6105  -2
   2  20 -15 162.395 43.6105   1
  -2  20 -13 117.796 41.3312  -2
   2 -20 -14 117.796 41.3312   1
  -2  20 -12 305.487 35.9669  -2
   2 -20 -13 305.487 35.9669   1
  -2  20 -11 535.210 37.1088  -2
   2 -20 -12 535.210 37.1088   1
  -2  20 -10 2109.42 51.6985  -2
   2 -20 -11 2109.42 51.6985   1
  -2  20  -9 1741.95 47.3224  -2
   2 -20 -10 1741.95 47.3224   1
   2  20   8 1817.51 58.4775  -2
  -2 -20   9 1817.51 58.4775   1
  -2  20  -7 1865.41 52.4910  -2
   2 -20  -8 1865.41 52.4910   1
  -2  20  -6 5624.11 75.4437  -2
   2 -20  -7 5624.11 75.4437   1
  -2  20  -5 2539.56 54.4700  -2
   2 -20  -6 2539.56 54.4700   1
   2 -20   4 5952.71 76.3064  -2
  -2  20   5 5952.71 76.3064   1
   2 -20   3 519.387 41.6014  -2
  -2  20   4 519.387 41.6014   1
  -2  20  -2 13307.1 111.299  -2
   2 -20  -3 13307.1 111.299   1
   2 -20   1 406.736 41.9874  -2
  -2  20   2 406.736 41.9874   1
  -2 -20   0 7752.65 73.4343  -2
   2  20  -1 7752.65 73.4343   1
   2  20  -1 676.808 37.4987  -2
  -2 -20   0 676.808 37.4987   1
   2  20  -2 560.715 33.5243  -2
  -2 -20  -1 560.715 33.5243   1
   2  20  -3 2274.53 44.3138  -2
  -2 -20  -2 2274.53 44.3138   1
  -2  20   4 732.092 33.1076  -2
   2 -20   3 732.092 33.1076   1
  -2  20   5 1032.81 32.1323  -2
   2 -20   4 1032.81 32.1323   1
  -2  20   6 339.567 27.9852  -2
   2 -20   5 339.567 27.9852   1
   2  20  -7 601.713 31.2453  -2
  -2 -20  -6 601.713 31.2453   1
  -2  20   8 6104.51 86.6107  -2
   2 -20   7 6104.51 86.6107   1
   2  20  -9 338.340 31.0969  -2
  -2 -20  -8 338.340 31.0969   1
  -2 -20  10 6794.37 59.6221  -2
   2  20   9 6794.37 59.6221   1
  -2 -20  11 840.297 45.3152  -2
   2  20  10 840.297 45.3152   1
  -2 -20  12 2302.34 38.9852  -2
   2  20  11 2302.34 38.9852   1
   2  20 -13 382.716 28.3428  -2
  -2 -20 -12 382.716 28.3428   1
  -2 -20  14 653.816 48.5237  -2
   2  20  13 653.816 48.5237   1
   2  20 -15 11.3960 43.8562  -2
  -2 -20 -14 11.3960 43.8562   1
   2  20 -16 6872.82 111.326  -2
  -2 -20 -15 6872.82 111.326   1
   2  20 -17 324.280 47.3381  -2
  -2 -20 -16 324.280 47.3381   1
   2  20 -18 12002.5 170.645  -2
  -2 -20 -17 12002.5 170.645   1
   2 -20 -19 512.575 59.5441  -2
  -2  20 -18 512.575 59.5441   1
   2  20 -20 2705.71 104.668  -2
  -2 -20 -19 2705.71 104.668   1
   2  20 -21 364.901 63.9018  -2
  -2 -20 -20 364.901 63.9018   1
   2  20 -22 88.6318 61.3565  -2
  -2 -20 -21 88.6318 61.3565   1
   2  20 -23 436.999 93.6919  -2
  -2 -20 -22 436.999 93.6919   1
  -2  21 -21 245.126 74.7027  -2
   2 -21 -22 245.126 74.7027   1
  -2  21 -20 17.3308 62.1176  -2
   2 -21 -21 17.3308 62.1176   1
  -2  21 -19 207.154 61.3308  -2
   2 -21 -20 207.154 61.3308   1
  -2  21 -18 246.073 68.6373  -2
   2 -21 -19 246.073 68.6373   1
  -2  21 -17 80.5570 53.6900  -2
   2 -21 -18 80.5570 53.6900   1
   2  21  16 124.410 53.2655  -2
  -2 -21  17 124.410 53.2655   1
   2  21  15 1908.40 76.1722  -2
  -2 -21  16 1908.40 76.1722   1
  -2 -21 -14 30.9450 44.8648  -2
   2  21 -15 30.9450 44.8648   1
   2  21  13 1941.87 68.1248  -2
  -2 -21  14 1941.87 68.1248   1
  -2  21 -12 1717.50 59.9895  -2
   2 -21 -13 1717.50 59.9895   1
  -2 -21 -11 535.087 42.2934  -2
   2  21 -12 535.087 42.2934   1
  -2  21 -10 3288.83 77.5259  -2
   2 -21 -11 3288.83 77.5259   1
  -2  21  -9 78.6892 34.5112  -2
   2 -21 -10 78.6892 34.5112   1
  -2  21  -8 1464.94 48.6312  -2
   2 -21  -9 1464.94 48.6312   1
   2  21   7 767.834 42.2654  -2
  -2 -21   8 767.834 42.2654   1
  -2  21  -6 228.797 36.2819  -2
   2 -21  -7 228.797 36.2819   1
   2 -21   5 518.085 40.5360  -2
  -2  21   6 518.085 40.5360   1
   2 -21   4 280.131 38.7424  -2
  -2  21   5 280.131 38.7424   1
  -2  21  -3 56.5308 32.0665  -2
   2 -21  -4 56.5308 32.0665   1
   2 -21   2 10.1236 30.1304  -2
  -2  21   3 10.1236 30.1304   1
   2 -21   1 123.087 30.6573  -2
  -2  21   2 123.087 30.6573   1
   2  21   0 324.618 33.4800  -2
  -2 -21   1 324.618 33.4800   1
   2  21  -1 183.860 32.5989  -2
  -2 -21   0 183.860 32.5989   1
  -2  21   2 1246.59 41.0480  -2
   2 -21   1 1246.59 41.0480   1
   2  21  -3 570.168 33.4081  -2
  -2 -21  -2 570.168 33.4081   1
   2  21  -4 997.068 35.3789  -2
  -2 -21  -3 997.068 35.3789   1
   2  21  -5 1915.33 41.6132  -2
  -2 -21  -4 1915.33 41.6132   1
  -2  21   6 86.6751 27.4236  -2
   2 -21   5 86.6751 27.4236   1
  -2 -21   7 4761.74 56.9654  -2
   2  21   6 4761.74 56.9654   1
  -2  21   8 309.518 34.7165  -2
   2 -21   7 309.518 34.7165   1
  -2  21   9 2051.15 43.6462  -2
   2 -21   8 2051.15 43.6462   1
  -2 -21  10 1121.28 45.6259  -2
   2  21   9 1121.28 45.6259   1
  -2 -21  11 266.717 32.4242  -2
   2  21  10 266.717 32.4242   1
  -2 -21  12 121.762 29.1449  -2
   2  21  11 121.762 29.1449   1
   2  21 -13 869.273 54.4042  -2
  -2 -21 -12 869.273 54.4042   1
  -2  21  14 89.1248 30.0513  -2
   2 -21  13 89.1248 30.0513   1
  -2  21  15 410.439 47.6620  -2
   2 -21  14 410.439 47.6620   1
  -2 -21  16 119.793 54.9147  -2
   2  21  15 119.793 54.9147   1
  -2 -21  17 25.4702 55.9454  -2
   2  21  16 25.4702 55.9454   1
   2  21 -18 320.784 59.4322  -2
  -2 -21 -17 320.784 59.4322   1
   2  21 -19 511.061 61.4006  -2
  -2 -21 -18 511.061 61.4006   1
   2  21 -20 443.690 61.2856  -2
  -2 -21 -19 443.690 61.2856   1
   2  21 -21 992.537 72.5256  -2
  -2 -21 -20 992.537 72.5256   1
   2  21 -22 457.526 84.2350  -2
  -2 -21 -21 457.526 84.2350   1
  -2  22 -20 120.514 64.4120  -2
   2 -22 -21 120.514 64.4120   1
  -2  22 -19 691.208 69.5171  -2
   2 -22 -20 691.208 69.5171   1
  -2  22 -18 348.962 71.5348  -2
   2 -22 -19 348.962 71.5348   1
  -2  22 -17 318.142 70.3088  -2
   2 -22 -18 318.142 70.3088   1
   2  22  16 2687.31 83.3958  -2
  -2 -22  17 2687.31 83.3958   1
   2  22  15 417.972 56.5487  -2
  -2 -22  16 417.972 56.5487   1
  -2 -22 -14 761.237 49.3245  -2
   2  22 -15 761.237 49.3245   1
  -2  22 -13 686.505 48.1408  -2
   2 -22 -14 686.505 48.1408   1
  -2  22 -12 262.510 44.2870  -2
   2 -22 -13 262.510 44.2870   1
   2  22  11 393.289 45.1579  -2
  -2 -22  12 393.289 45.1579   1
  -2  22 -10 4893.59 66.3701  -2
   2 -22 -11 4893.59 66.3701   1
  -2  22  -9 332.333 41.2862  -2
   2 -22 -10 332.333 41.2862   1
  -2  22  -8 6116.97 93.3638  -2
   2 -22  -9 6116.97 93.3638   1
  -2  22  -7 164.068 39.4608  -2
   2 -22  -8 164.068 39.4608   1
  -2  22  -6 3408.56 58.2354  -2
   2 -22  -7 3408.56 58.2354   1
  -2  22  -5 1097.82 45.6351  -2
   2 -22  -6 1097.82 45.6351   1
   2 -22   4 200.253 35.9693  -2
  -2  22   5 200.253 35.9693   1
   2 -22   3 1926.42 47.5698  -2
  -2  22   4 1926.42 47.5698   1
   2  22   2 1982.76 57.6711  -2
  -2 -22   3 1982.76 57.6711   1
   2 -22   1 2219.10 50.4026  -2
  -2  22   2 2219.10 50.4026   1
   2  22   0 447.910 35.8301  -2
  -2 -22   1 447.910 35.8301   1
  -2  22   1 1004.33 37.5877  -2
   2 -22   0 1004.33 37.5877   1
   2  22  -2 1201.37 39.6636  -2
  -2 -22  -1 1201.37 39.6636   1
   2  22  -3 331.952 33.3744  -2
  -2 -22  -2 331.952 33.3744   1
   2  22  -4 6301.44 66.6640  -2
  -2 -22  -3 6301.44 66.6640   1
  -2  22   5 245.861 30.9625  -2
   2 -22   4 245.861 30.9625   1
  -2  22   6 6385.52 56.5167  -2
   2 -22   5 6385.52 56.5167   1
  -2 -22   7 4496.79 59.5478  -2
   2  22   6 4496.79 59.5478   1
   2  22  -8 405.988 34.5962  -2
  -2 -22  -7 405.988 34.5962   1
  -2  22   9 6380.95 68.2566  -2
   2 -22   8 6380.95 68.2566   1
  -2 -22  10 2074.07 47.8865  -2
   2  22   9 2074.07 47.8865   1
  -2 -22  11 3732.96 72.8963  -2
   2  22  10 3732.96 72.8963   1
  -2  22  12 1456.69 40.9974  -2
   2 -22  11 1456.69 40.9974   1
   2  22 -13 48.9149 32.5974  -2
  -2 -22 -12 48.9149 32.5974   1
   2  22 -14 101.089 59.4258  -2
  -2 -22 -13 101.089 59.4258   1
   2  22 -15 2300.79 90.4111  -2
  -2 -22 -14 2300.79 90.4111   1
  -2 -22  16 2137.51 102.277  -2
   2  22  15 2137.51 102.277   1
  -2 -22  17 7059.65 117.376  -2
   2  22  16 7059.65 117.376   1
   2  22 -18 356.417 65.9749  -2
  -2 -22 -17 356.417 65.9749   1
   2  22 -19 3446.94 151.146  -2
  -2 -22 -18 3446.94 151.146   1
  -2 -22  20 88.4784 56.6734  -2
   2  22  19 88.4784 56.6734   1
   2  22 -21 1140.95 75.5284  -2
  -2 -22 -20 1140.95 75.5284   1
  -2  23 -19 246.095 67.7172  -2
   2 -23 -20 246.095 67.7172   1
  -2  23 -18 6.25270 82.5910  -2
   2 -23 -19 6.25270 82.5910   1
  -2  23 -17 136.784 71.3526  -2
   2 -23 -18 136.784 71.3526   1
  -2 -23 -16 103.372 67.1929  -2
   2  23 -17 103.372 67.1929   1
  -2 -23 -15 476.383 73.2936  -2
   2  23 -16 476.383 73.2936   1
   2  23  14 975.135 59.1002  -2
  -2 -23  15 975.135 59.1002   1
  -2  23 -13 159.496 51.4811  -2
   2 -23 -14 159.496 51.4811   1
  -2  23 -12 1678.93 55.8938  -2
   2 -23 -13 1678.93 55.8938   1
   2  23  11 320.791 45.9721  -2
  -2 -23  12 320.791 45.9721   1
   2  23  10 1775.29 60.3250  -2
  -2 -23  11 1775.29 60.3250   1
  -2  23  -9 2766.06 76.7865  -2
   2 -23 -10 2766.06 76.7865   1
  -2  23  -8 167.070 40.3766  -2
   2 -23  -9 167.070 40.3766   1
  -2  23  -7 1921.45 62.7255  -2
   2 -23  -8 1921.45 62.7255   1
  -2  23  -6 95.1208 39.7741  -2
   2 -23  -7 95.1208 39.7741   1
   2 -23   5 1183.97 40.8538  -2
  -2  23   6 1183.97 40.8538   1
   2 -23   4 101.756 34.2051  -2
  -2  23   5 101.756 34.2051   1
   2 -23   3 500.290 38.1720  -2
  -2  23   4 500.290 38.1720   1
   2 -23   2 81.6652 32.8321  -2
  -2  23   3 81.6652 32.8321   1
   2 -23   1 158.322 33.1966  -2
  -2  23   2 158.322 33.1966   1
  -2 -23   0 62.9370 34.0860  -2
   2  23  -1 62.9370 34.0860   1
  -2  23   1 89.3736 33.1092  -2
   2 -23   0 89.3736 33.1092   1
   2  23  -2 175.691 35.0105  -2
  -2 -23  -1 175.691 35.0105   1
   2  23  -3 137.634 33.8617  -2
  -2 -23  -2 137.634 33.8617   1
   2  23  -4 89.0095 32.3785  -2
  -2 -23  -3 89.0095 32.3785   1
  -2  23   5 15.6344 30.6550  -2
   2 -23   4 15.6344 30.6550   1
   2  23  -6 354.798 31.6653  -2
  -2 -23  -5 354.798 31.6653   1
   2  23  -7 80.5427 33.3867  -2
  -2 -23  -6 80.5427 33.3867   1
  -2  23   8 1012.71 41.3896  -2
   2 -23   7 1012.71 41.3896   1
   2  23  -9 143.442 35.1269  -2
  -2 -23  -8 143.442 35.1269   1
  -2 -23  10 545.066 39.5485  -2
   2  23   9 545.066 39.5485   1
  -2 -23  11 509.422 41.7485  -2
   2  23  10 509.422 41.7485   1
   2  23 -12 151.538 38.6061  -2
  -2 -23 -11 151.538 38.6061   1
   2  23 -13 2640.47 93.7265  -2
  -2 -23 -12 2640.47 93.7265   1
   2  23 -14 476.333 65.4911  -2
  -2 -23 -13 476.333 65.4911   1
   2  23 -15 2456.64 93.3194  -2
  -2 -23 -14 2456.64 93.3194   1
   2  23 -16 375.253 67.7051  -2
  -2 -23 -15 375.253 67.7051   1
   2  23 -17 8.83586 61.7781  -2
  -2 -23 -16 8.83586 61.7781   1
  -2 -23  18 80.9601 59.2807  -2
   2  23  17 80.9601 59.2807   1
  -2 -23  19 46.4423 59.0663  -2
   2  23  18 46.4423 59.0663   1
   2  23 -20 262.738 67.2796  -2
  -2 -23 -19 262.738 67.2796   1
  -2 -24 -18 78.9641 72.9672  -2
   2  24 -19 78.9641 72.9672   1
  -2  24 -17 2622.44 180.494  -2
   2 -24 -18 2622.44 180.494   1
  -2  24 -16 5476.09 140.874  -2
   2 -24 -17 5476.09 140.874   1
  -2  24 -15 814.698 80.1297  -2
   2 -24 -16 814.698 80.1297   1
  -2  24 -14 2132.87 97.4323  -2
   2 -24 -15 2132.87 97.4323   1
  -2  24 -13 279.995 65.4149  -2
   2 -24 -14 279.995 65.4149   1
  -2 -24 -12 109.070 51.8455  -2
   2  24 -13 109.070 51.8455   1
  -2  24 -11 281.077 52.3748  -2
   2 -24 -12 281.077 52.3748   1
  -2 -24 -10 3327.99 71.7717  -2
   2  24 -11 3327.99 71.7717   1
  -2 -24  -9 1156.11 57.4571  -2
   2  24 -10 1156.11 57.4571   1
  -2 -24  -8 1091.07 51.9160  -2
   2  24  -9 1091.07 51.9160   1
  -2  24  -7 707.873 42.4507  -2
   2 -24  -8 707.873 42.4507   1
   2 -24   6 805.266 42.4306  -2
  -2  24   7 805.266 42.4306   1
   2 -24   5 552.283 39.8326  -2
  -2  24   6 552.283 39.8326   1
   2 -24   4 1341.53 50.1488  -2
  -2  24   5 1341.53 50.1488   1
  -2  24  -3 936.164 41.5352  -2
   2 -24  -4 936.164 41.5352   1
   2  24   2 118.701 35.1332  -2
  -2 -24   3 118.701 35.1332   1
   2 -24   1 580.150 38.9366  -2
  -2  24   2 580.150 38.9366   1
   2 -24   0 1251.12 40.5345  -2
  -2  24   1 1251.12 40.5345   1
  -2  24   1 687.927 44.8379  -2
   2 -24   0 687.927 44.8379   1
  -2  24   2 9640.28 83.1750  -2
   2 -24   1 9640.28 83.1750   1
   2  24  -3 2020.53 56.5517  -2
  -2 -24  -2 2020.53 56.5517   1
   2  24  -4 6047.11 64.6167  -2
  -2 -24  -3 6047.11 64.6167   1
  -2  24   5 1589.84 48.1195  -2
   2 -24   4 1589.84 48.1195   1
   2  24  -6 6296.95 68.3707  -2
  -2 -24  -5 6296.95 68.3707   1
  -2 -24   7 143.955 37.6780  -2
   2  24   6 143.955 37.6780   1
  -2  24   8 7531.19 87.6174  -2
   2 -24   7 7531.19 87.6174   1
  -2 -24   9 2176.15 63.4443  -2
   2  24   8 2176.15 63.4443   1
   2  24 -10 411.815 45.5812  -2
  -2 -24  -9 411.815 45.5812   1
  -2 -24  11 1095.01 46.9192  -2
   2  24  10 1095.01 46.9192   1
  -2 -24  12 496.186 64.0145  -2
   2  24  11 496.186 64.0145   1
   2  24 -13 506.553 68.1118  -2
  -2 -24 -12 506.553 68.1118   1
   2  24 -14 1020.51 74.0269  -2
  -2 -24 -13 1020.51 74.0269   1
   2  24 -15 350.474 65.9855  -2
  -2 -24 -14 350.474 65.9855   1
   2  24 -16 628.644 70.3591  -2
  -2 -24 -15 628.644 70.3591   1
   2  24 -17 1332.26 77.1027  -2
  -2 -24 -16 1332.26 77.1027   1
   2  24 -18 96.1039 94.0548  -2
  -2 -24 -17 96.1039 94.0548   1
   2  24 -19 136.656 82.6310  -2
  -2 -24 -18 136.656 82.6310   1
  -2  25 -17 165.018 75.1334  -2
   2 -25 -18 165.018 75.1334   1
  -2  25 -16 322.467 77.2069  -2
   2 -25 -17 322.467 77.2069   1
  -2  25 -15 136.915 73.5773  -2
   2 -25 -16 136.915 73.5773   1
  -2  25 -14 307.307 67.8261  -2
   2 -25 -15 307.307 67.8261   1
  -2  25 -13 25.8845 60.2308  -2
   2 -25 -14 25.8845 60.2308   1
  -2  25 -12 387.958 67.9731  -2
   2 -25 -13 387.958 67.9731   1
  -2  25 -11 28.2304 63.6557  -2
   2 -25 -12 28.2304 63.6557   1
  -2  25 -10 38.8856 71.8212  -2
   2 -25 -11 38.8856 71.8212   1
   2  25   9 636.760 63.2031  -2
  -2 -25  10 636.760 63.2031   1
  -2  25  -8 1149.00 59.2407  -2
   2 -25  -9 1149.00 59.2407   1
  -2  25  -7 517.554 48.5200  -2
   2 -25  -8 517.554 48.5200   1
   2 -25   6 3197.68 70.1297  -2
  -2  25   7 3197.68 70.1297   1
   2 -25   5 244.807 39.1456  -2
  -2  25   6 244.807 39.1456   1
   2 -25   4 1382.91 53.6100  -2
  -2  25   5 1382.91 53.6100   1
  -2 -25  -3 453.780 40.2004  -2
   2  25  -4 453.780 40.2004   1
   2 -25   2 65.2267 40.6097  -2
  -2  25   3 65.2267 40.6097   1
   2 -25   1 804.183 46.1507  -2
  -2  25   2 804.183 46.1507   1
   2 -25   0 482.717 39.6738  -2
  -2  25   1 482.717 39.6738   1
   2  25  -1 945.213 46.4601  -2
  -2 -25   0 945.213 46.4601   1
  -2 -25   2 1214.31 48.0980  -2
   2  25   1 1214.31 48.0980   1
  -2 -25   3 58.9696 37.8138  -2
   2  25   2 58.9696 37.8138   1
   2  25  -4 65.5527 39.3364  -2
  -2 -25  -3 65.5527 39.3364   1
  -2  25   5 145.114 36.9750  -2
   2 -25   4 145.114 36.9750   1
   2  25  -6 291.450 36.9759  -2
  -2 -25  -5 291.450 36.9759   1
   2  25  -7 138.506 41.8232  -2
  -2 -25  -6 138.506 41.8232   1
  -2  25   8 448.851 49.8731  -2
   2 -25   7 448.851 49.8731   1
  -2 -25   9 111.140 44.6872  -2
   2  25   8 111.140 44.6872   1
  -2 -25  10 51.3938 57.8328  -2
   2  25   9 51.3938 57.8328   1
   2  25 -11 32.1420 60.2337  -2
  -2 -25 -10 32.1420 60.2337   1
  -2 -25  12 1202.94 72.2417  -2
   2  25  11 1202.94 72.2417   1
   2  25 -13 349.039 59.4300  -2
  -2 -25 -12 349.039 59.4300   1
   2  25 -14 3356.55 105.177  -2
  -2 -25 -13 3356.55 105.177   1
   2  25 -15 699.934 89.3296  -2
  -2 -25 -14 699.934 89.3296   1
   2  25 -16 1516.38 99.9851  -2
  -2 -25 -15 1516.38 99.9851   1
   2  25 -17-7.67019 83.1139  -2
  -2 -25 -16-7.67019 83.1139   1
   2  25 -18 158.521 116.621  -2
  -2 -25 -17 158.521 116.621   1
  -2  26 -16 158.828 76.8114  -2
   2 -26 -17 158.828 76.8114   1
  -2  26 -15 3269.26 128.384  -2
   2 -26 -16 3269.26 128.384   1
  -2  26 -14 435.897 71.2482  -2
   2 -26 -15 435.897 71.2482   1
  -2  26 -13 867.235 74.7727  -2
   2 -26 -14 867.235 74.7727   1
  -2  26 -12 153.610 67.1237  -2
   2 -26 -13 153.610 67.1237   1
  -2 -26 -11 567.029 70.8230  -2
   2  26 -12 567.029 70.8230   1
  -2  26 -10 34.7082 62.7523  -2
   2 -26 -11 34.7082 62.7523   1
  -2  26  -9 3421.06 91.9253  -2
   2 -26 -10 3421.06 91.9253   1
  -2  26  -8 232.687 63.5132  -2
   2 -26  -9 232.687 63.5132   1
  -2 -26  -7 1700.71 111.107  -2
   2  26  -8 1700.71 111.107   1
   2 -26   6 142.887 58.7596  -2
  -2  26   7 142.887 58.7596   1
   2 -26   5 177.546 52.1576  -2
  -2  26   6 177.546 52.1576   1
   2 -26   4 1300.67 56.1756  -2
  -2  26   5 1300.67 56.1756   1
   2 -26   3 489.343 54.4821  -2
  -2  26   4 489.343 54.4821   1
   2 -26   2 3440.72 82.1806  -2
  -2  26   3 3440.72 82.1806   1
   2 -26   1 889.771 56.9627  -2
  -2  26   2 889.771 56.9627   1
   2 -26   0 3334.41 95.0097  -2
  -2  26   1 3334.41 95.0097   1
  -2  26   1 2851.74 89.0923  -2
   2 -26   0 2851.74 89.0923   1
  -2  26   2 1944.19 70.5059  -2
   2 -26   1 1944.19 70.5059   1
   2  26  -3 8614.79 113.044  -2
  -2 -26  -2 8614.79 113.044   1
   2  26  -4 263.716 45.1406  -2
  -2 -26  -3 263.716 45.1406   1
  -2  26   5 9228.09 101.535  -2
   2 -26   4 9228.09 101.535   1
   2  26  -6 837.745 47.1650  -2
  -2 -26  -5 837.745 47.1650   1
   2  26  -7 3435.93 83.3068  -2
  -2 -26  -6 3435.93 83.3068   1
   2  26  -8 502.083 54.5162  -2
  -2 -26  -7 502.083 54.5162   1
  -2 -26   9 170.309 77.4813  -2
   2  26   8 170.309 77.4813   1
  -2 -26  10 318.751 81.2362  -2
   2  26   9 318.751 81.2362   1
  -2 -26  11 798.329 86.9426  -2
   2  26  10 798.329 86.9426   1
  -2 -26  12 286.550 79.3063  -2
   2  26  11 286.550 79.3063   1
   2  26 -13 859.845 97.1203  -2
  -2 -26 -12 859.845 97.1203   1
   2  26 -14 316.011 86.7113  -2
  -2 -26 -13 316.011 86.7113   1
   2  26 -15 179.570 85.3740  -2
  -2 -26 -14 179.570 85.3740   1
   2  26 -16 310.679 87.3598  -2
  -2 -26 -15 310.679 87.3598   1
   2  26 -17 87.1413 111.502  -2
  -2 -26 -16 87.1413 111.502   1
  -2  27 -15 638.000 82.7249  -2
   2 -27 -16 638.000 82.7249   1
  -2 -27 -14 263.934 71.2891  -2
   2  27 -15 263.934 71.2891   1
  -2  27 -13 533.175 73.9734  -2
   2 -27 -14 533.175 73.9734   1
  -2  27 -12 1297.42 80.8807  -2
   2 -27 -13 1297.42 80.8807   1
  -2  27 -11 39.6687 57.7926  -2
   2 -27 -12 39.6687 57.7926   1
  -2 -27 -10 91.1517 64.2994  -2
   2  27 -11 91.1517 64.2994   1
  -2  27  -9 62.8610 64.1712  -2
   2 -27 -10 62.8610 64.1712   1
  -2  27  -8 171.939 64.9268  -2
   2 -27  -9 171.939 64.9268   1
  -2  27  -7 422.565 67.0201  -2
   2 -27  -8 422.565 67.0201   1
   2 -27   6 831.569 67.8275  -2
  -2  27   7 831.569 67.8275   1
  -2  27  -5 872.405 67.8675  -2
   2 -27  -6 872.405 67.8675   1
   2 -27   4 132.657 47.1423  -2
  -2  27   5 132.657 47.1423   1
   2 -27   3 805.081 53.4862  -2
  -2  27   4 805.081 53.4862   1
   2 -27   2 1204.51 61.7290  -2
  -2  27   3 1204.51 61.7290   1
  -2 -27  -1 240.989 52.7550  -2
   2  27  -2 240.989 52.7550   1
   2 -27   0 2985.18 101.872  -2
  -2  27   1 2985.18 101.872   1
  -2 -27   1 410.885 55.3618  -2
   2  27   0 410.885 55.3618   1
   2  27  -2 2738.15 76.7444  -2
  -2 -27  -1 2738.15 76.7444   1
  -2 -27   3 362.434 47.5399  -2
   2  27   2 362.434 47.5399   1
   2  27  -4 313.578 46.6862  -2
  -2 -27  -3 313.578 46.6862   1
   2  27  -5 137.768 51.4589  -2
  -2 -27  -4 137.768 51.4589   1
  -2  27   6 200.484 56.3190  -2
   2 -27   5 200.484 56.3190   1
   2  27  -7 52.0322 74.2991  -2
  -2 -27  -6 52.0322 74.2991   1
   2  27  -8 513.558 70.3871  -2
  -2 -27  -7 513.558 70.3871   1
  -2 -27   9 88.2655 77.0343  -2
   2  27   8 88.2655 77.0343   1
  -2 -27  10 74.0621 80.1363  -2
   2  27   9 74.0621 80.1363   1
  -2 -27  11 90.3196 77.0061  -2
   2  27  10 90.3196 77.0061   1
  -2 -27  12 336.074 98.2770  -2
   2  27  11 336.074 98.2770   1
   2  27 -13 438.326 92.9643  -2
  -2 -27 -12 438.326 92.9643   1
   2  27 -14 802.856 81.0327  -2
  -2 -27 -13 802.856 81.0327   1
   2  27 -15 648.567 97.3796  -2
  -2 -27 -14 648.567 97.3796   1
   2  27 -16 583.352 125.696  -2
  -2 -27 -15 583.352 125.696   1
  -2  28 -14 137.139 71.8846  -2
   2 -28 -15 137.139 71.8846   1
  -2  28 -13 251.127 72.8606  -2
   2 -28 -14 251.127 72.8606   1
  -2  28 -12 481.105 75.3817  -2
   2 -28 -13 481.105 75.3817   1
  -2  28 -11 140.166 59.7339  -2
   2 -28 -12 140.166 59.7339   1
  -2  28 -10 509.387 70.7425  -2
   2 -28 -11 509.387 70.7425   1
  -2  28  -9 208.524 67.2682  -2
   2 -28 -10 208.524 67.2682   1
  -2  28  -8 261.037 68.4357  -2
   2 -28  -9 261.037 68.4357   1
  -2  28  -7 64.9438 65.5240  -2
   2 -28  -8 64.9438 65.5240   1
  -2  28  -6 147.120 64.4841  -2
   2 -28  -7 147.120 64.4841   1
   2 -28   5 2041.60 79.5373  -2
  -2  28   6 2041.60 79.5373   1
   2 -28   4 72.4766 61.9099  -2
  -2  28   5 72.4766 61.9099   1
   2 -28   3 6459.40 126.145  -2
  -2  28   4 6459.40 126.145   1
  -2 -28  -2 1106.63 72.8212  -2
   2  28  -3 1106.63 72.8212   1
  -2 -28  -1 7562.46 142.419  -2
   2  28  -2 7562.46 142.419   1
   2 -28   0 3491.40 94.2985  -2
  -2  28   1 3491.40 94.2985   1
  -2  28   1 2641.44 92.3513  -2
   2 -28   0 2641.44 92.3513   1
   2  28  -2 5087.89 99.2091  -2
  -2 -28  -1 5087.89 99.2091   1
  -2 -28   3 196.467 52.2121  -2
   2  28   2 196.467 52.2121   1
  -2  28   4 2360.97 69.5103  -2
   2 -28   3 2360.97 69.5103   1
   2  28  -5 646.572 55.6810  -2
  -2 -28  -4 646.572 55.6810   1
   2  28  -6 1464.73 94.2493  -2
  -2 -28  -5 1464.73 94.2493   1
   2  28  -7 82.2048 72.3030  -2
  -2 -28  -6 82.2048 72.3030   1
   2  28  -8 68.3029 68.7299  -2
  -2 -28  -7 68.3029 68.7299   1
  -2 -28   9 1274.39 80.1025  -2
   2  28   8 1274.39 80.1025   1
  -2 -28  10 563.216 87.4314  -2
   2  28   9 563.216 87.4314   1
  -2 -28  11 1993.36 157.088  -2
   2  28  10 1993.36 157.088   1
  -2 -28  12 328.132 85.2123  -2
   2  28  11 328.132 85.2123   1
   2 -28 -13 161.429 91.5328  -2
  -2  28 -12 161.429 91.5328   1
   2  28 -14 361.767 95.9507  -2
  -2 -28 -13 361.767 95.9507   1
   2  28 -15 127.264 87.9726  -2
  -2 -28 -14 127.264 87.9726   1
  -2 -29 -12 1391.87 100.447  -2
   2  29 -13 1391.87 100.447   1
  -2  29 -11 495.486 76.1017  -2
   2 -29 -12 495.486 76.1017   1
  -2  29 -10 271.677 68.6401  -2
   2 -29 -11 271.677 68.6401   1
  -2  29  -9 255.338 70.7128  -2
   2 -29 -10 255.338 70.7128   1
  -2  29  -8 5.21088 67.8847  -2
   2 -29  -9 5.21088 67.8847   1
  -2  29  -7 315.194 70.0965  -2
   2 -29  -8 315.194 70.0965   1
  -2  29  -6 220.351 68.8911  -2
   2 -29  -7 220.351 68.8911   1
   2 -29   5 124.821 64.2269  -2
  -2  29   6 124.821 64.2269   1
   2 -29   4 8.05316 60.0716  -2
  -2  29   5 8.05316 60.0716   1
  -2 -29  -3 50.7766 61.9997  -2
   2  29  -4 50.7766 61.9997   1
  -2 -29  -2 358.874 78.2611  -2
   2  29  -3 358.874 78.2611   1
   2 -29   1 760.507 67.9169  -2
  -2  29   2 760.507 67.9169   1
   2 -29   0 1348.35 72.4322  -2
  -2  29   1 1348.35 72.4322   1
   2 -29  -1 1631.69 73.8297  -2
  -2  29   0 1631.69 73.8297   1
  -2 -29   2 502.827 61.9478  -2
   2  29   1 502.827 61.9478   1
  -2  29   3 1260.82 63.0594  -2
   2 -29   2 1260.82 63.0594   1
  -2  29   4 165.196 68.6432  -2
   2 -29   3 165.196 68.6432   1
   2  29  -5 264.015 70.3779  -2
  -2 -29  -4 264.015 70.3779   1
   2  29  -6 1890.01 100.427  -2
  -2 -29  -5 1890.01 100.427   1
   2  29  -7 446.992 84.4991  -2
  -2 -29  -6 446.992 84.4991   1
   2  29  -8 1773.45 85.8418  -2
  -2 -29  -7 1773.45 85.8418   1
  -2 -29   9-19.6798 70.0514  -2
   2  29   8-19.6798 70.0514   1
  -2 -29  10 725.300 91.3944  -2
   2  29   9 725.300 91.3944   1
  -2 -29  11 9.77305 75.2089  -2
   2  29  10 9.77305 75.2089   1
  -2 -29  12-5.30386 93.2608  -2
   2  29  11-5.30386 93.2608   1
   2  29 -13 229.607 93.8805  -2
  -2 -29 -12 229.607 93.8805   1
  -2  30 -10 15.0040 78.1062  -2
   2 -30 -11 15.0040 78.1062   1
  -2  30  -9 631.337 91.6011  -2
   2 -30 -10 631.337 91.6011   1
  -2  30  -8 299.867 70.3582  -2
   2 -30  -9 299.867 70.3582   1
  -2 -30  -7 1377.19 82.8683  -2
   2  30  -8 1377.19 82.8683   1
  -2  30  -6 2206.37 108.912  -2
   2 -30  -7 2206.37 108.912   1
  -2 -30  -5 127.552 66.9116  -2
   2  30  -6 127.552 66.9116   1
  -2  30  -4 3459.61 114.187  -2
   2 -30  -5 3459.61 114.187   1
  -2 -30  -3 1465.50 79.3593  -2
   2  30  -4 1465.50 79.3593   1
   2 -30   2 2479.38 117.158  -2
  -2  30   3 2479.38 117.158   1
   2 -30   1 5850.33 166.962  -2
  -2  30   2 5850.33 166.962   1
   2 -30   0 1069.35 88.2595  -2
  -2  30   1 1069.35 88.2595   1
   2 -30  -1 1513.48 93.5934  -2
  -2  30   0 1513.48 93.5934   1
  -2 -30   2 719.532 81.3406  -2
   2  30   1 719.532 81.3406   1
  -2  30   3 303.648 85.1733  -2
   2 -30   2 303.648 85.1733   1
   2  30  -4 207.856 69.9200  -2
  -2 -30  -3 207.856 69.9200   1
   2  30  -5 627.726 74.4740  -2
  -2 -30  -4 627.726 74.4740   1
   2  30  -6 212.350 84.1206  -2
  -2 -30  -5 212.350 84.1206   1
   2  30  -7 293.388 85.9615  -2
  -2 -30  -6 293.388 85.9615   1
  -2 -30   8 2401.04 171.327  -2
   2  30   7 2401.04 171.327   1
  -2 -30   9 37.1653 86.5257  -2
   2  30   8 37.1653 86.5257   1
  -2 -30  10 1332.20 119.974  -2
   2  30   9 1332.20 119.974   1
  -2 -30  11 516.903 92.3130  -2
   2  30  10 516.903 92.3130   1
  -2  31  -8 163.468 87.3730  -2
   2 -31  -9 163.468 87.3730   1
  -2  31  -7 350.902 89.7494  -2
   2 -31  -8 350.902 89.7494   1
  -2  31  -6 659.400 77.6947  -2
   2 -31  -7 659.400 77.6947   1
  -2 -31  -5 239.788 68.8669  -2
   2  31  -6 239.788 68.8669   1
  -2 -31  -4 150.449 68.0634  -2
   2  31  -5 150.449 68.0634   1
  -2 -31  -3 8.96661 66.9236  -2
   2  31  -4 8.96661 66.9236   1
   2 -31   2 234.862 69.4092  -2
  -2  31   3 234.862 69.4092   1
   2 -31   1 989.137 90.6385  -2
  -2  31   2 989.137 90.6385   1
   2 -31   0 190.460 79.5473  -2
  -2  31   1 190.460 79.5473   1
   2 -31  -1 1297.49 83.7318  -2
  -2  31   0 1297.49 83.7318   1
  -2  31   2 155.683 75.9300  -2
   2 -31   1 155.683 75.9300   1
  -2  31   3 730.422 92.1700  -2
   2 -31   2 730.422 92.1700   1
   2  31  -4 139.632 82.8877  -2
  -2 -31  -3 139.632 82.8877   1
   2  31  -5-24.9768 123.729  -2
  -2 -31  -4-24.9768 123.729   1
   2  31  -6 842.902 121.385  -2
  -2 -31  -5 842.902 121.385   1
   2  31  -7 2683.88 174.214  -2
  -2 -31  -6 2683.88 174.214   1
  -2 -31   8 147.853 88.6754  -2
   2  31   7 147.853 88.6754   1
  -2 -31   9 1018.01 101.327  -2
   2  31   8 1018.01 101.327   1
  -2 -32  -5 1378.16 98.8935  -2
   2  32  -6 1378.16 98.8935   1
  -2 -32  -4 1056.98 79.3864  -2
   2  32  -5 1056.98 79.3864   1
   2 -32   3 1440.79 88.0188  -2
  -2  32   4 1440.79 88.0188   1
  -2  32  -2 4152.18 159.471  -2
   2 -32  -3 4152.18 159.471   1
   2 -32   1 1149.54 96.3551  -2
  -2  32   2 1149.54 96.3551   1
   2 -32   0 2758.16 127.278  -2
  -2  32   1 2758.16 127.278   1
   2 -32  -1 1631.94 89.3849  -2
  -2  32   0 1631.94 89.3849   1
  -2  32   2 174.484 88.9836  -2
   2 -32   1 174.484 88.9836   1
   2  32  -3 1042.96 100.542  -2
  -2 -32  -2 1042.96 100.542   1
   2  32  -4 175.710 88.5998  -2
  -2 -32  -3 175.710 88.5998   1
   2  32  -5 1465.46 156.003  -2
  -2 -32  -4 1465.46 156.003   1
  -2 -32   6 273.375 116.275  -2
   2  32   5 273.375 116.275   1
  -3   0 -25 489.353 96.0433  -2
   3   0 -27 489.353 96.0433   1
  -3   0 -23 603.207 52.6369  -2
   3   0 -25 603.207 52.6369   1
  -3   0 -21 4362.28 82.8938  -2
   3   0 -23 4362.28 82.8938   1
   3   0  19 1829.67 60.6209  -2
  -3   0  21 1829.67 60.6209   1
   3   0  17 2328.72 58.4879  -2
  -3   0  19 2328.72 58.4879   1
  -3   0 -15 12628.3 118.816  -2
   3   0 -17 12628.3 118.816   1
  -3   0 -13 9665.50 86.5897  -2
   3   0 -15 9665.50 86.5897   1
  -3   0 -11 2784.15 49.6935  -2
   3   0 -13 2784.15 49.6935   1
  -3   0  -9 278.714 21.5160  -2
   3   0 -11 278.714 21.5160   1
   3   0   7 749.210 32.1842  -2
  -3   0   9 749.210 32.1842   1
   3   0   5 3213.84 34.9663  -2
  -3   0   7 3213.84 34.9663   1
   3   0   3 6564.67 44.7599  -2
  -3   0   5 6564.67 44.7599   1
  -3   0  -1 47976.5 112.975  -2
   3   0  -3 47976.5 112.975   1
  -3   0   1 9294.14 44.3063  -2
   3   0  -1 9294.14 44.3063   1
   3   0  -3 18029.5 108.069  -2
  -3   0  -1 18029.5 108.069   1
  -3   0   5 6083.55 48.4690  -2
   3   0   3 6083.55 48.4690   1
   3   0  -7 21915.7 84.9388  -2
  -3   0  -5 21915.7 84.9388   1
  -3   0   9 17529.4 129.960  -2
   3   0   7 17529.4 129.960   1
  -3   0  11 537.248 26.1970  -2
   3   0   9 537.248 26.1970   1
   3   0 -13 374.619 25.7211  -2
  -3   0 -11 374.619 25.7211   1
  -3   0  15 957.030 85.2734  -2
   3   0  13 957.030 85.2734   1
  -3   0  17 16556.6 255.133  -2
   3   0  15 16556.6 255.133   1
  -3   0  19 1932.23 116.126  -2
   3   0  17 1932.23 116.126   1
  -3   0  21 14826.4 270.321  -2
   3   0  19 14826.4 270.321   1
   3   0 -23 4158.03 147.097  -2
  -3   0 -21 4158.03 147.097   1
   3   0 -25 1654.71 119.922  -2
  -3   0 -23 1654.71 119.922   1
   3   0 -27 8075.31 144.737  -2
  -3   0 -25 8075.31 144.737   1
  -3  -1 -26 334.927 68.6821  -2
   3   1 -28 334.927 68.6821   1
  -3  -1 -25 414.289 66.0720  -2
   3   1 -27 414.289 66.0720   1
  -3  -1 -24 27.3187 58.6092  -2
   3   1 -26 27.3187 58.6092   1
  -3   1 -23 441.127 39.6433  -2
   3  -1 -25 441.127 39.6433   1
  -3  -1 -22 23.9127 31.8282  -2
   3   1 -24 23.9127 31.8282   1
   3   1  21 1678.92 44.8314  -2
  -3  -1  23 1678.92 44.8314   1
  -3  -1 -20 497.156 32.4186  -2
   3   1 -22 497.156 32.4186   1
  -3   1 -19 485.081 30.7666  -2
   3  -1 -21 485.081 30.7666   1
  -3  -1 -18 180.845 28.6545  -2
   3   1 -20 180.845 28.6545   1
   3   1  17 614.619 31.4242  -2
  -3  -1  19 614.619 31.4242   1
  -3   1 -16 43.7576 25.8024  -2
   3  -1 -18 43.7576 25.8024   1
   3   1  15 307.918 26.1757  -2
  -3  -1  17 307.918 26.1757   1
   3  -1  14 121.311 23.1385  -2
  -3   1  16 121.311 23.1385   1
   3  -1  13 1787.37 28.0359  -2
  -3   1  15 1787.37 28.0359   1
   3  -1  12 91.1736 17.1884  -2
  -3   1  14 91.1736 17.1884   1
  -3   1 -11 220.236 16.5570  -2
   3  -1 -13 220.236 16.5570   1
   3  -1  10 18.8397 13.9142  -2
  -3   1  12 18.8397 13.9142   1
  -3   1  -9 941.413 18.7612  -2
   3  -1 -11 941.413 18.7612   1
   3   1   8 907.128 17.6880  -2
  -3  -1  10 907.128 17.6880   1
  -3   1  -7 4727.49 33.9295  -2
   3  -1  -9 4727.49 33.9295   1
  -3   1  -6 916.107 21.6961  -2
   3  -1  -8 916.107 21.6961   1
   3   1   5 3657.66 31.1154  -2
  -3  -1   7 3657.66 31.1154   1
  -3  -1  -4 1573.67 23.9674  -2
   3   1  -6 1573.67 23.9674   1
  -3   1  -3 229.364 22.2219  -2
   3  -1  -5 229.364 22.2219   1
  -3  -1  -2 2099.44 51.0521  -2
   3   1  -4 2099.44 51.0521   1
  -3   1  -1 4147.67 40.0128  -2
   3  -1  -3 4147.67 40.0128   1
  -3  -1   0 578.161 22.8685  -2
   3   1  -2 578.161 22.8685   1
   3  -1  -1 3013.76 25.1320  -2
  -3   1   1 3013.76 25.1320   1
  -3   1   2 1632.52 17.3905  -2
   3  -1   0 1632.52 17.3905   1
  -3   1   3 157.781 10.9433  -2
   3  -1   1 157.781 10.9433   1
  -3   1   4 68.8522 10.6971  -2
   3  -1   2 68.8522 10.6971   1
  -3   1   5 141.176 10.9635  -2
   3  -1   3 141.176 10.9635   1
  -3   1   6 199.341 10.1816  -2
   3  -1   4 199.341 10.1816   1
  -3   1   7 386.860 13.7821  -2
   3  -1   5 386.860 13.7821   1
  -3  -1   8 52.1003 13.6803  -2
   3   1   6 52.1003 13.6803   1
  -3   1   9 420.984 15.9584  -2
   3  -1   7 420.984 15.9584   1
  -3  -1  10 20.8129 13.4661  -2
   3   1   8 20.8129 13.4661   1
   3   1 -11 1239.18 33.2096  -2
  -3  -1  -9 1239.18 33.2096   1
   3   1 -12 686.319 19.9129  -2
  -3  -1 -10 686.319 19.9129   1
  -3   1  13 2941.97 34.4820  -2
   3  -1  11 2941.97 34.4820   1
  -3  -1  14 798.440 27.6614  -2
   3   1  12 798.440 27.6614   1
  -3   1  15 462.510 34.0765  -2
   3  -1  13 462.510 34.0765   1
  -3  -1  16 709.367 59.2992  -2
   3   1  14 709.367 59.2992   1
  -3   1  17 1062.88 46.6949  -2
   3  -1  15 1062.88 46.6949   1
  -3  -1  18 329.308 19.9753  -2
   3   1  16 329.308 19.9753   1
   3   1 -19 38.9106 20.3335  -2
  -3  -1 -17 38.9106 20.3335   1
   3   1 -20 123.301 22.2829  -2
  -3  -1 -18 123.301 22.2829   1
   3   1 -21 109.108 26.5916  -2
  -3  -1 -19 109.108 26.5916   1
   3   1 -22 40.6379 27.8132  -2
  -3  -1 -20 40.6379 27.8132   1
   3   1 -23 225.739 30.4893  -2
  -3  -1 -21 225.739 30.4893   1
   3   1 -24 42.6219 26.2480  -2
  -3  -1 -22 42.6219 26.2480   1
   3   1 -25 69.7497 29.9199  -2
  -3  -1 -23 69.7497 29.9199   1
   3   1 -26 145.354 31.6102  -2
  -3  -1 -24 145.354 31.6102   1
   3   1 -27 72.5256 34.1352  -2
  -3  -1 -25 72.5256 34.1352   1
   3   1 -28 15.1112 34.8662  -2
  -3  -1 -26 15.1112 34.8662   1
  -3  -2 -26 87.9543 55.9314  -2
   3   2 -28 87.9543 55.9314   1
  -3   2 -25 612.602 67.9457  -2
   3  -2 -27 612.602 67.9457   1
  -3   2 -24 99.3785 57.2258  -2
   3  -2 -26 99.3785 57.2258   1
   3  -2  23 501.475 40.6456  -2
  -3   2  25 501.475 40.6456   1
  -3   2 -22 361.273 34.1202  -2
   3  -2 -24 361.273 34.1202   1
  -3   2 -21 3719.53 55.7055  -2
   3  -2 -23 3719.53 55.7055   1
  -3   2 -20 216.911 30.7093  -2
   3  -2 -22 216.911 30.7093   1
   3  -2  19 542.652 32.9465  -2
  -3   2  21 542.652 32.9465   1
  -3  -2 -18 312.415 29.7710  -2
   3   2 -20 312.415 29.7710   1
   3  -2  17 2812.52 46.4148  -2
  -3   2  19 2812.52 46.4148   1
   3   2  16 3530.93 47.3985  -2
  -3  -2  18 3530.93 47.3985   1
   3  -2  15 1615.66 31.7355  -2
  -3   2  17 1615.66 31.7355   1
   3   2  14 7271.39 56.5926  -2
  -3  -2  16 7271.39 56.5926   1
  -3   2 -13 1862.80 31.3055  -2
   3  -2 -15 1862.80 31.3055   1
   3  -2  12 10163.2 66.2785  -2
  -3   2  14 10163.2 66.2785   1
  -3   2 -11 4106.62 42.0701  -2
   3  -2 -13 4106.62 42.0701   1
  -3   2 -10 2793.09 27.3544  -2
   3  -2 -12 2793.09 27.3544   1
   3   2   9 1593.75 21.1725  -2
  -3  -2  11 1593.75 21.1725   1
   3   2   8 3369.48 36.4345  -2
  -3  -2  10 3369.48 36.4345   1
  -3   2  -7 3097.54 25.5916  -2
   3  -2  -9 3097.54 25.5916   1
  -3   2  -6 10517.2 56.1937  -2
   3  -2  -8 10517.2 56.1937   1
  -3   2  -5 1442.86 19.0602  -2
   3  -2  -7 1442.86 19.0602   1
   3   2   4 5715.00 35.2902  -2
  -3  -2   6 5715.00 35.2902   1
  -3   2  -3 9770.30 73.5787  -2
   3  -2  -5 9770.30 73.5787   1
  -3   2  -2 13798.3 83.3556  -2
   3  -2  -4 13798.3 83.3556   1
  -3   2  -1 11207.6 70.4529  -2
   3  -2  -3 11207.6 70.4529   1
   3  -2   0 8068.72 82.1241  -2
  -3   2   2 8068.72 82.1241   1
  -3   2   1 27689.3 92.9216  -2
   3  -2  -1 27689.3 92.9216   1
  -3   2   2 9712.14 42.9336  -2
   3  -2   0 9712.14 42.9336   1
   3  -2  -3 7863.90 50.3052  -2
  -3   2  -1 7863.90 50.3052   1
  -3  -2   4 5474.53 35.0828  -2
   3   2   2 5474.53 35.0828   1
  -3  -2   5 8513.66 36.9873  -2
   3   2   3 8513.66 36.9873   1
  -3  -2   6 5760.14 25.6879  -2
   3   2   4 5760.14 25.6879   1
   3  -2  -7 9028.21 44.8968  -2
  -3   2  -5 9028.21 44.8968   1
   3  -2  -8 14635.8 70.7612  -2
  -3   2  -6 14635.8 70.7612   1
  -3   2   9 6098.32 45.3581  -2
   3  -2   7 6098.32 45.3581   1
   3   2 -10 11304.5 64.5181  -2
  -3  -2  -8 11304.5 64.5181   1
  -3   2  11 3342.43 37.5919  -2
   3  -2   9 3342.43 37.5919   1
  -3   2  12 2370.04 38.3108  -2
   3  -2  10 2370.04 38.3108   1
   3   2 -13 9695.54 52.7431  -2
  -3  -2 -11 9695.54 52.7431   1
   3   2 -14 827.317 32.6098  -2
  -3  -2 -12 827.317 32.6098   1
  -3   2  15 6694.03 91.3162  -2
   3  -2  13 6694.03 91.3162   1
  -3   2  16 1126.69 52.6037  -2
   3  -2  14 1126.69 52.6037   1
  -3   2  17 663.585 60.5571  -2
   3  -2  15 663.585 60.5571   1
  -3  -2  18 5449.33 89.6613  -2
   3   2  16 5449.33 89.6613   1
  -3  -2  19 217.245 21.6797  -2
   3   2  17 217.245 21.6797   1
  -3   2  20 6031.81 124.262  -2
   3  -2  18 6031.81 124.262   1
  -3   2  21 2759.19 96.2339  -2
   3  -2  19 2759.19 96.2339   1
   3  -2 -22 1972.47 60.1419  -2
  -3   2 -20 1972.47 60.1419   1
   3  -2 -23 968.910 55.3298  -2
  -3   2 -21 968.910 55.3298   1
   3  -2 -24 90.6716 28.7647  -2
  -3   2 -22 90.6716 28.7647   1
   3  -2 -25 531.330 35.0186  -2
  -3   2 -23 531.330 35.0186   1
   3  -2 -26 1332.82 61.0690  -2
  -3   2 -24 1332.82 61.0690   1
   3  -2 -27 1581.69 64.3883  -2
  -3   2 -25 1581.69 64.3883   1
   3   2 -28 786.683 51.4619  -2
  -3  -2 -26 786.683 51.4619   1
   3  -3  26 605.217 60.4734  -2
  -3   3  28 605.217 60.4734   1
  -3  -3 -25 79.7237 55.2695  -2
   3   3 -27 79.7237 55.2695   1
  -3  -3 -24 141.568 52.3547  -2
   3   3 -26 141.568 52.3547   1
  -3   3 -23 344.968 39.4207  -2
   3  -3 -25 344.968 39.4207   1
  -3   3 -22 128.286 32.5502  -2
   3  -3 -24 128.286 32.5502   1
  -3   3 -21 251.537 32.1940  -2
   3  -3 -23 251.537 32.1940   1
   3   3  20 1853.01 46.9900  -2
  -3  -3  22 1853.01 46.9900   1
   3  -3  19 711.462 31.6083  -2
  -3   3  21 711.462 31.6083   1
   3  -3  18 1035.44 31.7759  -2
  -3   3  20 1035.44 31.7759   1
   3  -3  17 90.8884 24.8203  -2
  -3   3  19 90.8884 24.8203   1
   3   3  16 200.597 26.4627  -2
  -3  -3  18 200.597 26.4627   1
   3   3  15 1789.51 31.6469  -2
  -3  -3  17 1789.51 31.6469   1
   3  -3  14 540.057 23.9568  -2
  -3   3  16 540.057 23.9568   1
  -3   3 -13 4750.58 41.9110  -2
   3  -3 -15 4750.58 41.9110   1
  -3  -3 -12 115.079 20.3720  -2
   3   3 -14 115.079 20.3720   1
   3  -3  11 3343.74 37.2611  -2
  -3   3  13 3343.74 37.2611   1
   3   3  10 223.964 17.7274  -2
  -3  -3  12 223.964 17.7274   1
   3   3   9 559.786 18.5060  -2
  -3  -3  11 559.786 18.5060   1
  -3   3  -8 2418.91 29.1778  -2
   3  -3 -10 2418.91 29.1778   1
   3  -3   7 179.159 18.5644  -2
  -3   3   9 179.159 18.5644   1
  -3   3  -6 5199.97 57.3855  -2
   3  -3  -8 5199.97 57.3855   1
   3  -3   5 259.209 13.1319  -2
  -3   3   7 259.209 13.1319   1
   3   3   4 76.8480 17.6391  -2
  -3  -3   6 76.8480 17.6391   1
  -3   3  -3 1267.92 29.4001  -2
   3  -3  -5 1267.92 29.4001   1
  -3   3  -2 1062.94 32.0547  -2
   3  -3  -4 1062.94 32.0547   1
   3  -3   1 4273.25 43.6360  -2
  -3   3   3 4273.25 43.6360   1
   3  -3   0 82.8646 11.8223  -2
  -3   3   2 82.8646 11.8223   1
   3  -3  -1 4158.49 33.3332  -2
  -3   3   1 4158.49 33.3332   1
   3  -3  -2 1517.35 18.8341  -2
  -3   3   0 1517.35 18.8341   1
  -3   3   3 155.968 9.90074  -2
   3  -3   1 155.968 9.90074   1
  -3  -3   4 2993.48 24.9524  -2
   3   3   2 2993.48 24.9524   1
  -3  -3   5 1136.33 17.8306  -2
   3   3   3 1136.33 17.8306   1
   3  -3  -6 475.981 12.3447  -2
  -3   3  -4 475.981 12.3447   1
  -3   3   7 825.888 15.0203  -2
   3  -3   5 825.888 15.0203   1
  -3  -3   8 317.607 12.8980  -2
   3   3   6 317.607 12.8980   1
   3   3  -9 740.652 15.6471  -2
  -3  -3  -7 740.652 15.6471   1
  -3  -3  10 1080.40 17.9046  -2
   3   3   8 1080.40 17.9046   1
   3   3 -11 301.103 18.2855  -2
  -3  -3  -9 301.103 18.2855   1
  -3  -3  12 1296.29 25.8159  -2
   3   3  10 1296.29 25.8159   1
   3   3 -13 140.603 17.1286  -2
  -3  -3 -11 140.603 17.1286   1
  -3  -3  14 1569.58 55.4766  -2
   3   3  12 1569.58 55.4766   1
   3  -3 -15 234.758 16.1954  -2
  -3   3 -13 234.758 16.1954   1
   3  -3 -16 1642.38 44.7685  -2
  -3   3 -14 1642.38 44.7685   1
  -3   3  17 77.8991 19.1527  -2
   3  -3  15 77.8991 19.1527   1
  -3   3  18 41.4487 15.5689  -2
   3  -3  16 41.4487 15.5689   1
  -3   3  19 486.693 20.5909  -2
   3  -3  17 486.693 20.5909   1
   3  -3 -20 151.498 20.6239  -2
  -3   3 -18 151.498 20.6239   1
   3  -3 -21 648.540 42.6315  -2
  -3   3 -19 648.540 42.6315   1
   3  -3 -22 99.2048 26.2651  -2
  -3   3 -20 99.2048 26.2651   1
   3  -3 -23 109.185 27.5026  -2
  -3   3 -21 109.185 27.5026   1
   3  -3 -24-10.3516 26.9572  -2
  -3   3 -22-10.3516 26.9572   1
   3  -3 -25 59.8258 29.3807  -2
  -3   3 -23 59.8258 29.3807   1
   3  -3 -26 24.1419 29.0912  -2
  -3   3 -24 24.1419 29.0912   1
   3  -3 -27 74.2572 34.5096  -2
  -3   3 -25 74.2572 34.5096   1
   3  -3 -28 56.1089 47.1951  -2
  -3   3 -26 56.1089 47.1951   1
  -3  -4 -26 1077.86 60.0047  -2
   3   4 -28 1077.86 60.0047   1
  -3   4 -25 1310.14 60.1357  -2
   3  -4 -27 1310.14 60.1357   1
  -3   4 -24 437.490 50.8782  -2
   3  -4 -26 437.490 50.8782   1
  -3  -4 -23 133.215 36.4969  -2
   3   4 -25 133.215 36.4969   1
  -3   4 -22 1886.59 48.4583  -2
   3  -4 -24 1886.59 48.4583   1
  -3   4 -21 142.158 30.0262  -2
   3  -4 -23 142.158 30.0262   1
   3   4  20 636.759 33.2291  -2
  -3  -4  22 636.759 33.2291   1
  -3   4 -19 4764.63 61.6899  -2
   3  -4 -21 4764.63 61.6899   1
   3  -4  18 153.274 27.2215  -2
  -3   4  20 153.274 27.2215   1
   3   4  17 5046.50 81.4136  -2
  -3  -4  19 5046.50 81.4136   1
   3  -4  16 514.659 30.8201  -2
  -3   4  18 514.659 30.8201   1
  -3   4 -15 818.271 29.8153  -2
   3  -4 -17 818.271 29.8153   1
   3   4  14 801.306 28.0814  -2
  -3  -4  16 801.306 28.0814   1
  -3   4 -13 2538.33 46.7869  -2
   3  -4 -15 2538.33 46.7869   1
   3   4  12 825.365 27.5235  -2
  -3  -4  14 825.365 27.5235   1
   3   4  11 2538.03 36.2459  -2
  -3  -4  13 2538.03 36.2459   1
   3   4  10 1287.45 24.4689  -2
  -3  -4  12 1287.45 24.4689   1
   3   4   9 5984.00 49.6963  -2
  -3  -4  11 5984.00 49.6963   1
   3  -4   8 4513.66 38.8852  -2
  -3   4  10 4513.66 38.8852   1
  -3  -4  -7 24414.8 101.237  -2
   3   4  -9 24414.8 101.237   1
   3  -4   6 2791.55 29.6824  -2
  -3   4   8 2791.55 29.6824   1
  -3   4  -5 16272.0 95.8556  -2
   3  -4  -7 16272.0 95.8556   1
   3   4   4 291.251 25.3027  -2
  -3  -4   6 291.251 25.3027   1
   3   4   3 1224.96 31.5067  -2
  -3  -4   5 1224.96 31.5067   1
  -3   4  -2 4833.19 74.3846  -2
   3  -4  -4 4833.19 74.3846   1
  -3   4  -1 174.099 15.8328  -2
   3  -4  -3 174.099 15.8328   1
  -3  -4   0 4776.44 67.6793  -2
   3   4  -2 4776.44 67.6793   1
  -3   4   1 420.432 14.6365  -2
   3  -4  -1 420.432 14.6365   1
   3  -4  -2 2441.06 23.0328  -2
  -3   4   0 2441.06 23.0328   1
  -3  -4   3 1097.85 17.7551  -2
   3   4   1 1097.85 17.7551   1
   3  -4  -4 1910.42 25.5630  -2
  -3   4  -2 1910.42 25.5630   1
   3  -4  -5 179.082 10.5500  -2
  -3   4  -3 179.082 10.5500   1
   3  -4  -6 5868.79 41.8377  -2
  -3   4  -4 5868.79 41.8377   1
   3  -4  -7 1083.20 28.2362  -2
  -3   4  -5 1083.20 28.2362   1
  -3  -4   8 3564.46 29.7900  -2
   3   4   6 3564.46 29.7900   1
   3   4  -9 20035.5 70.6898  -2
  -3  -4  -7 20035.5 70.6898   1
  -3  -4  10 3800.59 36.3957  -2
   3   4   8 3800.59 36.3957   1
  -3  -4  11 20590.6 99.9789  -2
   3   4   9 20590.6 99.9789   1
  -3  -4  12 10237.4 102.711  -2
   3   4  10 10237.4 102.711   1
   3   4 -13 16105.8 126.077  -2
  -3  -4 -11 16105.8 126.077   1
  -3   4  14 14315.6 126.366  -2
   3  -4  12 14315.6 126.366   1
  -3   4  15 26419.5 201.929  -2
   3  -4  13 26419.5 201.929   1
  -3   4  16 479.691 26.4356  -2
   3  -4  14 479.691 26.4356   1
   3  -4 -17 8825.40 66.9204  -2
  -3   4 -15 8825.40 66.9204   1
   3  -4 -18 1283.12 35.1922  -2
  -3   4 -16 1283.12 35.1922   1
   3  -4 -19 217.546 18.2059  -2
  -3   4 -17 217.546 18.2059   1
   3  -4 -20 1462.39 39.5114  -2
  -3   4 -18 1462.39 39.5114   1
   3  -4 -21 215.857 25.5249  -2
  -3   4 -19 215.857 25.5249   1
   3  -4 -22 312.240 31.3376  -2
  -3   4 -20 312.240 31.3376   1
   3  -4 -23 60.3061 26.9373  -2
  -3   4 -21 60.3061 26.9373   1
   3  -4 -24 522.508 31.1987  -2
  -3   4 -22 522.508 31.1987   1
   3  -4 -25 681.414 38.6689  -2
  -3   4 -23 681.414 38.6689   1
   3   4 -26 3456.05 163.631  -2
  -3  -4 -24 3456.05 163.631   1
   3   4 -27 944.037 56.2970  -2
  -3  -4 -25 944.037 56.2970   1
   3  -4 -28 722.676 55.9032  -2
  -3   4 -26 722.676 55.9032   1
  -3   5 -26 594.170 56.7821  -2
   3  -5 -28 594.170 56.7821   1
  -3   5 -25 38.3513 49.6413  -2
   3  -5 -27 38.3513 49.6413   1
  -3   5 -24 152.011 47.3971  -2
   3  -5 -26 152.011 47.3971   1
  -3   5 -23 225.983 37.2751  -2
   3  -5 -25 225.983 37.2751   1
  -3  -5 -22 1437.37 42.9142  -2
   3   5 -24 1437.37 42.9142   1
   3  -5  21 13.5746 28.9468  -2
  -3   5  23 13.5746 28.9468   1
   3   5  20 2734.60 54.6039  -2
  -3  -5  22 2734.60 54.6039   1
   3   5  19 190.742 29.2605  -2
  -3  -5  21 190.742 29.2605   1
  -3  -5 -18 66.3713 33.9438  -2
   3   5 -20 66.3713 33.9438   1
   3  -5  17 1007.29 40.0941  -2
  -3   5  19 1007.29 40.0941   1
   3  -5  16 2236.99 42.5258  -2
  -3   5  18 2236.99 42.5258   1
  -3   5 -15 1151.27 38.0866  -2
   3  -5 -17 1151.27 38.0866   1
   3  -5  14 5985.13 66.5974  -2
  -3   5  16 5985.13 66.5974   1
   3  -5  13 385.262 22.3835  -2
  -3   5  15 385.262 22.3835   1
   3   5  12 4391.44 39.2145  -2
  -3  -5  14 4391.44 39.2145   1
   3   5  11 423.183 20.2155  -2
  -3  -5  13 423.183 20.2155   1
   3  -5  10 1856.44 27.9691  -2
  -3   5  12 1856.44 27.9691   1
   3  -5   9 546.144 19.3255  -2
  -3   5  11 546.144 19.3255   1
  -3   5  -8 97.2919 14.5695  -2
   3  -5 -10 97.2919 14.5695   1
  -3   5  -7 495.073 16.7385  -2
   3  -5  -9 495.073 16.7385   1
  -3   5  -6 184.721 13.6046  -2
   3  -5  -8 184.721 13.6046   1
  -3   5  -5 814.558 26.6493  -2
   3  -5  -7 814.558 26.6493   1
  -3   5  -4 951.906 18.8775  -2
   3  -5  -6 951.906 18.8775   1
  -3   5  -3 3046.16 43.2171  -2
   3  -5  -5 3046.16 43.2171   1
  -3  -5  -2 1403.77 36.7470  -2
   3   5  -4 1403.77 36.7470   1
  -3   5  -1 1104.32 38.6640  -2
   3  -5  -3 1104.32 38.6640   1
  -3   5   0 3833.12 47.5537  -2
   3  -5  -2 3833.12 47.5537   1
  -3   5   1 36.3505 11.5324  -2
   3  -5  -1 36.3505 11.5324   1
  -3  -5   2 1626.30 23.6642  -2
   3   5   0 1626.30 23.6642   1
   3   5  -3 45.8830 11.6866  -2
  -3  -5  -1 45.8830 11.6866   1
  -3   5   4 117.861 12.2276  -2
   3  -5   2 117.861 12.2276   1
  -3  -5   5 1261.45 17.8067  -2
   3   5   3 1261.45 17.8067   1
  -3   5   6 2156.11 23.1381  -2
   3  -5   4 2156.11 23.1381   1
   3  -5  -7 354.319 13.1192  -2
  -3   5  -5 354.319 13.1192   1
   3  -5   6 5440.32 41.9524   1
   3   5  -8 6248.74 59.0203  -2
  -3  -5  -6 6248.74 59.0203   1
  -3   5   9 44.2632 14.0145  -2
   3  -5   7 44.2632 14.0145   1
  -3  -5  10 2965.64 32.3255  -2
   3   5   8 2965.64 32.3255   1
  -3  -5  11 178.732 17.7076  -2
   3   5   9 178.732 17.7076   1
  -3  -5  12 92.9887 17.1607  -2
   3   5  10 92.9887 17.1607   1
   3  -5 -13 47.0664 11.2482  -2
  -3   5 -11 47.0664 11.2482   1
  -3   5  14 221.272 15.7321  -2
   3  -5  12 221.272 15.7321   1
  -3  -5  15 217.031 32.1057  -2
   3   5  13 217.031 32.1057   1
   3  -5 -16 340.553 20.2309  -2
  -3   5 -14 340.553 20.2309   1
   3  -5 -17 968.773 26.0377  -2
  -3   5 -15 968.773 26.0377   1
  -3   5  18 577.090 29.7716  -2
   3  -5  16 577.090 29.7716   1
   3  -5 -19 22.9765 16.1426  -2
  -3   5 -17 22.9765 16.1426   1
   3  -5 -20 606.843 22.8004  -2
  -3   5 -18 606.843 22.8004   1
   3  -5 -21 0.70091 21.5447  -2
  -3   5 -19 0.70091 21.5447   1
   3  -5 -22 448.723 28.2632  -2
  -3   5 -20 448.723 28.2632   1
   3  -5 -23 80.2638 26.5445  -2
  -3   5 -21 80.2638 26.5445   1
   3  -5 -24 77.8118 26.6990  -2
  -3   5 -22 77.8118 26.6990   1
   3  -5 -25 41.6670 28.8894  -2
  -3   5 -23 41.6670 28.8894   1
   3   5 -26-29.0515 28.9963  -2
  -3  -5 -24-29.0515 28.9963   1
   3  -5 -27 252.763 36.2543  -2
  -3   5 -25 252.763 36.2543   1
   3   5 -28 19.9459 42.0390  -2
  -3  -5 -26 19.9459 42.0390   1
  -3  -6 -26 2536.73 86.2994  -2
   3   6 -28 2536.73 86.2994   1
  -3   6 -25 181.150 55.2644  -2
   3  -6 -27 181.150 55.2644   1
  -3  -6 -24 1198.44 55.9711  -2
   3   6 -26 1198.44 55.9711   1
   3  -6  23 146.765 35.9531  -2
  -3   6  25 146.765 35.9531   1
   3  -6  22 393.662 36.7995  -2
  -3   6  24 393.662 36.7995   1
  -3  -6 -21 410.199 33.6193  -2
   3   6 -23 410.199 33.6193   1
  -3   6 -20 7026.06 75.6235  -2
   3  -6 -22 7026.06 75.6235   1
   3  -6  19 750.115 38.4347  -2
  -3   6  21 750.115 38.4347   1
   3   6  18 8920.48 78.7718  -2
  -3  -6  20 8920.48 78.7718   1
  -3   6 -17 1443.94 40.4206  -2
   3  -6 -19 1443.94 40.4206   1
  -3   6 -16 2273.54 42.9331  -2
   3  -6 -18 2273.54 42.9331   1
  -3   6 -15 1931.05 35.1959  -2
   3  -6 -17 1931.05 35.1959   1
   3   6  14 1004.62 31.6451  -2
  -3  -6  16 1004.62 31.6451   1
   3   6  13 2491.43 39.0139  -2
  -3  -6  15 2491.43 39.0139   1
   3   6  12 2024.00 47.2956  -2
  -3  -6  14 2024.00 47.2956   1
  -3   6 -11 4666.73 54.2029  -2
   3  -6 -13 4666.73 54.2029   1
   3  -6  10 3309.78 41.0199  -2
  -3   6  12 3309.78 41.0199   1
  -3   6  -9 6806.19 49.7381  -2
   3  -6 -11 6806.19 49.7381   1
   3   6   8 26884.0 108.942  -2
  -3  -6  10 26884.0 108.942   1
   3   6   7 703.914 17.3314  -2
  -3  -6   9 703.914 17.3314   1
  -3  -6  -6 24005.4 133.570  -2
   3   6  -8 24005.4 133.570   1
  -3   6  -5 1720.94 23.9803  -2
   3  -6  -7 1720.94 23.9803   1
  -3   6  -4 5387.25 65.7728  -2
   3  -6  -6 5387.25 65.7728   1
  -3   6  -3 1022.05 33.8304  -2
   3  -6  -5 1022.05 33.8304   1
  -3   6  -2 1358.64 23.9167  -2
   3  -6  -4 1358.64 23.9167   1
  -3   6  -1 141.482 12.8966  -2
   3  -6  -3 141.482 12.8966   1
  -3   6   0 2968.55 27.5557  -2
   3  -6  -2 2968.55 27.5557   1
  -3   6   1 233.978 14.0328  -2
   3  -6  -1 233.978 14.0328   1
  -3  -6   2 152.670 13.8745  -2
   3   6   0 152.670 13.8745   1
  -3   6   3 440.952 15.0530  -2
   3  -6   1 440.952 15.0530   1
  -3  -6   4 83.5915 11.8094  -2
   3   6   2 83.5915 11.8094   1
  -3  -6   5 1335.60 23.8668  -2
   3   6   3 1335.60 23.8668   1
  -3  -6   6 1100.60 21.3065  -2
   3   6   4 1100.60 21.3065   1
  -3   6   7 3906.43 44.7753  -2
   3  -6   5 3906.43 44.7753   1
   3   6  -8 1763.07 46.8223  -2
  -3  -6  -6 1763.07 46.8223   1
   3   6  -9 161.419 17.2722  -2
  -3  -6  -7 161.419 17.2722   1
  -3  -6  10 13469.2 89.1393  -2
   3   6   8 13469.2 89.1393   1
  -3  -6  11 3283.81 40.4390  -2
   3   6   9 3283.81 40.4390   1
   3   6 -12 25757.4 136.367  -2
  -3  -6 -10 25757.4 136.367   1
  -3  -6  13 2232.10 37.3796  -2
   3   6  11 2232.10 37.3796   1
   3   6 -14 42731.8 210.917  -2
  -3  -6 -12 42731.8 210.917   1
  -3  -6  15 1343.05 42.6975  -2
   3   6  13 1343.05 42.6975   1
  -3  -6  16 18435.6 155.274  -2
   3   6  14 18435.6 155.274   1
  -3   6  17 81.7907 13.5752  -2
   3  -6  15 81.7907 13.5752   1
   3  -6 -18 1419.32 52.4073  -2
  -3   6 -16 1419.32 52.4073   1
   3   6 -19 526.481 24.2960  -2
  -3  -6 -17 526.481 24.2960   1
  -3  -6  20 4404.21 77.6014  -2
   3   6  18 4404.21 77.6014   1
   3   6 -21 105.189 22.3487  -2
  -3  -6 -19 105.189 22.3487   1
   3   6 -22 1587.02 79.5603  -2
  -3  -6 -20 1587.02 79.5603   1
   3   6 -23 717.234 37.7672  -2
  -3  -6 -21 717.234 37.7672   1
   3   6 -24 717.257 36.7051  -2
  -3  -6 -22 717.257 36.7051   1
   3   6 -25 2.27616 25.1460  -2
  -3  -6 -23 2.27616 25.1460   1
   3   6 -26 2129.33 115.486  -2
  -3  -6 -24 2129.33 115.486   1
   3  -6 -27 89.9908 32.0296  -2
  -3   6 -25 89.9908 32.0296   1
   3   6 -28 1236.85 95.4532  -2
  -3  -6 -26 1236.85 95.4532   1
  -3   7 -26 1215.79 68.4978  -2
   3  -7 -28 1215.79 68.4978   1
  -3  -7 -25 31.0909 49.0595  -2
   3   7 -27 31.0909 49.0595   1
  -3  -7 -24 234.648 48.7994  -2
   3   7 -26 234.648 48.7994   1
  -3   7 -23 200.929 37.3193  -2
   3  -7 -25 200.929 37.3193   1
  -3  -7 -22 667.747 46.3198  -2
   3   7 -24 667.747 46.3198   1
   3  -7  21 31.2541 34.6692  -2
  -3   7  23 31.2541 34.6692   1
  -3   7 -20 2005.90 51.7188  -2
   3  -7 -22 2005.90 51.7188   1
  -3   7 -19 61.7785 33.6142  -2
   3  -7 -21 61.7785 33.6142   1
   3  -7  18 488.179 34.6833  -2
  -3   7  20 488.179 34.6833   1
  -3   7 -17 156.533 28.8190  -2
   3  -7 -19 156.533 28.8190   1
  -3   7 -16 510.772 28.1694  -2
   3  -7 -18 510.772 28.1694   1
  -3   7 -15 692.046 27.1695  -2
   3  -7 -17 692.046 27.1695   1
   3   7  14 3743.45 42.1897  -2
  -3  -7  16 3743.45 42.1897   1
  -3   7 -13 2624.54 37.3552  -2
   3  -7 -15 2624.54 37.3552   1
  -3   7 -12 1806.96 30.7888  -2
   3  -7 -14 1806.96 30.7888   1
   3   7  11 1303.09 27.1734  -2
  -3  -7  13 1303.09 27.1734   1
  -3   7 -10 23.5061 17.6078  -2
   3  -7 -12 23.5061 17.6078   1
   3   7   9 714.689 21.7983  -2
  -3  -7  11 714.689 21.7983   1
  -3   7  -8 68.5270 16.0475  -2
   3  -7 -10 68.5270 16.0475   1
  -3   7  -7 1029.81 30.0661  -2
   3  -7  -9 1029.81 30.0661   1
  -3   7  -6 391.214 27.4355  -2
   3  -7  -8 391.214 27.4355   1
  -3   7  -5 67.8955 18.1447  -2
   3  -7  -7 67.8955 18.1447   1
  -3   7  -4 151.212 18.3395  -2
   3  -7  -6 151.212 18.3395   1
  -3   7  -3 27.0861 16.4721  -2
   3  -7  -5 27.0861 16.4721   1
  -3   7  -2 321.949 17.4697  -2
   3  -7  -4 321.949 17.4697   1
  -3   7  -1 182.951 15.4775  -2
   3  -7  -3 182.951 15.4775   1
  -3   7   0 1516.04 25.2771  -2
   3  -7  -2 1516.04 25.2771   1
  -3  -7   1 745.424 18.4905  -2
   3   7  -1 745.424 18.4905   1
  -3   7   2 369.543 16.4301  -2
   3  -7   0 369.543 16.4301   1
   3   7  -3 106.031 14.4851  -2
  -3  -7  -1 106.031 14.4851   1
  -3  -7   4 775.135 18.1661  -2
   3   7   2 775.135 18.1661   1
   3  -7  -5 388.146 17.4782  -2
  -3   7  -3 388.146 17.4782   1
  -3   7   6 4189.34 31.3294  -2
   3  -7   4 4189.34 31.3294   1
  -3   7   7 1510.34 35.7785  -2
   3  -7   5 1510.34 35.7785   1
   3   7  -8 4858.56 52.4321  -2
  -3  -7  -6 4858.56 52.4321   1
   3   7  -9 2410.41 45.5823  -2
  -3  -7  -7 2410.41 45.5823   1
   3  -7 -10 264.973 19.6353  -2
  -3   7  -8 264.973 19.6353   1
  -3  -7  11 3358.51 36.1699  -2
   3   7   9 3358.51 36.1699   1
   3   7 -12 551.384 17.3948  -2
  -3  -7 -10 551.384 17.3948   1
   3   7 -13 1581.93 24.0057  -2
  -3  -7 -11 1581.93 24.0057   1
  -3  -7  14 1254.64 40.7427  -2
   3   7  12 1254.64 40.7427   1
  -3   7  15 1137.44 27.5724  -2
   3  -7  13 1137.44 27.5724   1
  -3  -7  16 425.764 25.2700  -2
   3   7  14 425.764 25.2700   1
  -3  -7  17 684.121 31.5449  -2
   3   7  15 684.121 31.5449   1
  -3   7  18 406.231 25.2755  -2
   3  -7  16 406.231 25.2755   1
  -3   7  19 311.284 18.0767  -2
   3  -7  17 311.284 18.0767   1
   3  -7 -20 875.106 42.3796  -2
  -3   7 -18 875.106 42.3796   1
   3  -7 -21 145.895 17.2700  -2
  -3   7 -19 145.895 17.2700   1
   3  -7 -22 42.5763 18.5576  -2
  -3   7 -20 42.5763 18.5576   1
   3  -7 -23 513.576 27.8002  -2
  -3   7 -21 513.576 27.8002   1
   3  -7 -24 113.033 24.5323  -2
  -3   7 -22 113.033 24.5323   1
   3  -7 -25 20.3364 23.4742  -2
  -3   7 -23 20.3364 23.4742   1
   3   7 -26 55.7502 24.7553  -2
  -3  -7 -24 55.7502 24.7553   1
   3  -7 -27 14.1199 30.3839  -2
  -3   7 -25 14.1199 30.3839   1
   3   7 -28 89.6946 61.2511  -2
  -3  -7 -26 89.6946 61.2511   1
  -3   8 -25 686.061 55.5780  -2
   3  -8 -27 686.061 55.5780   1
  -3   8 -24 100.643 46.5629  -2
   3  -8 -26 100.643 46.5629   1
  -3   8 -23 124.853 49.9022  -2
   3  -8 -25 124.853 49.9022   1
  -3  -8 -22 2024.15 60.7860  -2
   3   8 -24 2024.15 60.7860   1
   3  -8  21 535.714 44.4694  -2
  -3   8  23 535.714 44.4694   1
   3  -8  20 3556.49 58.5328  -2
  -3   8  22 3556.49 58.5328   1
   3   8  19 287.323 32.2628  -2
  -3  -8  21 287.323 32.2628   1
  -3   8 -18 504.018 32.0167  -2
   3  -8 -20 504.018 32.0167   1
  -3   8 -17 589.093 30.6711  -2
   3  -8 -19 589.093 30.6711   1
  -3   8 -16 2539.68 45.8724  -2
   3  -8 -18 2539.68 45.8724   1
   3   8  15 223.674 24.0109  -2
  -3  -8  17 223.674 24.0109   1
  -3   8 -14 11177.9 76.1316  -2
   3  -8 -16 11177.9 76.1316   1
   3  -8  13 660.276 26.0800  -2
  -3   8  15 660.276 26.0800   1
  -3   8 -12 9014.76 87.0063  -2
   3  -8 -14 9014.76 87.0063   1
  -3   8 -11 2099.41 30.3438  -2
   3  -8 -13 2099.41 30.3438   1
  -3   8 -10 2482.46 34.3664  -2
   3  -8 -12 2482.46 34.3664   1
  -3   8  -9 15169.4 82.4562  -2
   3  -8 -11 15169.4 82.4562   1
  -3   8  -8 208.259 22.1441  -2
   3  -8 -10 208.259 22.1441   1
  -3   8  -7 7626.60 65.4364  -2
   3  -8  -9 7626.60 65.4364   1
   3   8   6 798.489 36.2254  -2
  -3  -8   8 798.489 36.2254   1
  -3   8  -5 8572.57 94.4681  -2
   3  -8  -7 8572.57 94.4681   1
  -3   8  -4 895.024 46.3516  -2
   3  -8  -6 895.024 46.3516   1
  -3   8  -3 928.906 29.6443  -2
   3  -8  -5 928.906 29.6443   1
  -3   8  -2 2634.54 34.1578  -2
   3  -8  -4 2634.54 34.1578   1
  -3   8  -1 29.0112 19.5237  -2
   3  -8  -3 29.0112 19.5237   1
  -3   8   0 5395.93 39.5925  -2
   3  -8  -2 5395.93 39.5925   1
  -3  -8   1 539.051 20.2429  -2
   3   8  -1 539.051 20.2429   1
  -3  -8   2 2573.38 31.9675  -2
   3   8   0 2573.38 31.9675   1
  -3  -8   3 276.453 16.2086  -2
   3   8   1 276.453 16.2086   1
   3   8  -4 3758.47 40.6391  -2
  -3  -8  -2 3758.47 40.6391   1
   3  -8  -5 383.952 14.5151  -2
  -3   8  -3 383.952 14.5151   1
  -3   8   6 19894.3 101.716  -2
   3  -8   4 19894.3 101.716   1
  -3   8   7 9066.17 67.3451  -2
   3  -8   5 9066.17 67.3451   1
  -3  -8   8 16474.3 121.723  -2
   3   8   6 16474.3 121.723   1
   3   8  -9 5495.22 59.2128  -2
  -3  -8  -7 5495.22 59.2128   1
  -3  -8  10 3803.36 57.3889  -2
   3   8   8 3803.36 57.3889   1
  -3  -8  11 15840.6 103.194  -2
   3   8   9 15840.6 103.194   1
   3   8 -12 173.937 17.4925  -2
  -3  -8 -10 173.937 17.4925   1
   3   8 -13 11642.1 81.6931  -2
  -3  -8 -11 11642.1 81.6931   1
  -3  -8  14 1534.58 31.9351  -2
   3   8  12 1534.58 31.9351   1
  -3   8  15 4222.80 50.4310  -2
   3  -8  13 4222.80 50.4310   1
  -3   8  16 1024.28 51.4369  -2
   3  -8  14 1024.28 51.4369   1
  -3   8  17 269.388 24.5482  -2
   3  -8  15 269.388 24.5482   1
  -3  -8  18 7152.42 111.003  -2
   3   8  16 7152.42 111.003   1
  -3  -8  19 590.307 34.2370  -2
   3   8  17 590.307 34.2370   1
  -3   8  20 9644.12 173.438  -2
   3  -8  18 9644.12 173.438   1
   3  -8 -21 40.0226 13.3346  -2
  -3   8 -19 40.0226 13.3346   1
   3   8 -22 3883.89 96.3884  -2
  -3  -8 -20 3883.89 96.3884   1
   3  -8 -23 15.3092 16.5114  -2
  -3   8 -21 15.3092 16.5114   1
   3  -8 -24 72.9634 19.3451  -2
  -3   8 -22 72.9634 19.3451   1
   3  -8 -25 141.291 21.0516  -2
  -3   8 -23 141.291 21.0516   1
   3   8 -26 2553.67 185.475  -2
  -3  -8 -24 2553.67 185.475   1
   3   8 -27 943.398 79.6834  -2
  -3  -8 -25 943.398 79.6834   1
  -3   9 -25 436.926 53.7974  -2
   3  -9 -27 436.926 53.7974   1
  -3   9 -24 433.234 51.6616  -2
   3  -9 -26 433.234 51.6616   1
  -3  -9 -23 40.8431 47.6842  -2
   3   9 -25 40.8431 47.6842   1
  -3  -9 -22 475.692 46.2153  -2
   3   9 -24 475.692 46.2153   1
  -3   9 -21-0.59678 40.2844  -2
   3  -9 -23-0.59678 40.2844   1
   3   9  20 1898.57 46.3236  -2
  -3  -9  22 1898.57 46.3236   1
  -3   9 -19 974.258 38.6522  -2
   3  -9 -21 974.258 38.6522   1
  -3   9 -18 752.884 33.1585  -2
   3  -9 -20 752.884 33.1585   1
  -3   9 -17 188.453 28.4672  -2
   3  -9 -19 188.453 28.4672   1
   3   9  16 43.8472 24.9418  -2
  -3  -9  18 43.8472 24.9418   1
  -3   9 -15 203.886 25.9175  -2
   3  -9 -17 203.886 25.9175   1
  -3   9 -14 93.3827 24.2423  -2
   3  -9 -16 93.3827 24.2423   1
  -3   9 -13 1517.73 32.5641  -2
   3  -9 -15 1517.73 32.5641   1
   3   9  12 107.601 22.8795  -2
  -3  -9  14 107.601 22.8795   1
   3  -9  11 1087.75 27.5064  -2
  -3   9  13 1087.75 27.5064   1
   3   9  10 3755.78 62.7371  -2
  -3  -9  12 3755.78 62.7371   1
   3  -9   9 72.2981 24.5050  -2
  -3   9  11 72.2981 24.5050   1
  -3   9  -8 5433.95 77.1469  -2
   3  -9 -10 5433.95 77.1469   1
  -3   9  -7 2841.00 45.5870  -2
   3  -9  -9 2841.00 45.5870   1
  -3   9  -6 3663.97 44.7332  -2
   3  -9  -8 3663.97 44.7332   1
  -3   9  -5 3192.58 41.5534  -2
   3  -9  -7 3192.58 41.5534   1
  -3   9  -4 441.340 31.2606  -2
   3  -9  -6 441.340 31.2606   1
  -3   9  -3 204.495 24.1016  -2
   3  -9  -5 204.495 24.1016   1
  -3   9  -2 133.496 21.2479  -2
   3  -9  -4 133.496 21.2479   1
   3   9   1 361.684 24.4017  -2
  -3  -9   3 361.684 24.4017   1
  -3  -9   0 131.475 17.0993  -2
   3   9  -2 131.475 17.0993   1
  -3   9   1 258.174 17.7745  -2
   3  -9  -1 258.174 17.7745   1
  -3  -9   2 118.971 17.4998  -2
   3   9   0 118.971 17.4998   1
   3  -9  -3 56.8222 14.7570  -2
  -3   9  -1 56.8222 14.7570   1
   3  -9  -4 18.2094 13.3646  -2
  -3   9  -2 18.2094 13.3646   1
   3  -9  -5 229.470 14.5450  -2
  -3   9  -3 229.470 14.5450   1
   3  -9  -6 29.2574 10.6860  -2
  -3   9  -4 29.2574 10.6860   1
   3   9  -7 2064.88 46.0116  -2
  -3  -9  -5 2064.88 46.0116   1
   3   9  -8 334.860 17.9565  -2
  -3  -9  -6 334.860 17.9565   1
  -3   9   9 2564.21 40.5317  -2
   3  -9   7 2564.21 40.5317   1
  -3  -9  10 1829.18 32.0762  -2
   3   9   8 1829.18 32.0762   1
  -3  -9  11 237.708 19.7648  -2
   3   9   9 237.708 19.7648   1
   3   9 -12 3836.90 45.7945  -2
  -3  -9 -10 3836.90 45.7945   1
   3   9 -13 83.1577 18.1490  -2
  -3  -9 -11 83.1577 18.1490   1
  -3  -9  14 2668.05 35.3916  -2
   3   9  12 2668.05 35.3916   1
  -3   9  15 129.022 19.9558  -2
   3  -9  13 129.022 19.9558   1
   3  -9 -16 227.984 23.3949  -2
  -3   9 -14 227.984 23.3949   1
  -3   9  17 301.333 26.0218  -2
   3  -9  15 301.333 26.0218   1
  -3   9  18-0.26739 24.7632  -2
   3  -9  16-0.26739 24.7632   1
  -3  -9  19-18.3199 26.2149  -2
   3   9  17-18.3199 26.2149   1
   3  -9 -20 36.8530 36.3538  -2
  -3   9 -18 36.8530 36.3538   1
   3  -9 -21 16.3771 34.7631  -2
  -3   9 -19 16.3771 34.7631   1
   3   9 -22 24.3531 35.4912  -2
  -3  -9 -20 24.3531 35.4912   1
   3  -9 -23 15.0088 19.7155  -2
  -3   9 -21 15.0088 19.7155   1
   3   9 -24 261.914 22.4646  -2
  -3  -9 -22 261.914 22.4646   1
   3   9 -25-0.98373 12.2145  -2
  -3  -9 -23-0.98373 12.2145   1
   3   9 -26 43.3058 20.0345  -2
  -3  -9 -24 43.3058 20.0345   1
   3   9 -27 7.57824 62.4134  -2
  -3  -9 -25 7.57824 62.4134   1
  -3  10 -25 127.134 50.7313  -2
   3 -10 -27 127.134 50.7313   1
  -3  10 -24 545.609 56.6884  -2
   3 -10 -26 545.609 56.6884   1
   3 -10  23 404.014 53.7606  -2
  -3  10  25 404.014 53.7606   1
   3 -10  22 509.382 47.3607  -2
  -3  10  24 509.382 47.3607   1
   3  10  21 970.502 42.4636  -2
  -3 -10  23 970.502 42.4636   1
  -3  10 -20 1889.38 46.9111  -2
   3 -10 -22 1889.38 46.9111   1
   3  10  19 326.599 32.5115  -2
  -3 -10  21 326.599 32.5115   1
  -3  10 -18 372.339 32.1610  -2
   3 -10 -20 372.339 32.1610   1
  -3  10 -17 1184.22 37.5228  -2
   3 -10 -19 1184.22 37.5228   1
  -3  10 -16 1915.76 42.4633  -2
   3 -10 -18 1915.76 42.4633   1
  -3  10 -15 8013.36 93.0734  -2
   3 -10 -17 8013.36 93.0734   1
   3  10  14 4979.54 66.3035  -2
  -3 -10  16 4979.54 66.3035   1
   3  10  13 9800.52 74.3739  -2
  -3 -10  15 9800.52 74.3739   1
   3 -10  12 5847.57 55.1271  -2
  -3  10  14 5847.57 55.1271   1
  -3  10 -11 7917.59 89.0882  -2
   3 -10 -13 7917.59 89.0882   1
  -3  10 -10 5049.62 64.6957  -2
   3 -10 -12 5049.62 64.6957   1
  -3  10  -9 5652.97 71.1518  -2
   3 -10 -11 5652.97 71.1518   1
  -3  10  -8 597.547 35.8844  -2
   3 -10 -10 597.547 35.8844   1
  -3  10  -7 2162.74 42.2760  -2
   3 -10  -9 2162.74 42.2760   1
  -3  10  -6 1014.21 65.4891  -2
   3 -10  -8 1014.21 65.4891   1
  -3  10  -5 5419.67 68.2344  -2
   3 -10  -7 5419.67 68.2344   1
  -3  10  -4 437.465 27.7186  -2
   3 -10  -6 437.465 27.7186   1
  -3  10  -3 4510.14 50.3881  -2
   3 -10  -5 4510.14 50.3881   1
   3  10   2 9615.07 66.5946  -2
  -3 -10   4 9615.07 66.5946   1
  -3 -10  -1 9918.32 68.6180  -2
   3  10  -3 9918.32 68.6180   1
  -3 -10   0 3197.68 42.4316  -2
   3  10  -2 3197.68 42.4316   1
  -3  10   1 3148.98 37.8544  -2
   3 -10  -1 3148.98 37.8544   1
   3  10  -2 11875.7 61.2087  -2
  -3 -10   0 11875.7 61.2087   1
   3 -10  -3 3707.75 38.1043  -2
  -3  10  -1 3707.75 38.1043   1
   3 -10  -4 497.904 22.1096  -2
  -3  10  -2 497.904 22.1096   1
  -3  10   5 11242.4 78.8400  -2
   3 -10   3 11242.4 78.8400   1
  -3  10   6 5728.08 54.4476  -2
   3 -10   4 5728.08 54.4476   1
   3  10  -7 17242.5 156.689  -2
  -3 -10  -5 17242.5 156.689   1
   3  10  -8 23590.6 163.221  -2
  -3 -10  -6 23590.6 163.221   1
  -3 -10   9 5325.21 69.4493  -2
   3  10   7 5325.21 69.4493   1
  -3 -10  10 8199.99 81.5549  -2
   3  10   8 8199.99 81.5549   1
  -3 -10  11 302.305 21.5047  -2
   3  10   9 302.305 21.5047   1
  -3 -10  12 269.816 22.3534  -2
   3  10  10 269.816 22.3534   1
   3  10 -13 703.852 27.5386  -2
  -3 -10 -11 703.852 27.5386   1
   3  10 -14 472.973 23.6031  -2
  -3 -10 -12 472.973 23.6031   1
  -3 -10  15 691.940 27.0307  -2
   3  10  13 691.940 27.0307   1
  -3 -10  16 215.450 23.1144  -2
   3  10  14 215.450 23.1144   1
  -3  10  17 5785.24 74.7631  -2
   3 -10  15 5785.24 74.7631   1
  -3  10  18 2437.05 70.3076  -2
   3 -10  16 2437.05 70.3076   1
   3 -10 -19 6231.53 150.506  -2
  -3  10 -17 6231.53 150.506   1
   3 -10 -20 5823.35 127.512  -2
  -3  10 -18 5823.35 127.512   1
   3 -10 -21 4410.99 117.452  -2
  -3  10 -19 4410.99 117.452   1
   3 -10 -22 609.875 41.7043  -2
  -3  10 -20 609.875 41.7043   1
   3  10 -23 468.143 41.2278  -2
  -3 -10 -21 468.143 41.2278   1
   3 -10 -24 69.3845 41.0080  -2
  -3  10 -22 69.3845 41.0080   1
   3  10 -25 82.4413 35.6847  -2
  -3 -10 -23 82.4413 35.6847   1
   3  10 -26 583.983 41.1484  -2
  -3 -10 -24 583.983 41.1484   1
   3  10 -27 2396.82 189.618  -2
  -3 -10 -25 2396.82 189.618   1
  -3  11 -25 824.823 58.1274  -2
   3 -11 -27 824.823 58.1274   1
  -3 -11 -24 89.0511 53.7194  -2
   3  11 -26 89.0511 53.7194   1
  -3 -11 -23 75.6122 50.3088  -2
   3  11 -25 75.6122 50.3088   1
   3 -11  22 264.867 39.8306  -2
  -3  11  24 264.867 39.8306   1
   3 -11  21 228.112 38.1772  -2
  -3  11  23 228.112 38.1772   1
   3 -11  20 1121.97 45.6505  -2
  -3  11  22 1121.97 45.6505   1
   3 -11  19 1318.82 41.0118  -2
  -3  11  21 1318.82 41.0118   1
   3 -11  18 420.927 32.8103  -2
  -3  11  20 420.927 32.8103   1
   3  11  17 1539.51 40.5672  -2
  -3 -11  19 1539.51 40.5672   1
  -3  11 -16 912.742 35.7021  -2
   3 -11 -18 912.742 35.7021   1
   3  11  15 85.3334 27.5764  -2
  -3 -11  17 85.3334 27.5764   1
   3  11  14 303.764 26.8393  -2
  -3 -11  16 303.764 26.8393   1
   3  11  13 663.084 31.6106  -2
  -3 -11  15 663.084 31.6106   1
   3  11  12 39.7218 27.9470  -2
  -3 -11  14 39.7218 27.9470   1
  -3  11 -11 63.6865 26.4103  -2
   3 -11 -13 63.6865 26.4103   1
  -3  11 -10 88.4943 28.7730  -2
   3 -11 -12 88.4943 28.7730   1
  -3  11  -9 1181.72 40.8603  -2
   3 -11 -11 1181.72 40.8603   1
  -3  11  -8 109.887 27.2423  -2
   3 -11 -10 109.887 27.2423   1
  -3  11  -7 5994.16 59.1678  -2
   3 -11  -9 5994.16 59.1678   1
  -3  11  -6 988.812 43.5604  -2
   3 -11  -8 988.812 43.5604   1
  -3  11  -5 6559.09 68.8777  -2
   3 -11  -7 6559.09 68.8777   1
  -3  11  -4 4136.06 50.9860  -2
   3 -11  -6 4136.06 50.9860   1
  -3  11  -3 2137.75 37.7006  -2
   3 -11  -5 2137.75 37.7006   1
  -3 -11  -2 3349.25 43.7649  -2
   3  11  -4 3349.25 43.7649   1
  -3 -11  -1 1153.36 35.5829  -2
   3  11  -3 1153.36 35.5829   1
   3  11   0 347.217 24.4008  -2
  -3 -11   2 347.217 24.4008   1
  -3 -11   1 1686.65 31.4321  -2
   3  11  -1 1686.65 31.4321   1
  -3 -11   2 769.699 25.2761  -2
   3  11   0 769.699 25.2761   1
   3 -11  -3 308.765 20.3461  -2
  -3  11  -1 308.765 20.3461   1
   3 -11  -4 363.453 18.7482  -2
  -3  11  -2 363.453 18.7482   1
   3 -11  -5 660.636 17.1023  -2
  -3  11  -3 660.636 17.1023   1
   3  11  -6 836.488 18.0063  -2
  -3 -11  -4 836.488 18.0063   1
   3  11  -7 319.424 19.2114  -2
  -3 -11  -5 319.424 19.2114   1
   3  11  -8 17.1024 17.9226  -2
  -3 -11  -6 17.1024 17.9226   1
  -3 -11   9 363.738 22.2038  -2
   3  11   7 363.738 22.2038   1
  -3 -11  10 932.831 27.0925  -2
   3  11   8 932.831 27.0925   1
  -3 -11  11 895.233 25.5912  -2
   3  11   9 895.233 25.5912   1
  -3 -11  12 1775.52 36.1495  -2
   3  11  10 1775.52 36.1495   1
  -3 -11  13 2183.08 39.5008  -2
   3  11  11 2183.08 39.5008   1
   3  11 -14 22.2239 21.2226  -2
  -3 -11 -12 22.2239 21.2226   1
  -3 -11  15 2531.33 45.9311  -2
   3  11  13 2531.33 45.9311   1
  -3 -11  16 206.364 23.6923  -2
   3  11  14 206.364 23.6923   1
  -3 -11  17 855.492 31.3879  -2
   3  11  15 855.492 31.3879   1
  -3 -11  18 408.597 29.1911  -2
   3  11  16 408.597 29.1911   1
  -3 -11  19 105.807 33.0207  -2
   3  11  17 105.807 33.0207   1
  -3 -11  20 420.342 39.8561  -2
   3  11  18 420.342 39.8561   1
   3  11 -21 86.5818 35.0064  -2
  -3 -11 -19 86.5818 35.0064   1
  -3 -11  22 36.6219 35.9589  -2
   3  11  20 36.6219 35.9589   1
   3  11 -23 101.096 38.7972  -2
  -3 -11 -21 101.096 38.7972   1
   3  11 -24 72.4334 38.8400  -2
  -3 -11 -22 72.4334 38.8400   1
   3  11 -25 29.1772 38.5215  -2
  -3 -11 -23 29.1772 38.5215   1
   3  11 -26 21.5904 37.6765  -2
  -3 -11 -24 21.5904 37.6765   1
   3  11 -27-19.6537 58.4759  -2
  -3 -11 -25-19.6537 58.4759   1
   3 -12  24 874.296 61.6004  -2
  -3  12  26 874.296 61.6004   1
  -3 -12 -23 698.277 57.4543  -2
   3  12 -25 698.277 57.4543   1
  -3  12 -22 543.315 54.0120  -2
   3 -12 -24 543.315 54.0120   1
  -3  12 -21 1227.05 43.5350  -2
   3 -12 -23 1227.05 43.5350   1
  -3  12 -20 911.059 42.4448  -2
   3 -12 -22 911.059 42.4448   1
  -3  12 -19 280.706 37.1584  -2
   3 -12 -21 280.706 37.1584   1
  -3  12 -18 1722.99 47.3160  -2
   3 -12 -20 1722.99 47.3160   1
   3  12  17 249.176 33.0381  -2
  -3 -12  19 249.176 33.0381   1
  -3  12 -16 3843.56 60.1404  -2
   3 -12 -18 3843.56 60.1404   1
   3  12  15 4443.66 59.9340  -2
  -3 -12  17 4443.66 59.9340   1
   3  12  14 2378.31 43.3511  -2
  -3 -12  16 2378.31 43.3511   1
   3  12  13 10052.5 95.1599  -2
  -3 -12  15 10052.5 95.1599   1
   3  12  12 2013.35 45.6879  -2
  -3 -12  14 2013.35 45.6879   1
  -3  12 -11 3226.00 63.9723  -2
   3 -12 -13 3226.00 63.9723   1
   3  12  10 1550.36 44.3037  -2
  -3 -12  12 1550.36 44.3037   1
  -3  12  -9 89.1780 28.9721  -2
   3 -12 -11 89.1780 28.9721   1
  -3  12  -8 5615.54 103.965  -2
   3 -12 -10 5615.54 103.965   1
  -3  12  -7 1543.21 45.6484  -2
   3 -12  -9 1543.21 45.6484   1
   3  12   6 6601.03 68.8150  -2
  -3 -12   8 6601.03 68.8150   1
   3  12   5 1525.45 38.7916  -2
  -3 -12   7 1525.45 38.7916   1
  -3  12  -4 7926.29 68.8142  -2
   3 -12  -6 7926.29 68.8142   1
  -3 -12  -3 228.402 27.2484  -2
   3  12  -5 228.402 27.2484   1
  -3  12  -2 137.410 26.3926  -2
   3 -12  -4 137.410 26.3926   1
  -3 -12  -1 20321.8 129.090  -2
   3  12  -3 20321.8 129.090   1
  -3 -12   0 1055.29 37.0014  -2
   3  12  -2 1055.29 37.0014   1
  -3 -12   1 31347.1 120.876  -2
   3  12  -1 31347.1 120.876   1
   3 -12  -2 12857.9 70.6071  -2
  -3  12   0 12857.9 70.6071   1
  -3  12   3 2421.27 45.0209  -2
   3 -12   1 2421.27 45.0209   1
   3 -12  -4 973.181 26.0965  -2
  -3  12  -2 973.181 26.0965   1
  -3  12   5 2108.70 29.0576  -2
   3 -12   3 2108.70 29.0576   1
   3  12  -6 554.655 23.6811  -2
  -3 -12  -4 554.655 23.6811   1
   3  12  -7 14199.2 84.8836  -2
  -3 -12  -5 14199.2 84.8836   1
   3  12  -8 432.257 24.9890  -2
  -3 -12  -6 432.257 24.9890   1
  -3 -12   9 4492.58 61.5618  -2
   3  12   7 4492.58 61.5618   1
  -3 -12  10 2913.37 47.1577  -2
   3  12   8 2913.37 47.1577   1
  -3 -12  11 636.772 26.0243  -2
   3  12   9 636.772 26.0243   1
  -3  12  12 5510.26 59.8291  -2
   3 -12  10 5510.26 59.8291   1
  -3 -12  13 3132.33 49.1138  -2
   3  12  11 3132.33 49.1138   1
  -3 -12  14 15384.2 116.918  -2
   3  12  12 15384.2 116.918   1
   3  12 -15 1061.14 30.9101  -2
  -3 -12 -13 1061.14 30.9101   1
  -3 -12  16 9950.34 94.6698  -2
   3  12  14 9950.34 94.6698   1
  -3 -12  17 4790.23 70.6875  -2
   3  12  15 4790.23 70.6875   1
   3  12 -18 3846.47 69.0947  -2
  -3 -12 -16 3846.47 69.0947   1
   3 -12 -19 4101.87 72.9260  -2
  -3  12 -17 4101.87 72.9260   1
   3  12 -20 804.335 50.6847  -2
  -3 -12 -18 804.335 50.6847   1
   3  12 -21 3875.67 80.2625  -2
  -3 -12 -19 3875.67 80.2625   1
   3  12 -22 393.797 42.4317  -2
  -3 -12 -20 393.797 42.4317   1
  -3 -12  23 744.083 45.9165  -2
   3  12  21 744.083 45.9165   1
   3  12 -24 86.9472 39.1010  -2
  -3 -12 -22 86.9472 39.1010   1
   3  12 -25 1290.35 77.2613  -2
  -3 -12 -23 1290.35 77.2613   1
   3  12 -26 42.5748 52.8727  -2
  -3 -12 -24 42.5748 52.8727   1
  -3  13 -24 122.352 55.5959  -2
   3 -13 -26 122.352 55.5959   1
  -3  13 -23 226.231 55.2253  -2
   3 -13 -25 226.231 55.2253   1
  -3  13 -22 48.9918 51.4818  -2
   3 -13 -24 48.9918 51.4818   1
  -3  13 -21 862.847 41.9361  -2
   3 -13 -23 862.847 41.9361   1
  -3  13 -20 87.0018 36.2750  -2
   3 -13 -22 87.0018 36.2750   1
  -3  13 -19 1417.94 47.4690  -2
   3 -13 -21 1417.94 47.4690   1
   3  13  18 184.313 33.9768  -2
  -3 -13  20 184.313 33.9768   1
   3  13  17 616.671 36.3333  -2
  -3 -13  19 616.671 36.3333   1
   3  13  16 1097.95 39.1830  -2
  -3 -13  18 1097.95 39.1830   1
  -3  13 -15 602.243 32.1312  -2
   3 -13 -17 602.243 32.1312   1
   3  13  14 1895.49 39.7818  -2
  -3 -13  16 1895.49 39.7818   1
   3  13  13 2484.37 54.0664  -2
  -3 -13  15 2484.37 54.0664   1
   3  13  12 497.147 35.9141  -2
  -3 -13  14 497.147 35.9141   1
  -3  13 -11 593.005 34.2682  -2
   3 -13 -13 593.005 34.2682   1
  -3  13 -10 104.734 29.8987  -2
   3 -13 -12 104.734 29.8987   1
  -3  13  -9 0.22852 28.9438  -2
   3 -13 -11 0.22852 28.9438   1
  -3  13  -8 1181.24 39.5296  -2
   3 -13 -10 1181.24 39.5296   1
  -3  13  -7 1078.33 38.9400  -2
   3 -13  -9 1078.33 38.9400   1
  -3  13  -6 2212.31 44.6770  -2
   3 -13  -8 2212.31 44.6770   1
   3  13   5 457.069 33.0772  -2
  -3 -13   7 457.069 33.0772   1
  -3 -13  -4 2401.75 46.0793  -2
   3  13  -6 2401.75 46.0793   1
  -3 -13  -3 673.213 32.0860  -2
   3  13  -5 673.213 32.0860   1
  -3 -13  -2 2099.88 36.8233  -2
   3  13  -4 2099.88 36.8233   1
  -3 -13  -1 5536.78 59.3710  -2
   3  13  -3 5536.78 59.3710   1
   3  13   0 449.936 28.0918  -2
  -3 -13   2 449.936 28.0918   1
  -3 -13   1 885.116 35.5544  -2
   3  13  -1 885.116 35.5544   1
   3 -13  -2 330.510 23.6470  -2
  -3  13   0 330.510 23.6470   1
   3 -13  -3 212.469 20.4170  -2
  -3  13  -1 212.469 20.4170   1
  -3  13   4 398.630 21.5859  -2
   3 -13   2 398.630 21.5859   1
  -3  13   5 582.251 27.7460  -2
   3 -13   3 582.251 27.7460   1
   3  13  -6 1284.83 34.4726  -2
  -3 -13  -4 1284.83 34.4726   1
   3  13  -7 342.226 14.4871  -2
  -3 -13  -5 342.226 14.4871   1
  -3  13   8 114.493 20.4008  -2
   3 -13   6 114.493 20.4008   1
  -3 -13   9 42.5775 22.7204  -2
   3  13   7 42.5775 22.7204   1
  -3 -13  10 41.5843 22.0921  -2
   3  13   8 41.5843 22.0921   1
  -3 -13  11 92.3931 23.2300  -2
   3  13   9 92.3931 23.2300   1
   3  13 -12-5.75304 24.4955  -2
  -3 -13 -10-5.75304 24.4955   1
  -3  13  13 114.405 26.3365  -2
   3 -13  11 114.405 26.3365   1
  -3  13  14 106.864 28.0152  -2
   3 -13  12 106.864 28.0152   1
  -3 -13  15 344.328 30.5381  -2
   3  13  13 344.328 30.5381   1
   3  13 -16 1477.69 39.0207  -2
  -3 -13 -14 1477.69 39.0207   1
  -3 -13  17 209.032 26.5657  -2
   3  13  15 209.032 26.5657   1
   3 -13 -18 1885.27 51.6588  -2
  -3  13 -16 1885.27 51.6588   1
   3  13 -19 769.353 39.9030  -2
  -3 -13 -17 769.353 39.9030   1
   3  13 -20 423.041 40.4904  -2
  -3 -13 -18 423.041 40.4904   1
   3  13 -21 563.325 44.6346  -2
  -3 -13 -19 563.325 44.6346   1
   3  13 -22 36.3328 37.2294  -2
  -3 -13 -20 36.3328 37.2294   1
   3  13 -23 184.638 42.5994  -2
  -3 -13 -21 184.638 42.5994   1
   3  13 -24 463.001 45.6563  -2
  -3 -13 -22 463.001 45.6563   1
   3  13 -25 167.464 56.1586  -2
  -3 -13 -23 167.464 56.1586   1
   3  13 -26 207.123 62.6428  -2
  -3 -13 -24 207.123 62.6428   1
  -3  14 -23 96.9005 54.0190  -2
   3 -14 -25 96.9005 54.0190   1
  -3  14 -22 719.715 54.3729  -2
   3 -14 -24 719.715 54.3729   1
   3 -14  21 1804.23 73.2645  -2
  -3  14  23 1804.23 73.2645   1
  -3  14 -20 219.697 41.5092  -2
   3 -14 -22 219.697 41.5092   1
   3  14  19 2785.03 75.4650  -2
  -3 -14  21 2785.03 75.4650   1
   3 -14  18 259.166 50.1070  -2
  -3  14  20 259.166 50.1070   1
   3  14  17 1520.06 59.7213  -2
  -3 -14  19 1520.06 59.7213   1
   3  14  16 133.224 31.5070  -2
  -3 -14  18 133.224 31.5070   1
  -3  14 -15 383.591 31.8787  -2
   3 -14 -17 383.591 31.8787   1
   3 -14  14 220.135 35.0025  -2
  -3  14  16 220.135 35.0025   1
   3  14  13 742.439 40.0653  -2
  -3 -14  15 742.439 40.0653   1
  -3 -14 -12 163.159 34.4868  -2
   3  14 -14 163.159 34.4868   1
   3  14  11 908.456 39.8022  -2
  -3 -14  13 908.456 39.8022   1
  -3  14 -10 33.0129 30.8166  -2
   3 -14 -12 33.0129 30.8166   1
   3  14   9 10192.9 132.348  -2
  -3 -14  11 10192.9 132.348   1
  -3  14  -8 66.6668 34.9316  -2
   3 -14 -10 66.6668 34.9316   1
  -3  14  -7 21041.6 130.442  -2
   3 -14  -9 21041.6 130.442   1
   3  14   6 1392.22 52.8440  -2
  -3 -14   8 1392.22 52.8440   1
  -3 -14  -5 9826.21 82.6122  -2
   3  14  -7 9826.21 82.6122   1
  -3 -14  -4 357.265 38.2114  -2
   3  14  -6 357.265 38.2114   1
  -3 -14  -3 114.312 27.3018  -2
   3  14  -5 114.312 27.3018   1
   3  14   2 285.553 27.3830  -2
  -3 -14   4 285.553 27.3830   1
   3  14   1 7287.85 63.2282  -2
  -3 -14   3 7287.85 63.2282   1
  -3 -14   0 4573.48 52.1756  -2
   3  14  -2 4573.48 52.1756   1
   3  14  -1 7660.29 63.6659  -2
  -3 -14   1 7660.29 63.6659   1
   3 -14  -2 437.164 25.3108  -2
  -3  14   0 437.164 25.3108   1
  -3  14   3 590.283 24.6035  -2
   3 -14   1 590.283 24.6035   1
   3 -14  -4 905.831 26.5696  -2
  -3  14  -2 905.831 26.5696   1
   3 -14  -5 537.377 24.6056  -2
  -3  14  -3 537.377 24.6056   1
   3  14  -6 1568.97 36.4620  -2
  -3 -14  -4 1568.97 36.4620   1
  -3 -14   7 3157.29 49.1327  -2
   3  14   5 3157.29 49.1327   1
   3 -14   6 2672.62 20.5040   1
   3  14  -8 3233.89 52.3240  -2
  -3 -14  -6 3233.89 52.3240   1
  -3 -14   9 1094.00 37.2330  -2
   3  14   7 1094.00 37.2330   1
  -3 -14  10 1477.52 42.9829  -2
   3  14   8 1477.52 42.9829   1
  -3 -14  11 9952.23 95.1103  -2
   3  14   9 9952.23 95.1103   1
  -3 -14  12 90.9923 25.2449  -2
   3  14  10 90.9923 25.2449   1
  -3 -14  13 13945.7 181.802  -2
   3  14  11 13945.7 181.802   1
  -3 -14  14 28.8401 25.8648  -2
   3  14  12 28.8401 25.8648   1
   3  14 -15 8065.30 81.5940  -2
  -3 -14 -13 8065.30 81.5940   1
  -3  14  16 1860.99 47.1810  -2
   3 -14  14 1860.99 47.1810   1
   3  14 -17 4730.40 87.9009  -2
  -3 -14 -15 4730.40 87.9009   1
  -3 -14  18 2432.13 59.7461  -2
   3  14  16 2432.13 59.7461   1
  -3 -14  19 1639.57 51.1343  -2
   3  14  17 1639.57 51.1343   1
   3  14 -20 902.019 44.9124  -2
  -3 -14 -18 902.019 44.9124   1
   3 -14 -21 218.088 42.9553  -2
  -3  14 -19 218.088 42.9553   1
  -3 -14  22 1424.08 66.4291  -2
   3  14  20 1424.08 66.4291   1
   3  14 -23 198.028 44.6405  -2
  -3 -14 -21 198.028 44.6405   1
  -3 -14  24 55.8249 41.3732  -2
   3  14  22 55.8249 41.3732   1
   3  14 -25 232.253 65.7362  -2
  -3 -14 -23 232.253 65.7362   1
  -3  15 -23 103.935 51.4256  -2
   3 -15 -25 103.935 51.4256   1
  -3  15 -22 106.812 48.3937  -2
   3 -15 -24 106.812 48.3937   1
  -3  15 -21 141.906 47.2220  -2
   3 -15 -23 141.906 47.2220   1
   3 -15  20 505.353 48.0150  -2
  -3  15  22 505.353 48.0150   1
   3  15  19 197.804 48.6718  -2
  -3 -15  21 197.804 48.6718   1
   3 -15  18 615.358 50.8435  -2
  -3  15  20 615.358 50.8435   1
  -3  15 -17 78.0394 44.3822  -2
   3 -15 -19 78.0394 44.3822   1
   3  15  16 55.5548 34.2319  -2
  -3 -15  18 55.5548 34.2319   1
   3 -15  15 196.696 36.4503  -2
  -3  15  17 196.696 36.4503   1
   3  15  14 121.415 36.0182  -2
  -3 -15  16 121.415 36.0182   1
   3  15  13 1812.65 55.6262  -2
  -3 -15  15 1812.65 55.6262   1
  -3  15 -12 446.037 38.5333  -2
   3 -15 -14 446.037 38.5333   1
   3  15  11 3003.81 65.2471  -2
  -3 -15  13 3003.81 65.2471   1
   3  15  10 1181.95 41.1846  -2
  -3 -15  12 1181.95 41.1846   1
  -3  15  -9 100.101 32.6279  -2
   3 -15 -11 100.101 32.6279   1
  -3  15  -8 94.7889 30.0630  -2
   3 -15 -10 94.7889 30.0630   1
  -3  15  -7 21.0922 35.9269  -2
   3 -15  -9 21.0922 35.9269   1
  -3 -15  -6 594.421 37.9935  -2
   3  15  -8 594.421 37.9935   1
  -3 -15  -5 139.604 32.6917  -2
   3  15  -7 139.604 32.6917   1
  -3 -15  -4 638.747 37.7437  -2
   3  15  -6 638.747 37.7437   1
  -3 -15  -3 489.586 32.1104  -2
   3  15  -5 489.586 32.1104   1
  -3  15  -2 108.875 27.9737  -2
   3 -15  -4 108.875 27.9737   1
   3  15   1 2839.13 45.9983  -2
  -3 -15   3 2839.13 45.9983   1
  -3 -15   0 588.000 31.8463  -2
   3  15  -2 588.000 31.8463   1
  -3  15   1 539.842 28.8074  -2
   3 -15  -1 539.842 28.8074   1
  -3  15   2 3578.25 44.5514  -2
   3 -15   0 3578.25 44.5514   1
  -3  15   3 2504.82 40.1961  -2
   3 -15   1 2504.82 40.1961   1
  -3  15   4 2664.34 39.1137  -2
   3 -15   2 2664.34 39.1137   1
  -3 -15   5 6066.31 49.6789  -2
   3  15   3 6066.31 49.6789   1
   3  15  -6 42.9137 22.1074  -2
  -3 -15  -4 42.9137 22.1074   1
   3  15  -7 4377.20 57.5775  -2
  -3 -15  -5 4377.20 57.5775   1
  -3 -15   8 492.350 26.5383  -2
   3  15   6 492.350 26.5383   1
  -3 -15   9 856.936 32.9068  -2
   3  15   7 856.936 32.9068   1
  -3 -15  10 1476.90 38.2022  -2
   3  15   8 1476.90 38.2022   1
  -3 -15  11 172.071 27.5304  -2
   3  15   9 172.071 27.5304   1
  -3 -15  12 562.117 31.2646  -2
   3  15  10 562.117 31.2646   1
  -3 -15  13 1572.56 41.1725  -2
   3  15  11 1572.56 41.1725   1
   3  15 -14 33.5091 30.4731  -2
  -3 -15 -12 33.5091 30.4731   1
  -3 -15  15 266.812 32.4791  -2
   3  15  13 266.812 32.4791   1
  -3  15  16 201.453 33.2742  -2
   3 -15  14 201.453 33.2742   1
  -3  15  17 1185.08 41.2232  -2
   3 -15  15 1185.08 41.2232   1
   3  15 -18 47.2651 30.8168  -2
  -3 -15 -16 47.2651 30.8168   1
   3  15 -19 853.167 47.8083  -2
  -3 -15 -17 853.167 47.8083   1
   3  15 -20 536.644 45.4502  -2
  -3 -15 -18 536.644 45.4502   1
   3  15 -21 439.869 44.9649  -2
  -3 -15 -19 439.869 44.9649   1
   3  15 -22 1248.53 56.7176  -2
  -3 -15 -20 1248.53 56.7176   1
   3  15 -23 19.9043 44.3930  -2
  -3 -15 -21 19.9043 44.3930   1
  -3 -15  24 775.382 70.0462  -2
   3  15  22 775.382 70.0462   1
   3  15 -25 193.065 71.3202  -2
  -3 -15 -23 193.065 71.3202   1
  -3  16 -22 285.174 52.1439  -2
   3 -16 -24 285.174 52.1439   1
  -3  16 -21 302.581 54.4686  -2
   3 -16 -23 302.581 54.4686   1
  -3  16 -20 360.351 76.5231  -2
   3 -16 -22 360.351 76.5231   1
   3 -16  19 2401.30 103.070  -2
  -3  16  21 2401.30 103.070   1
  -3  16 -18 689.018 52.8649  -2
   3 -16 -20 689.018 52.8649   1
   3 -16  17 1146.57 55.9575  -2
  -3  16  19 1146.57 55.9575   1
   3  16  16 343.974 39.3888  -2
  -3 -16  18 343.974 39.3888   1
   3  16  15 1119.17 47.0058  -2
  -3 -16  17 1119.17 47.0058   1
  -3  16 -14 2821.43 56.8864  -2
   3 -16 -16 2821.43 56.8864   1
   3  16  13 1261.99 46.6634  -2
  -3 -16  15 1261.99 46.6634   1
   3  16  12 3216.88 74.0722  -2
  -3 -16  14 3216.88 74.0722   1
   3  16  11 1578.15 52.3183  -2
  -3 -16  13 1578.15 52.3183   1
  -3  16 -10 6472.35 80.0725  -2
   3 -16 -12 6472.35 80.0725   1
  -3 -16  -9 1019.83 49.0056  -2
   3  16 -11 1019.83 49.0056   1
  -3  16  -8 25548.7 191.218  -2
   3 -16 -10 25548.7 191.218   1
   3  16   7 7517.82 98.2208  -2
  -3 -16   9 7517.82 98.2208   1
  -3 -16  -6 11484.9 117.842  -2
   3  16  -8 11484.9 117.842   1
  -3  16  -5 9419.96 86.0282  -2
   3 -16  -7 9419.96 86.0282   1
  -3  16  -4 1078.73 38.1051  -2
   3 -16  -6 1078.73 38.1051   1
   3  16   3 104.897 29.9043  -2
  -3 -16   5 104.897 29.9043   1
  -3 -16  -2 1961.79 43.0540  -2
   3  16  -4 1961.79 43.0540   1
  -3  16  -1 902.613 33.0572  -2
   3 -16  -3 902.613 33.0572   1
  -3  16   0 507.648 30.2748  -2
   3 -16  -2 507.648 30.2748   1
  -3  16   1 917.683 32.8796  -2
   3 -16  -1 917.683 32.8796   1
  -3  16   2 723.795 29.1626  -2
   3 -16   0 723.795 29.1626   1
   3 -16  -3 590.784 26.0352  -2
  -3  16  -1 590.784 26.0352   1
   3 -16  -4 371.422 24.0656  -2
  -3  16  -2 371.422 24.0656   1
   3  16  -5 948.183 29.0284  -2
  -3 -16  -3 948.183 29.0284   1
  -3  16   6 452.577 25.2209  -2
   3 -16   4 452.577 25.2209   1
  -3  16   7 5759.41 61.6967  -2
   3 -16   5 5759.41 61.6967   1
  -3 -16   8 721.499 32.9892  -2
   3  16   6 721.499 32.9892   1
  -3 -16   9 500.547 32.2918  -2
   3  16   7 500.547 32.2918   1
   3  16 -10 8289.99 111.398  -2
  -3 -16  -8 8289.99 111.398   1
  -3 -16  11 507.297 32.6148  -2
   3  16   9 507.297 32.6148   1
  -3 -16  12 470.940 31.9638  -2
   3  16  10 470.940 31.9638   1
   3  16 -13 955.224 36.9819  -2
  -3 -16 -11 955.224 36.9819   1
  -3  16  14 4288.93 86.4660  -2
   3 -16  12 4288.93 86.4660   1
  -3 -16  15 4230.40 68.1550  -2
   3  16  13 4230.40 68.1550   1
  -3 -16  16 6877.14 105.902  -2
   3  16  14 6877.14 105.902   1
   3  16 -17 1735.10 53.5015  -2
  -3 -16 -15 1735.10 53.5015   1
  -3 -16  18 2277.79 68.3880  -2
   3  16  16 2277.79 68.3880   1
   3  16 -19 138.633 42.4436  -2
  -3 -16 -17 138.633 42.4436   1
   3  16 -20 467.525 46.3840  -2
  -3 -16 -18 467.525 46.3840   1
   3  16 -21 694.123 48.6455  -2
  -3 -16 -19 694.123 48.6455   1
   3  16 -22 165.182 44.8728  -2
  -3 -16 -20 165.182 44.8728   1
  -3 -16  23 307.479 49.1698  -2
   3  16  21 307.479 49.1698   1
   3  16 -24 269.851 74.0505  -2
  -3 -16 -22 269.851 74.0505   1
   3 -16 -25 19.9907 101.803  -2
  -3  16 -23 19.9907 101.803   1
   3 -17  22 9.39940 54.8074  -2
  -3  17  24 9.39940 54.8074   1
  -3  17 -21 73.4516 56.8547  -2
   3 -17 -23 73.4516 56.8547   1
  -3  17 -20 108.742 64.8257  -2
   3 -17 -22 108.742 64.8257   1
  -3  17 -19 122.841 60.1127  -2
   3 -17 -21 122.841 60.1127   1
  -3  17 -18 106.380 52.4103  -2
   3 -17 -20 106.380 52.4103   1
  -3  17 -17 1.00386 45.2071  -2
   3 -17 -19 1.00386 45.2071   1
  -3  17 -16 214.984 53.1620  -2
   3 -17 -18 214.984 53.1620   1
   3  17  15 431.384 47.1937  -2
  -3 -17  17 431.384 47.1937   1
  -3  17 -14 696.771 40.9380  -2
   3 -17 -16 696.771 40.9380   1
   3  17  13 55.8325 35.5303  -2
  -3 -17  15 55.8325 35.5303   1
   3  17  12 218.918 35.6950  -2
  -3 -17  14 218.918 35.6950   1
   3  17  11 28.2485 32.9716  -2
  -3 -17  13 28.2485 32.9716   1
   3  17  10 1814.66 49.4284  -2
  -3 -17  12 1814.66 49.4284   1
   3  17   9 2419.39 52.6258  -2
  -3 -17  11 2419.39 52.6258   1
  -3  17  -8 886.137 42.7013  -2
   3 -17 -10 886.137 42.7013   1
  -3  17  -7 1711.55 51.3144  -2
   3 -17  -9 1711.55 51.3144   1
  -3  17  -6 315.558 40.5880  -2
   3 -17  -8 315.558 40.5880   1
  -3  17  -5 763.098 37.8711  -2
   3 -17  -7 763.098 37.8711   1
  -3  17  -4 260.913 33.6559  -2
   3 -17  -6 260.913 33.6559   1
  -3  17  -3 133.534 34.2110  -2
   3 -17  -5 133.534 34.2110   1
  -3  17  -2 122.301 29.2481  -2
   3 -17  -4 122.301 29.2481   1
  -3  17  -1 100.807 30.2951  -2
   3 -17  -3 100.807 30.2951   1
  -3  17   0 118.707 28.6095  -2
   3 -17  -2 118.707 28.6095   1
  -3  17   1 307.417 30.1217  -2
   3 -17  -1 307.417 30.1217   1
   3 -17  -2 68.3898 24.4992  -2
  -3  17   0 68.3898 24.4992   1
   3  17  -3 2119.60 35.6139  -2
  -3 -17  -1 2119.60 35.6139   1
   3 -17  -4 36.5035 22.8863  -2
  -3  17  -2 36.5035 22.8863   1
  -3  17   5 3991.27 47.3953  -2
   3 -17   3 3991.27 47.3953   1
  -3  17   6 2249.82 40.5043  -2
   3 -17   4 2249.82 40.5043   1
  -3  17   7 685.445 32.3166  -2
   3 -17   5 685.445 32.3166   1
  -3 -17   8 4069.13 65.4808  -2
   3  17   6 4069.13 65.4808   1
  -3 -17   9 1304.90 46.9585  -2
   3  17   7 1304.90 46.9585   1
  -3 -17  10 1929.14 44.3151  -2
   3  17   8 1929.14 44.3151   1
  -3 -17  11 108.505 30.7633  -2
   3  17   9 108.505 30.7633   1
  -3 -17  12 195.757 31.0823  -2
   3  17  10 195.757 31.0823   1
   3  17 -13 211.804 31.9551  -2
  -3 -17 -11 211.804 31.9551   1
   3  17 -14 58.0261 29.2150  -2
  -3 -17 -12 58.0261 29.2150   1
  -3  17  15 21.3043 33.8472  -2
   3 -17  13 21.3043 33.8472   1
   3  17 -16 132.884 32.3258  -2
  -3 -17 -14 132.884 32.3258   1
  -3 -17  17 110.848 39.4919  -2
   3  17  15 110.848 39.4919   1
  -3 -17  18 11.4057 38.5298  -2
   3  17  16 11.4057 38.5298   1
   3  17 -19 6.97626 36.0310  -2
  -3 -17 -17 6.97626 36.0310   1
   3  17 -20 480.194 47.7408  -2
  -3 -17 -18 480.194 47.7408   1
   3  17 -21 295.807 46.9804  -2
  -3 -17 -19 295.807 46.9804   1
   3  17 -22 114.961 43.3900  -2
  -3 -17 -20 114.961 43.3900   1
  -3 -17  23 322.118 60.1846  -2
   3  17  21 322.118 60.1846   1
   3  17 -24 0.11060 66.0675  -2
  -3 -17 -22 0.11060 66.0675   1
   3 -18  21 23.3851 62.3529  -2
  -3  18  23 23.3851 62.3529   1
  -3  18 -20 1009.78 86.1485  -2
   3 -18 -22 1009.78 86.1485   1
  -3  18 -19 517.444 77.4864  -2
   3 -18 -21 517.444 77.4864   1
   3  18  18 172.601 49.0719  -2
  -3 -18  20 172.601 49.0719   1
   3  18  17 292.710 49.9512  -2
  -3 -18  19 292.710 49.9512   1
  -3  18 -16 1011.15 62.5919  -2
   3 -18 -18 1011.15 62.5919   1
  -3 -18 -15 1316.23 80.4554  -2
   3  18 -17 1316.23 80.4554   1
   3  18  14 1449.25 51.3517  -2
  -3 -18  16 1449.25 51.3517   1
   3  18  13 1947.71 54.5784  -2
  -3 -18  15 1947.71 54.5784   1
  -3  18 -12 519.794 40.4269  -2
   3 -18 -14 519.794 40.4269   1
  -3 -18 -11 8911.00 115.184  -2
   3  18 -13 8911.00 115.184   1
  -3 -18 -10 1110.60 51.6198  -2
   3  18 -12 1110.60 51.6198   1
  -3  18  -9 15672.9 117.029  -2
   3 -18 -11 15672.9 117.029   1
   3  18   8 10479.7 97.0037  -2
  -3 -18  10 10479.7 97.0037   1
  -3  18  -7 2109.73 56.6850  -2
   3 -18  -9 2109.73 56.6850   1
   3  18   6 2571.46 58.5291  -2
  -3 -18   8 2571.46 58.5291   1
  -3  18  -5 1220.49 40.3316  -2
   3 -18  -7 1220.49 40.3316   1
  -3  18  -4 169.699 31.8407  -2
   3 -18  -6 169.699 31.8407   1
  -3  18  -3 327.495 30.6417  -2
   3 -18  -5 327.495 30.6417   1
  -3  18  -2 1474.79 40.3195  -2
   3 -18  -4 1474.79 40.3195   1
  -3  18  -1 584.090 33.8681  -2
   3 -18  -3 584.090 33.8681   1
  -3  18   0 904.598 37.3478  -2
   3 -18  -2 904.598 37.3478   1
   3  18  -1 3414.32 51.7192  -2
  -3 -18   1 3414.32 51.7192   1
   3 -18  -2 1051.11 35.1050  -2
  -3  18   0 1051.11 35.1050   1
   3 -18  -3 870.807 30.3478  -2
  -3  18  -1 870.807 30.3478   1
   3 -18  -4 742.099 30.1984  -2
  -3  18  -2 742.099 30.1984   1
  -3  18   5 1777.53 38.7343  -2
   3 -18   3 1777.53 38.7343   1
  -3  18   6 1897.52 40.1759  -2
   3 -18   4 1897.52 40.1759   1
  -3 -18   7 12663.9 89.6482  -2
   3  18   5 12663.9 89.6482   1
  -3 -18   8 7226.71 74.7415  -2
   3  18   6 7226.71 74.7415   1
  -3 -18   9 1596.73 47.6710  -2
   3  18   7 1596.73 47.6710   1
  -3 -18  10 3031.00 63.7737  -2
   3  18   8 3031.00 63.7737   1
  -3 -18  11 989.000 40.5417  -2
   3  18   9 989.000 40.5417   1
  -3 -18  12 169.351 33.4738  -2
   3  18  10 169.351 33.4738   1
  -3 -18  13 1009.06 40.5191  -2
   3  18  11 1009.06 40.5191   1
   3  18 -14 6968.48 100.329  -2
  -3 -18 -12 6968.48 100.329   1
   3  18 -15 533.185 37.6599  -2
  -3 -18 -13 533.185 37.6599   1
   3  18 -16 1551.61 55.1618  -2
  -3 -18 -14 1551.61 55.1618   1
   3  18 -17 2959.12 84.9902  -2
  -3 -18 -15 2959.12 84.9902   1
   3  18 -18 100.444 37.9235  -2
  -3 -18 -16 100.444 37.9235   1
   3  18 -19 7483.34 133.870  -2
  -3 -18 -17 7483.34 133.870   1
  -3 -18  20 1735.86 62.9836  -2
   3  18  18 1735.86 62.9836   1
  -3 -18  21 2488.32 68.9320  -2
   3  18  19 2488.32 68.9320   1
  -3 -18  22 691.107 51.8988  -2
   3  18  20 691.107 51.8988   1
   3  18 -23 37.3970 54.8893  -2
  -3 -18 -21 37.3970 54.8893   1
  -3 -19 -21 468.215 73.6417  -2
   3  19 -23 468.215 73.6417   1
  -3  19 -20 810.710 83.8214  -2
   3 -19 -22 810.710 83.8214   1
  -3  19 -19 206.552 75.6967  -2
   3 -19 -21 206.552 75.6967   1
  -3  19 -18 392.728 67.0535  -2
   3 -19 -20 392.728 67.0535   1
  -3  19 -17 24.8212 61.7567  -2
   3 -19 -19 24.8212 61.7567   1
  -3 -19 -16 35.4266 50.3526  -2
   3  19 -18 35.4266 50.3526   1
  -3  19 -15 49.6106 54.6471  -2
   3 -19 -17 49.6106 54.6471   1
  -3  19 -14 511.862 58.9282  -2
   3 -19 -16 511.862 58.9282   1
  -3 -19 -13 949.391 48.7272  -2
   3  19 -15 949.391 48.7272   1
  -3 -19 -12 69.0457 36.6515  -2
   3  19 -14 69.0457 36.6515   1
  -3 -19 -11 83.4382 37.1765  -2
   3  19 -13 83.4382 37.1765   1
   3  19  10 494.024 41.2852  -2
  -3 -19  12 494.024 41.2852   1
  -3  19  -9 2232.72 54.8942  -2
   3 -19 -11 2232.72 54.8942   1
   3  19   8 593.161 43.4480  -2
  -3 -19  10 593.161 43.4480   1
  -3  19  -7 1247.82 50.8889  -2
   3 -19  -9 1247.82 50.8889   1
  -3  19  -6 1972.16 46.5269  -2
   3 -19  -8 1972.16 46.5269   1
  -3  19  -5 396.046 35.7982  -2
   3 -19  -7 396.046 35.7982   1
  -3  19  -4 155.552 32.5081  -2
   3 -19  -6 155.552 32.5081   1
  -3  19  -3 1629.29 40.6008  -2
   3 -19  -5 1629.29 40.6008   1
  -3  19  -2 121.258 31.7696  -2
   3 -19  -4 121.258 31.7696   1
  -3  19  -1 633.577 35.6776  -2
   3 -19  -3 633.577 35.6776   1
   3  19   0 179.137 33.3052  -2
  -3 -19   2 179.137 33.3052   1
   3  19  -1 225.154 30.6006  -2
  -3 -19   1 225.154 30.6006   1
   3  19  -2 589.049 32.0189  -2
  -3 -19   0 589.049 32.0189   1
  -3 -19   3 582.101 29.1395  -2
   3  19   1 582.101 29.1395   1
   3 -19  -4 73.0098 25.6830  -2
  -3  19  -2 73.0098 25.6830   1
   3  19  -5 586.282 30.1570  -2
  -3 -19  -3 586.282 30.1570   1
   3  19  -6 326.261 29.0194  -2
  -3 -19  -4 326.261 29.0194   1
  -3 -19   7 345.180 28.1507  -2
   3  19   5 345.180 28.1507   1
  -3 -19   8 788.503 34.6020  -2
   3  19   6 788.503 34.6020   1
  -3 -19   9 5072.29 91.8962  -2
   3  19   7 5072.29 91.8962   1
  -3 -19  10 228.432 21.3248  -2
   3  19   8 228.432 21.3248   1
  -3 -19  11 2144.15 57.5429  -2
   3  19   9 2144.15 57.5429   1
  -3 -19  12 740.298 40.2948  -2
   3  19  10 740.298 40.2948   1
  -3 -19  13 1386.52 44.9150  -2
   3  19  11 1386.52 44.9150   1
  -3  19  14 610.355 41.2708  -2
   3 -19  12 610.355 41.2708   1
   3  19 -15 121.094 39.5010  -2
  -3 -19 -13 121.094 39.5010   1
  -3  19  16 1438.35 53.3716  -2
   3 -19  14 1438.35 53.3716   1
   3  19 -17 522.114 45.8978  -2
  -3 -19 -15 522.114 45.8978   1
   3  19 -18 344.737 45.5762  -2
  -3 -19 -16 344.737 45.5762   1
   3  19 -19 76.2085 41.9766  -2
  -3 -19 -17 76.2085 41.9766   1
   3  19 -20-7.13695 43.5084  -2
  -3 -19 -18-7.13695 43.5084   1
   3  19 -21 117.920 46.8756  -2
  -3 -19 -19 117.920 46.8756   1
   3  19 -22 126.564 56.6333  -2
  -3 -19 -20 126.564 56.6333   1
   3  19 -23 499.378 71.3855  -2
  -3 -19 -21 499.378 71.3855   1
  -3 -20 -20 794.489 86.9526  -2
   3  20 -22 794.489 86.9526   1
  -3  20 -19 843.928 87.2212  -2
   3 -20 -21 843.928 87.2212   1
  -3  20 -18 322.712 64.7017  -2
   3 -20 -20 322.712 64.7017   1
  -3 -20 -17 835.527 72.3254  -2
   3  20 -19 835.527 72.3254   1
  -3  20 -16 2675.48 100.328  -2
   3 -20 -18 2675.48 100.328   1
  -3 -20 -15 244.137 58.1426  -2
   3  20 -17 244.137 58.1426   1
  -3  20 -14 8349.09 180.973  -2
   3 -20 -16 8349.09 180.973   1
  -3  20 -13 710.726 62.4474  -2
   3 -20 -15 710.726 62.4474   1
   3  20  12 5172.41 96.3688  -2
  -3 -20  14 5172.41 96.3688   1
  -3 -20 -11 765.802 48.3396  -2
   3  20 -13 765.802 48.3396   1
  -3  20 -10 12543.5 114.976  -2
   3 -20 -12 12543.5 114.976   1
  -3  20  -9 2512.04 60.9454  -2
   3 -20 -11 2512.04 60.9454   1
  -3  20  -8 834.844 42.8172  -2
   3 -20 -10 834.844 42.8172   1
  -3  20  -7 80.5383 37.0701  -2
   3 -20  -9 80.5383 37.0701   1
  -3  20  -6 1114.62 42.4632  -2
   3 -20  -8 1114.62 42.4632   1
  -3  20  -5 1959.54 47.8345  -2
   3 -20  -7 1959.54 47.8345   1
  -3  20  -4 459.291 34.7559  -2
   3 -20  -6 459.291 34.7559   1
  -3  20  -3 519.552 34.7237  -2
   3 -20  -5 519.552 34.7237   1
  -3  20  -2 3011.67 55.4978  -2
   3 -20  -4 3011.67 55.4978   1
  -3  20  -1 118.216 30.8734  -2
   3 -20  -3 118.216 30.8734   1
   3  20   0 3159.19 50.3700  -2
  -3 -20   2 3159.19 50.3700   1
   3  20  -1 640.614 35.0281  -2
  -3 -20   1 640.614 35.0281   1
   3  20  -2 5935.76 69.0854  -2
  -3 -20   0 5935.76 69.0854   1
   3 -20  -3 284.206 29.4936  -2
  -3  20  -1 284.206 29.4936   1
   3 -20  -4 321.004 29.7697  -2
  -3  20  -2 321.004 29.7697   1
   3  20  -5 891.020 33.3856  -2
  -3 -20  -3 891.020 33.3856   1
  -3  20   6 7641.82 86.7642  -2
   3 -20   4 7641.82 86.7642   1
  -3 -20   7 430.391 29.7125  -2
   3  20   5 430.391 29.7125   1
  -3 -20   8 19828.1 153.530  -2
   3  20   6 19828.1 153.530   1
  -3 -20   9 1260.17 43.4960  -2
   3  20   7 1260.17 43.4960   1
  -3 -20  10 1750.83 52.6169  -2
   3  20   8 1750.83 52.6169   1
  -3 -20  11 206.680 36.4902  -2
   3  20   9 206.680 36.4902   1
  -3 -20  12 2660.24 66.6572  -2
   3  20  10 2660.24 66.6572   1
  -3 -20  13 99.4124 37.9311  -2
   3  20  11 99.4124 37.9311   1
  -3 -20  14 501.050 43.7748  -2
   3  20  12 501.050 43.7748   1
   3  20 -15 253.037 40.6416  -2
  -3 -20 -13 253.037 40.6416   1
   3  20 -16 971.946 44.6650  -2
  -3 -20 -14 971.946 44.6650   1
   3  20 -17 321.041 42.4612  -2
  -3 -20 -15 321.041 42.4612   1
   3  20 -18 7399.02 115.397  -2
  -3 -20 -16 7399.02 115.397   1
   3  20 -19 465.966 57.5122  -2
  -3 -20 -17 465.966 57.5122   1
   3  20 -20 8664.91 178.225  -2
  -3 -20 -18 8664.91 178.225   1
   3  20 -21 27.1813 60.2182  -2
  -3 -20 -19 27.1813 60.2182   1
   3  20 -22 2505.75 119.252  -2
  -3 -20 -20 2505.75 119.252   1
  -3  21 -19 231.644 70.5922  -2
   3 -21 -21 231.644 70.5922   1
  -3  21 -18 557.788 72.6683  -2
   3 -21 -20 557.788 72.6683   1
  -3 -21 -17 1000.61 77.7765  -2
   3  21 -19 1000.61 77.7765   1
  -3  21 -16 49.5601 58.4773  -2
   3 -21 -18 49.5601 58.4773   1
  -3 -21 -15 697.709 64.9308  -2
   3  21 -17 697.709 64.9308   1
  -3  21 -14-0.57140 57.2405  -2
   3 -21 -16-0.57140 57.2405   1
  -3  21 -13 105.607 63.5952  -2
   3 -21 -15 105.607 63.5952   1
  -3  21 -12 82.2591 56.1329  -2
   3 -21 -14 82.2591 56.1329   1
  -3 -21 -11 256.740 50.7771  -2
   3  21 -13 256.740 50.7771   1
  -3  21 -10 1438.07 58.6194  -2
   3 -21 -12 1438.07 58.6194   1
  -3  21  -9 506.926 46.0495  -2
   3 -21 -11 506.926 46.0495   1
  -3  21  -8 915.416 43.5131  -2
   3 -21 -10 915.416 43.5131   1
  -3  21  -7 240.440 44.2124  -2
   3 -21  -9 240.440 44.2124   1
  -3  21  -6 986.196 42.7523  -2
   3 -21  -8 986.196 42.7523   1
  -3  21  -5 143.140 35.4385  -2
   3 -21  -7 143.140 35.4385   1
  -3  21  -4 213.397 36.2872  -2
   3 -21  -6 213.397 36.2872   1
  -3  21  -3 1322.19 38.9990  -2
   3 -21  -5 1322.19 38.9990   1
   3  21   2 27.0844 33.1312  -2
  -3 -21   4 27.0844 33.1312   1
  -3  21  -1 478.957 34.1808  -2
   3 -21  -3 478.957 34.1808   1
   3  21   0 1082.60 39.5310  -2
  -3 -21   2 1082.60 39.5310   1
   3  21  -1 68.1904 31.6060  -2
  -3 -21   1 68.1904 31.6060   1
  -3 -21   2 1111.23 42.0396  -2
   3  21   0 1111.23 42.0396   1
   3 -21  -3 85.6814 30.4016  -2
  -3  21  -1 85.6814 30.4016   1
   3 -21  -4 120.753 29.6231  -2
  -3  21  -2 120.753 29.6231   1
   3  21  -5 237.595 30.4324  -2
  -3 -21  -3 237.595 30.4324   1
  -3 -21   6 2.51956 29.0680  -2
   3  21   4 2.51956 29.0680   1
  -3 -21   7 477.645 31.4157  -2
   3  21   5 477.645 31.4157   1
  -3 -21   8 69.5546 26.7827  -2
   3  21   6 69.5546 26.7827   1
  -3 -21   9 503.547 31.2254  -2
   3  21   7 503.547 31.2254   1
  -3 -21  10 545.230 41.2645  -2
   3  21   8 545.230 41.2645   1
  -3 -21  11 183.419 21.1424  -2
   3  21   9 183.419 21.1424   1
  -3 -21  12 1396.88 55.9368  -2
   3  21  10 1396.88 55.9368   1
  -3 -21  13 347.553 44.0383  -2
   3  21  11 347.553 44.0383   1
   3  21 -14 695.603 49.0286  -2
  -3 -21 -12 695.603 49.0286   1
  -3 -21  15 1574.30 53.8646  -2
   3  21  13 1574.30 53.8646   1
   3  21 -16 26.3135 37.9865  -2
  -3 -21 -14 26.3135 37.9865   1
  -3 -21  17 3042.91 86.0821  -2
   3  21  15 3042.91 86.0821   1
   3  21 -18 304.919 57.1767  -2
  -3 -21 -16 304.919 57.1767   1
   3  21 -19 701.939 61.7639  -2
  -3 -21 -17 701.939 61.7639   1
   3  21 -20 251.642 57.9171  -2
  -3 -21 -18 251.642 57.9171   1
   3  21 -21 28.4323 66.7557  -2
  -3 -21 -19 28.4323 66.7557   1
  -3 -22 -18 2381.11 124.643  -2
   3  22 -20 2381.11 124.643   1
  -3  22 -17 1839.87 80.4043  -2
   3 -22 -19 1839.87 80.4043   1
  -3  22 -16 260.625 63.1873  -2
   3 -22 -18 260.625 63.1873   1
  -3 -22 -15 5446.04 129.960  -2
   3  22 -17 5446.04 129.960   1
  -3  22 -14 839.446 68.2599  -2
   3 -22 -16 839.446 68.2599   1
  -3  22 -13 1852.32 77.2646  -2
   3 -22 -15 1852.32 77.2646   1
  -3  22 -12 890.903 67.6437  -2
   3 -22 -14 890.903 67.6437   1
  -3  22 -11 1768.54 75.3027  -2
   3 -22 -13 1768.54 75.3027   1
  -3 -22 -10 506.549 71.3934  -2
   3  22 -12 506.549 71.3934   1
  -3 -22  -9 1391.15 61.7542  -2
   3  22 -11 1391.15 61.7542   1
  -3  22  -8 2634.53 59.0115  -2
   3 -22 -10 2634.53 59.0115   1
  -3  22  -7 1581.85 57.0037  -2
   3 -22  -9 1581.85 57.0037   1
  -3  22  -6 77.6694 41.5215  -2
   3 -22  -8 77.6694 41.5215   1
  -3  22  -5 1290.93 47.7866  -2
   3 -22  -7 1290.93 47.7866   1
   3  22   4 46.4255 33.2584  -2
  -3 -22   6 46.4255 33.2584   1
  -3  22  -3 3921.07 57.2925  -2
   3 -22  -5 3921.07 57.2925   1
  -3  22  -2 133.152 30.7072  -2
   3 -22  -4 133.152 30.7072   1
   3  22   1 1108.55 39.5823  -2
  -3 -22   3 1108.55 39.5823   1
   3  22   0 1412.26 40.8142  -2
  -3 -22   2 1412.26 40.8142   1
   3  22  -1 94.6307 32.8981  -2
  -3 -22   1 94.6307 32.8981   1
   3  22  -2 265.828 36.6295  -2
  -3 -22   0 265.828 36.6295   1
   3 -22  -3 536.191 34.7967  -2
  -3  22  -1 536.191 34.7967   1
   3 -22  -4 918.236 39.2771  -2
  -3  22  -2 918.236 39.2771   1
  -3  22   5 2162.28 45.7390  -2
   3 -22   3 2162.28 45.7390   1
  -3 -22   6 109.789 33.5170  -2
   3  22   4 109.789 33.5170   1
  -3  22   7 7190.58 116.575  -2
   3 -22   5 7190.58 116.575   1
  -3 -22   8 43.2176 28.5271  -2
   3  22   6 43.2176 28.5271   1
  -3 -22   9 4322.45 67.5667  -2
   3  22   7 4322.45 67.5667   1
   3  22 -10 148.312 29.1412  -2
  -3 -22  -8 148.312 29.1412   1
  -3 -22  11 1698.40 55.1658  -2
   3  22   9 1698.40 55.1658   1
  -3 -22  12 1593.79 61.5400  -2
   3  22  10 1593.79 61.5400   1
  -3 -22  13 1926.24 63.2232  -2
   3  22  11 1926.24 63.2232   1
   3  22 -14 2788.07 79.8074  -2
  -3 -22 -12 2788.07 79.8074   1
   3  22 -15 3059.39 106.304  -2
  -3 -22 -13 3059.39 106.304   1
   3  22 -16 1024.33 62.2224  -2
  -3 -22 -14 1024.33 62.2224   1
  -3 -22  17 4344.07 94.0593  -2
   3  22  15 4344.07 94.0593   1
  -3 -22  18 77.7926 54.1364  -2
   3  22  16 77.7926 54.1364   1
   3  22 -19 5592.43 113.958  -2
  -3 -22 -17 5592.43 113.958   1
   3  22 -20 1420.09 88.4704  -2
  -3 -22 -18 1420.09 88.4704   1
  -3  23 -18 92.5567 71.1450  -2
   3 -23 -20 92.5567 71.1450   1
  -3  23 -17 1315.39 76.8490  -2
   3 -23 -19 1315.39 76.8490   1
  -3 -23 -16 1590.04 98.1732  -2
   3  23 -18 1590.04 98.1732   1
  -3  23 -15 523.974 68.0641  -2
   3 -23 -17 523.974 68.0641   1
  -3  23 -14 920.859 94.5088  -2
   3 -23 -16 920.859 94.5088   1
  -3  23 -13 64.8577 60.4409  -2
   3 -23 -15 64.8577 60.4409   1
  -3  23 -12 324.996 62.5689  -2
   3 -23 -14 324.996 62.5689   1
  -3  23 -11 207.179 61.9273  -2
   3 -23 -13 207.179 61.9273   1
  -3  23 -10 50.3117 61.3875  -2
   3 -23 -12 50.3117 61.3875   1
  -3  23  -9 72.4652 67.2660  -2
   3 -23 -11 72.4652 67.2660   1
  -3  23  -8 55.4858 57.5414  -2
   3 -23 -10 55.4858 57.5414   1
  -3  23  -7 1203.34 61.9656  -2
   3 -23  -9 1203.34 61.9656   1
  -3  23  -6 526.555 54.9160  -2
   3 -23  -8 526.555 54.9160   1
  -3  23  -5 1983.54 77.9631  -2
   3 -23  -7 1983.54 77.9631   1
  -3  23  -4 896.423 48.1430  -2
   3 -23  -6 896.423 48.1430   1
  -3  23  -3 567.190 37.4986  -2
   3 -23  -5 567.190 37.4986   1
  -3  23  -2 783.200 38.3979  -2
   3 -23  -4 783.200 38.3979   1
  -3  23  -1 136.741 33.6114  -2
   3 -23  -3 136.741 33.6114   1
   3  23   0 298.569 35.6794  -2
  -3 -23   2 298.569 35.6794   1
  -3 -23   1 2026.01 55.0047  -2
   3  23  -1 2026.01 55.0047   1
  -3  23   2 118.033 38.2968  -2
   3 -23   0 118.033 38.2968   1
  -3  23   3 2649.65 52.9898  -2
   3 -23   1 2649.65 52.9898   1
   3 -23  -4 556.829 38.0984  -2
  -3  23  -2 556.829 38.0984   1
  -3 -23   5 694.617 37.3777  -2
   3  23   3 694.617 37.3777   1
  -3 -23   6 591.834 38.6711  -2
   3  23   4 591.834 38.6711   1
  -3  23   7 49.1670 31.2669  -2
   3 -23   5 49.1670 31.2669   1
  -3 -23   8 163.380 33.1248  -2
   3  23   6 163.380 33.1248   1
   3  23  -9 31.7122 32.4977  -2
  -3 -23  -7 31.7122 32.4977   1
   3  23 -10 87.9159 30.8907  -2
  -3 -23  -8 87.9159 30.8907   1
  -3 -23  11 4.36341 51.6973  -2
   3  23   9 4.36341 51.6973   1
  -3 -23  12-2.85368 46.9074  -2
   3  23  10-2.85368 46.9074   1
  -3 -23  13 397.598 53.8078  -2
   3  23  11 397.598 53.8078   1
   3  23 -14 235.050 56.0059  -2
  -3 -23 -12 235.050 56.0059   1
   3  23 -15 1017.24 64.3231  -2
  -3 -23 -13 1017.24 64.3231   1
   3  23 -16 1284.91 66.5425  -2
  -3 -23 -14 1284.91 66.5425   1
   3  23 -17 338.744 58.6872  -2
  -3 -23 -15 338.744 58.6872   1
   3  23 -18 1272.09 73.7050  -2
  -3 -23 -16 1272.09 73.7050   1
  -3 -23  19 13.2007 50.2932  -2
   3  23  17 13.2007 50.2932   1
   3  23 -20 774.478 93.6305  -2
  -3 -23 -18 774.478 93.6305   1
  -3  24 -17 188.678 65.2866  -2
   3 -24 -19 188.678 65.2866   1
  -3  24 -16 2475.76 89.0161  -2
   3 -24 -18 2475.76 89.0161   1
  -3  24 -15 208.923 65.8420  -2
   3 -24 -17 208.923 65.8420   1
  -3  24 -14 873.156 72.5507  -2
   3 -24 -16 873.156 72.5507   1
  -3  24 -13 173.401 63.5294  -2
   3 -24 -15 173.401 63.5294   1
  -3  24 -12 807.579 69.5918  -2
   3 -24 -14 807.579 69.5918   1
  -3  24 -11 449.088 77.1659  -2
   3 -24 -13 449.088 77.1659   1
  -3 -24 -10 1134.75 83.5370  -2
   3  24 -12 1134.75 83.5370   1
  -3 -24  -9 1484.58 114.971  -2
   3  24 -11 1484.58 114.971   1
  -3  24  -8 838.665 81.5168  -2
   3 -24 -10 838.665 81.5168   1
  -3  24  -7 4877.64 122.929  -2
   3 -24  -9 4877.64 122.929   1
  -3  24  -6 6098.25 131.688  -2
   3 -24  -8 6098.25 131.688   1
   3  24   5 1984.38 63.5169  -2
  -3 -24   7 1984.38 63.5169   1
  -3  24  -4 4281.97 98.6314  -2
   3 -24  -6 4281.97 98.6314   1
  -3  24  -3 6.24930 38.1886  -2
   3 -24  -5 6.24930 38.1886   1
  -3  24  -2 2000.84 65.1212  -2
   3 -24  -4 2000.84 65.1212   1
   3  24   1 830.034 42.0740  -2
  -3 -24   3 830.034 42.0740   1
  -3 -24   0 776.873 41.3224  -2
   3  24  -2 776.873 41.3224   1
   3  24  -1 1313.31 54.3657  -2
  -3 -24   1 1313.31 54.3657   1
  -3  24   2 314.163 44.8377  -2
   3 -24   0 314.163 44.8377   1
   3 -24  -3 267.539 38.1486  -2
  -3  24  -1 267.539 38.1486   1
   3 -24  -4 1667.45 54.4155  -2
  -3  24  -2 1667.45 54.4155   1
   3  24  -5 43.0612 34.6090  -2
  -3 -24  -3 43.0612 34.6090   1
  -3 -24   6 291.835 38.2120  -2
   3  24   4 291.835 38.2120   1
  -3 -24   7 589.891 37.9918  -2
   3  24   5 589.891 37.9918   1
  -3 -24   8 333.313 38.5839  -2
   3  24   6 333.313 38.5839   1
  -3 -24   9 1245.18 64.9704  -2
   3  24   7 1245.18 64.9704   1
   3  24 -10 279.478 55.5228  -2
  -3 -24  -8 279.478 55.5228   1
  -3 -24  11 1112.13 60.3786  -2
   3  24   9 1112.13 60.3786   1
  -3 -24  12 4692.43 89.8310  -2
   3  24  10 4692.43 89.8310   1
  -3 -24  13 2844.43 84.4245  -2
   3  24  11 2844.43 84.4245   1
   3  24 -14 7713.06 115.778  -2
  -3 -24 -12 7713.06 115.778   1
   3  24 -15 1185.12 63.7757  -2
  -3 -24 -13 1185.12 63.7757   1
   3  24 -16 3754.97 102.816  -2
  -3 -24 -14 3754.97 102.816   1
   3  24 -17 93.4330 51.6867  -2
  -3 -24 -15 93.4330 51.6867   1
   3  24 -18 837.075 70.9883  -2
  -3 -24 -16 837.075 70.9883   1
   3  24 -19 279.517 118.684  -2
  -3 -24 -17 279.517 118.684   1
  -3  25 -15 609.260 72.0798  -2
   3 -25 -17 609.260 72.0798   1
  -3  25 -14 1546.76 81.3551  -2
   3 -25 -16 1546.76 81.3551   1
  -3  25 -13 1784.98 82.6819  -2
   3 -25 -15 1784.98 82.6819   1
  -3  25 -12 173.939 65.2364  -2
   3 -25 -14 173.939 65.2364   1
  -3  25 -11 1496.03 79.3526  -2
   3 -25 -13 1496.03 79.3526   1
  -3  25 -10 700.342 80.8645  -2
   3 -25 -12 700.342 80.8645   1
  -3  25  -9 100.651 60.9701  -2
   3 -25 -11 100.651 60.9701   1
  -3  25  -8 850.989 82.8925  -2
   3 -25 -10 850.989 82.8925   1
  -3  25  -7 120.354 73.2796  -2
   3 -25  -9 120.354 73.2796   1
  -3 -25  -6-3.22283 71.1500  -2
   3  25  -8-3.22283 71.1500   1
  -3  25  -5 21.8611 44.5910  -2
   3 -25  -7 21.8611 44.5910   1
   3  25   4 315.103 48.6492  -2
  -3 -25   6 315.103 48.6492   1
  -3  25  -3 302.945 47.8354  -2
   3 -25  -5 302.945 47.8354   1
   3  25   2 133.442 48.3740  -2
  -3 -25   4 133.442 48.3740   1
  -3  25  -1 211.062 50.5827  -2
   3 -25  -3 211.062 50.5827   1
   3  25   0 762.821 55.9589  -2
  -3 -25   2 762.821 55.9589   1
   3  25  -1 2118.58 72.0635  -2
  -3 -25   1 2118.58 72.0635   1
  -3  25   2 1812.44 68.6849  -2
   3 -25   0 1812.44 68.6849   1
   3 -25  -3 325.298 41.2015  -2
  -3  25  -1 325.298 41.2015   1
   3 -25  -4 1689.38 50.5899  -2
  -3  25  -2 1689.38 50.5899   1
  -3  25   5 79.9872 34.9435  -2
   3 -25   3 79.9872 34.9435   1
  -3  25   6 465.152 43.6482  -2
   3 -25   4 465.152 43.6482   1
  -3 -25   7 150.087 39.3168  -2
   3  25   5 150.087 39.3168   1
  -3 -25   8 27.8852 56.4213  -2
   3  25   6 27.8852 56.4213   1
   3  25  -9 383.568 65.7313  -2
  -3 -25  -7 383.568 65.7313   1
   3  25 -10 86.1239 55.5012  -2
  -3 -25  -8 86.1239 55.5012   1
  -3 -25  11 705.553 56.1699  -2
   3  25   9 705.553 56.1699   1
  -3 -25  12 55.0553 48.3117  -2
   3  25  10 55.0553 48.3117   1
  -3 -25  13 456.341 57.1175  -2
   3  25  11 456.341 57.1175   1
   3  25 -14 22.3994 56.7177  -2
  -3 -25 -12 22.3994 56.7177   1
   3  25 -15 34.0697 52.0289  -2
  -3 -25 -13 34.0697 52.0289   1
   3  25 -16 862.008 65.5266  -2
  -3 -25 -14 862.008 65.5266   1
   3  25 -17 66.4489 53.2689  -2
  -3 -25 -15 66.4489 53.2689   1
   3 -25 -18 733.422 190.478  -2
  -3  25 -16 733.422 190.478   1
  -3  26 -14 304.252 70.1342  -2
   3 -26 -16 304.252 70.1342   1
  -3  26 -13 206.171 68.5321  -2
   3 -26 -15 206.171 68.5321   1
  -3  26 -12 1350.07 100.543  -2
   3 -26 -14 1350.07 100.543   1
  -3  26 -11 511.708 70.7328  -2
   3 -26 -13 511.708 70.7328   1
  -3  26 -10 1258.79 88.6084  -2
   3 -26 -12 1258.79 88.6084   1
  -3 -26  -9 1932.21 130.708  -2
   3  26 -11 1932.21 130.708   1
  -3  26  -8 1970.85 99.7563  -2
   3 -26 -10 1970.85 99.7563   1
  -3  26  -7 4442.45 124.453  -2
   3 -26  -9 4442.45 124.453   1
  -3  26  -6 590.601 59.3589  -2
   3 -26  -8 590.601 59.3589   1
  -3 -26  -5 4314.06 117.517  -2
   3  26  -7 4314.06 117.517   1
  -3  26  -4 332.650 50.0862  -2
   3 -26  -6 332.650 50.0862   1
   3  26   3 1145.82 56.5749  -2
  -3 -26   5 1145.82 56.5749   1
  -3  26  -2 535.347 50.5115  -2
   3 -26  -4 535.347 50.5115   1
   3  26   1 316.619 53.5698  -2
  -3 -26   3 316.619 53.5698   1
   3  26   0 288.991 52.5727  -2
  -3 -26   2 288.991 52.5727   1
  -3  26   1 1247.70 61.4517  -2
   3 -26  -1 1247.70 61.4517   1
  -3  26   2 78.0225 46.0173  -2
   3 -26   0 78.0225 46.0173   1
   3 -26  -3 190.430 45.7425  -2
  -3  26  -1 190.430 45.7425   1
   3 -26  -4 209.957 45.4185  -2
  -3  26  -2 209.957 45.4185   1
   3 -26  -5 1267.29 67.0792  -2
  -3  26  -3 1267.29 67.0792   1
  -3  26   6 1045.83 86.4422  -2
   3 -26   4 1045.83 86.4422   1
   3  26  -7 1401.78 77.7747  -2
  -3 -26  -5 1401.78 77.7747   1
  -3 -26   8 2220.75 114.351  -2
   3  26   6 2220.75 114.351   1
   3  26  -9 484.516 86.3148  -2
  -3 -26  -7 484.516 86.3148   1
   3  26 -10 4001.17 108.891  -2
  -3 -26  -8 4001.17 108.891   1
  -3 -26  11 3679.20 118.569  -2
   3  26   9 3679.20 118.569   1
  -3 -26  12 939.848 76.0182  -2
   3  26  10 939.848 76.0182   1
  -3 -26  13 6675.91 148.286  -2
   3  26  11 6675.91 148.286   1
   3  26 -14 131.731 74.6810  -2
  -3 -26 -12 131.731 74.6810   1
   3  26 -15 3455.95 117.684  -2
  -3 -26 -13 3455.95 117.684   1
   3  26 -16 120.162 76.7130  -2
  -3 -26 -14 120.162 76.7130   1
  -3  27 -13 974.999 78.4062  -2
   3 -27 -15 974.999 78.4062   1
  -3  27 -12 1837.60 98.5919  -2
   3 -27 -14 1837.60 98.5919   1
  -3  27 -11 294.555 69.6958  -2
   3 -27 -13 294.555 69.6958   1
  -3  27 -10 2263.21 103.380  -2
   3 -27 -12 2263.21 103.380   1
  -3  27  -9 809.889 87.2420  -2
   3 -27 -11 809.889 87.2420   1
  -3  27  -8 678.246 70.9643  -2
   3 -27 -10 678.246 70.9643   1
  -3  27  -7 863.532 72.5584  -2
   3 -27  -9 863.532 72.5584   1
  -3  27  -6 107.672 52.4455  -2
   3 -27  -8 107.672 52.4455   1
  -3  27  -5 1144.93 65.9214  -2
   3 -27  -7 1144.93 65.9214   1
  -3  27  -4 521.372 59.1979  -2
   3 -27  -6 521.372 59.1979   1
  -3  27  -3 61.4420 46.6680  -2
   3 -27  -5 61.4420 46.6680   1
  -3  27  -2 102.988 45.2692  -2
   3 -27  -4 102.988 45.2692   1
   3  27   1 72.1410 48.5678  -2
  -3 -27   3 72.1410 48.5678   1
   3  27   0 395.279 54.9019  -2
  -3 -27   2 395.279 54.9019   1
  -3  27   1 64.4076 51.0458  -2
   3 -27  -1 64.4076 51.0458   1
  -3 -27   2 1102.63 61.3636  -2
   3  27   0 1102.63 61.3636   1
  -3 -27   3 657.846 54.5944  -2
   3  27   1 657.846 54.5944   1
   3  27  -4 1957.78 88.8411  -2
  -3 -27  -2 1957.78 88.8411   1
   3 -27  -5 899.202 72.8203  -2
  -3  27  -3 899.202 72.8203   1
  -3  27   6 84.7937 72.2446  -2
   3 -27   4 84.7937 72.2446   1
   3  27  -7 705.526 73.1011  -2
  -3 -27  -5 705.526 73.1011   1
   3  27  -8 255.543 94.6483  -2
  -3 -27  -6 255.543 94.6483   1
   3  27  -9-16.5602 91.0912  -2
  -3 -27  -7-16.5602 91.0912   1
  -3 -27  10 1376.23 95.5698  -2
   3  27   8 1376.23 95.5698   1
  -3 -27  11 92.9600 60.8781  -2
   3  27   9 92.9600 60.8781   1
  -3 -27  12 805.815 71.1778  -2
   3  27  10 805.815 71.1778   1
  -3 -27  13 30.7629 68.2219  -2
   3  27  11 30.7629 68.2219   1
   3  27 -14 241.626 85.2037  -2
  -3 -27 -12 241.626 85.2037   1
   3  27 -15 19.6202 90.1390  -2
  -3 -27 -13 19.6202 90.1390   1
  -3  28 -11 1457.52 84.5564  -2
   3 -28 -13 1457.52 84.5564   1
  -3  28 -10 1197.82 112.572  -2
   3 -28 -12 1197.82 112.572   1
  -3  28  -9 163.859 63.8528  -2
   3 -28 -11 163.859 63.8528   1
  -3  28  -8 5744.05 136.632  -2
   3 -28 -10 5744.05 136.632   1
  -3  28  -7 224.826 67.6657  -2
   3 -28  -9 224.826 67.6657   1
  -3  28  -6 3373.87 115.421  -2
   3 -28  -8 3373.87 115.421   1
  -3  28  -5 397.157 68.3604  -2
   3 -28  -7 397.157 68.3604   1
  -3  28  -4 633.735 62.2145  -2
   3 -28  -6 633.735 62.2145   1
  -3  28  -3 641.749 62.4508  -2
   3 -28  -5 641.749 62.4508   1
  -3  28  -2 93.4937 49.0587  -2
   3 -28  -4 93.4937 49.0587   1
   3  28   1 1174.49 64.6823  -2
  -3 -28   3 1174.49 64.6823   1
   3  28   0 57.9293 48.4616  -2
  -3 -28   2 57.9293 48.4616   1
  -3  28   1 587.215 65.8186  -2
   3 -28  -1 587.215 65.8186   1
  -3 -28   2 331.344 81.1276  -2
   3  28   0 331.344 81.1276   1
   3 -28  -3 133.760 69.5668  -2
  -3  28  -1 133.760 69.5668   1
   3 -28  -4 551.237 83.9183  -2
  -3  28  -2 551.237 83.9183   1
  -3  28   5 2673.29 124.084  -2
   3 -28   3 2673.29 124.084   1
  -3 -28   6 125.699 81.6675  -2
   3  28   4 125.699 81.6675   1
  -3 -28   7 3768.03 261.236  -2
   3  28   5 3768.03 261.236   1
   3  28  -8 308.552 97.7637  -2
  -3 -28  -6 308.552 97.7637   1
   3  28  -9 3448.31 172.967  -2
  -3 -28  -7 3448.31 172.967   1
  -3 -28  10 1919.21 116.030  -2
   3  28   8 1919.21 116.030   1
  -3 -28  11 398.932 70.0284  -2
   3  28   9 398.932 70.0284   1
  -3 -28  12 1030.23 92.9091  -2
   3  28  10 1030.23 92.9091   1
  -3 -28  13 98.3274 82.8735  -2
   3  28  11 98.3274 82.8735   1
  -3 -29 -10 683.142 87.8340  -2
   3  29 -12 683.142 87.8340   1
  -3 -29  -9 1616.92 101.057  -2
   3  29 -11 1616.92 101.057   1
  -3  29  -8 106.493 68.0837  -2
   3 -29 -10 106.493 68.0837   1
  -3  29  -7 1031.67 77.7695  -2
   3 -29  -9 1031.67 77.7695   1
  -3  29  -6 1768.32 101.411  -2
   3 -29  -8 1768.32 101.411   1
  -3  29  -5 121.299 65.7650  -2
   3 -29  -7 121.299 65.7650   1
  -3  29  -4 2720.91 127.019  -2
   3 -29  -6 2720.91 127.019   1
  -3  29  -3 47.2128 60.2228  -2
   3 -29  -5 47.2128 60.2228   1
  -3  29  -2 1097.95 85.8551  -2
   3 -29  -4 1097.95 85.8551   1
  -3  29  -1 227.814 81.0457  -2
   3 -29  -3 227.814 81.0457   1
  -3  29   0-13.7978 78.4961  -2
   3 -29  -2-13.7978 78.4961   1
  -3 -29   1 71.2541 79.3185  -2
   3  29  -1 71.2541 79.3185   1
  -3 -29   2 238.120 82.0393  -2
   3  29   0 238.120 82.0393   1
   3 -29  -3 233.729 77.2969  -2
  -3  29  -1 233.729 77.2969   1
   3 -29  -4 484.512 90.2865  -2
  -3  29  -2 484.512 90.2865   1
   3 -29  -5 588.693 80.1289  -2
  -3  29  -3 588.693 80.1289   1
   3 -29  -6 336.612 86.9189  -2
  -3  29  -4 336.612 86.9189   1
   3  29  -7 16.4037 94.6673  -2
  -3 -29  -5 16.4037 94.6673   1
   3  29  -8 1062.85 95.3494  -2
  -3 -29  -6 1062.85 95.3494   1
   3  29  -9 1076.84 90.5571  -2
  -3 -29  -7 1076.84 90.5571   1
  -3 -29  10 1337.01 92.9286  -2
   3  29   8 1337.01 92.9286   1
  -3 -29  11 662.596 85.2086  -2
   3  29   9 662.596 85.2086   1
   3 -29 -12 34.1178 193.606  -2
  -3  29 -10 34.1178 193.606   1
  -3  30  -7 203.262 70.7754  -2
   3 -30  -9 203.262 70.7754   1
  -3  30  -6 76.7040 67.8537  -2
   3 -30  -8 76.7040 67.8537   1
  -3  30  -5 250.645 71.4429  -2
   3 -30  -7 250.645 71.4429   1
  -3  30  -4 1367.98 100.349  -2
   3 -30  -6 1367.98 100.349   1
  -3  30  -3 137.489 68.7940  -2
   3 -30  -5 137.489 68.7940   1
  -3  30  -2 731.070 84.4960  -2
   3 -30  -4 731.070 84.4960   1
  -3  30  -1 706.544 90.7692  -2
   3 -30  -3 706.544 90.7692   1
  -3 -30   0 615.457 104.721  -2
   3  30  -2 615.457 104.721   1
  -3 -30   1 1434.97 99.4811  -2
   3  30  -1 1434.97 99.4811   1
  -3 -30   2 235.019 84.7818  -2
   3  30   0 235.019 84.7818   1
   3 -30  -3 555.175 79.0186  -2
  -3  30  -1 555.175 79.0186   1
   3 -30  -4 932.781 87.3069  -2
  -3  30  -2 932.781 87.3069   1
  -3  30   5 422.165 80.9625  -2
   3 -30   3 422.165 80.9625   1
  -3  30   6 2641.82 128.572  -2
   3 -30   4 2641.82 128.572   1
  -3 -30   7 2135.12 177.044  -2
   3  30   5 2135.12 177.044   1
   3  30  -8 1217.03 101.160  -2
  -3 -30  -6 1217.03 101.160   1
   3  30  -9 1918.94 108.237  -2
  -3 -30  -7 1918.94 108.237   1
  -3  31  -4 665.005 76.7456  -2
   3 -31  -6 665.005 76.7456   1
  -3  31  -3 1538.30 86.6358  -2
   3 -31  -5 1538.30 86.6358   1
   3 -31   2 206.180 68.4570  -2
  -3  31   4 206.180 68.4570   1
  -3 -31  -1 1718.82 105.715  -2
   3  31  -3 1718.82 105.715   1
  -3 -31   0 242.707 85.1408  -2
   3  31  -2 242.707 85.1408   1
  -3 -31   1 215.865 88.7775  -2
   3  31  -1 215.865 88.7775   1
  -3  31   2 715.382 94.7364  -2
   3 -31   0 715.382 94.7364   1
   3 -31  -3 242.206 77.3254  -2
  -3  31  -1 242.206 77.3254   1
   3 -31  -4 441.615 83.4053  -2
  -3  31  -2 441.615 83.4053   1
   3 -31  -5 947.107 88.7800  -2
  -3  31  -3 947.107 88.7800   1
   3 -31  -6-41.7175 98.9394  -2
  -3  31  -4-41.7175 98.9394   1
   4   0 -26 3689.44 90.5043   1
   4   0 -24 96.6791 49.4683   1
  -4   0  22 2169.15 77.2867   1
  -4   0  20 1189.50 52.6721   1
   4   0 -18 794.308 49.7790   1
  -4   0  16 4955.76 71.3883   1
   4   0 -14 9051.46 85.1487   1
   4   0 -12 963.679 31.8530   1
  -4   0  10 1807.12 31.6623   1
   4   0  -8 10957.2 55.6090   1
   4   0  -6 27499.6 207.899   1
  -4   0   4 126684. 305.473   1
  -4   0   2 1619.86 25.4072   1
  -4   0   0 826.843 35.3350   1
  -4   0  -2 194.439 22.3035   1
   4   0   4 5913.62 46.9144   1
  -4   0  -6 20176.2 115.817   1
   4   0   8 36579.3 142.594   1
  -4   0 -10 1517.22 49.5548   1
   4   0  12 6962.99 78.9741   1
  -4   0 -14 1687.54 71.6671   1
   4   0  16 70.2380 43.0957   1
  -4   0 -18 1415.61 124.875   1
  -4   0 -20 1436.32 133.228   1
  -4   0 -22 2118.52 149.527   1
  -4   0 -24 9371.66 236.771   1
  -4   1 -24 38.5682 52.7720  -2
   4  -1 -27 38.5682 52.7720   1
  -4  -1 -23 137.895 43.5476  -2
   4   1 -26 137.895 43.5476   1
  -4   1 -22 172.398 33.3480  -2
   4  -1 -25 172.398 33.3480   1
   4  -1  21 371.723 33.8976  -2
  -4   1  24 371.723 33.8976   1
   4  -1  20 528.179 33.3115  -2
  -4   1  23 528.179 33.3115   1
  -4   1 -19 1444.02 76.5365  -2
   4  -1 -22 1444.02 76.5365   1
   4  -1  17 3522.76 42.3540  -2
  -4   1  20 3522.76 42.3540   1
  -4   1 -16 1448.36 56.0807  -2
   4  -1 -19 1448.36 56.0807   1
  -4   1 -15 4258.81 45.5161  -2
   4  -1 -18 4258.81 45.5161   1
   4  -1  14 111.542 23.5502  -2
  -4   1  17 111.542 23.5502   1
  -4   1 -13 123.822 22.3175  -2
   4  -1 -16 123.822 22.3175   1
  -4   1 -12 244.382 25.5751  -2
   4  -1 -15 244.382 25.5751   1
  -4   1 -11 2406.60 39.6873  -2
   4  -1 -14 2406.60 39.6873   1
  -4  -1  13 36.6305 28.7922   1
  -4   1 -10 118.174 23.4978  -2
   4  -1 -13 118.174 23.4978   1
  -4   1  12 1404.89 39.6795   1
   4   1   9 1410.31 31.7285  -2
  -4  -1  12 1410.31 31.7285   1
  -4  -1  11 14.4922 24.6912   1
   4   1   8 35.2619 18.3416  -2
  -4  -1  11 35.2619 18.3416   1
  -4   1  10 619.392 29.4177   1
  -4  -1  -7 677.022 27.8649  -2
   4   1 -10 677.022 27.8649   1
  -4   1   9 8.54778 15.8237   1
   4   1   6 129.831 22.5467  -2
  -4  -1   9 129.831 22.5467   1
  -4   1   8 2728.29 30.3636   1
  -4  -1  -5 3288.03 66.0952  -2
   4   1  -8 3288.03 66.0952   1
   4   1  -7 29.2650 47.2285   1
  -4   1  -4 9.82185 20.6267  -2
   4  -1  -7 9.82185 20.6267   1
  -4  -1   6 5152.98 46.9116   1
   4  -1   3 5185.08 72.2789  -2
  -4   1   6 5185.08 72.2789   1
  -4  -1   5 11559.9 49.7595   1
   4  -1   2 11821.8 137.726  -2
  -4   1   5 11821.8 137.726   1
   4   1  -4 237.683 18.8017   1
   4  -1   1 522.634 41.9906  -2
  -4   1   4 522.634 41.9906   1
   4  -1  -3 13644.6 104.759   1
   4  -1   0 13115.7 133.073  -2
  -4   1   3 13115.7 133.073   1
  -4   1   2 8203.26 82.7833   1
   4   1  -1 7577.26 52.7172  -2
  -4  -1   2 7577.26 52.7172   1
  -4  -1   1 2538.55 41.4591   1
   4  -1  -2 2810.94 69.5217  -2
  -4   1   1 2810.94 69.5217   1
   4  -1   0 8996.82 79.7400   1
   4  -1  -3 8924.53 57.3614  -2
  -4   1   0 8924.53 57.3614   1
   4   1   1 2469.26 28.4699   1
   4  -1  -4 2586.89 38.7123  -2
  -4   1  -1 2586.89 38.7123   1
   4  -1   2 117.211 15.4398   1
   4  -1  -5 520.910 27.6392  -2
  -4   1  -2 520.910 27.6392   1
   4   1   3 972.519 17.1766   1
  -4   1   6 1070.26 32.9449  -2
   4  -1   3 1070.26 32.9449   1
   4   1   4 600.702 15.0490   1
   4  -1  -7 599.658 32.4615  -2
  -4   1  -4 599.658 32.4615   1
   4   1   5 47.6505 10.1482   1
   4  -1  -8 116.332 24.4974  -2
  -4   1  -5 116.332 24.4974   1
   4  -1   6 1672.85 25.1738   1
  -4  -1   9 1707.22 34.5457  -2
   4   1   6 1707.22 34.5457   1
   4   1   7 1043.17 37.6255   1
  -4  -1  10 1059.75 43.2933  -2
   4   1   7 1059.75 43.2933   1
   4  -1   8-16.1746 28.5356   1
  -4  -1  11 4.72803 22.0788  -2
   4   1   8 4.72803 22.0788   1
   4   1   9 985.092 39.4306   1
  -4  -1  12 998.307 37.3602  -2
   4   1   9 998.307 37.3602   1
  -4   1  13 192.874 21.2758  -2
   4  -1  10 192.874 21.2758   1
   4   1 -14 124.648 21.9302  -2
  -4  -1 -11 124.648 21.9302   1
   4   1 -15 324.869 28.1002  -2
  -4  -1 -12 324.869 28.1002   1
  -4  -1  16 55.0269 23.9925  -2
   4   1  13 55.0269 23.9925   1
  -4  -1  17 56.1579 31.0770  -2
   4   1  14 56.1579 31.0770   1
  -4   1  18 153.996 22.6737  -2
   4  -1  15 153.996 22.6737   1
   4   1 -19 236.292 24.2180  -2
  -4  -1 -16 236.292 24.2180   1
   4   1 -20 278.385 26.7479  -2
  -4  -1 -17 278.385 26.7479   1
   4   1 -21 2546.49 136.464  -2
  -4  -1 -18 2546.49 136.464   1
   4   1 -22 146.383 24.6278  -2
  -4  -1 -19 146.383 24.6278   1
   4   1 -23 1321.48 140.366  -2
  -4  -1 -20 1321.48 140.366   1
   4  -1 -24 398.019 39.5328  -2
  -4   1 -21 398.019 39.5328   1
   4   1 -25 1448.00 107.201  -2
  -4  -1 -22 1448.00 107.201   1
   4  -1 -26 704.489 47.2227  -2
  -4   1 -23 704.489 47.2227   1
   4  -1 -27 346.199 47.0087  -2
  -4   1 -24 346.199 47.0087   1
   4  -2  24 4247.79 95.7610  -2
  -4   2  27 4247.79 95.7610   1
  -4   2 -23 1747.83 51.7048  -2
   4  -2 -26 1747.83 51.7048   1
  -4   2 -22 1002.17 38.5401  -2
   4  -2 -25 1002.17 38.5401   1
   4  -2  21 720.447 35.6350  -2
  -4   2  24 720.447 35.6350   1
   4  -2  20 1620.00 38.2685  -2
  -4   2  23 1620.00 38.2685   1
   4   2  19 437.487 32.6175  -2
  -4  -2  22 437.487 32.6175   1
  -4   2 -18 2183.28 65.9283  -2
   4  -2 -21 2183.28 65.9283   1
  -4   2 -17 3184.58 69.1161  -2
   4  -2 -20 3184.58 69.1161   1
   4  -2  16 4888.40 52.0899  -2
  -4   2  19 4888.40 52.0899   1
  -4   2 -15 1000.21 32.0817  -2
   4  -2 -18 1000.21 32.0817   1
   4   2  14 3239.28 41.2208  -2
  -4  -2  17 3239.28 41.2208   1
   4  -2  13 3449.22 36.8304  -2
  -4   2  16 3449.22 36.8304   1
   4  -2  12 4443.04 37.7613  -2
  -4   2  15 4443.04 37.7613   1
  -4   2 -11 7078.25 39.4058  -2
   4  -2 -14 7078.25 39.4058   1
  -4  -2  13 422.223 66.6098   1
   4  -2  10 519.232 20.5659  -2
  -4   2  13 519.232 20.5659   1
  -4   2  12 1866.03 69.8908   1
   4   2   9 2039.74 25.8520  -2
  -4  -2  12 2039.74 25.8520   1
  -4  -2  11 48.0567 24.4329   1
   4   2   8 152.568 16.9608  -2
  -4  -2  11 152.568 16.9608   1
  -4   2  10 64.2326 18.7763   1
  -4   2  -7 785.445 29.9018  -2
   4  -2 -10 785.445 29.9018   1
  -4  -2   9 2429.14 28.4135   1
  -4   2  -6 2562.41 42.9750  -2
   4  -2  -9 2562.41 42.9750   1
  -4  -2   8 4732.70 57.8322   1
  -4   2  -5 4921.26 74.0017  -2
   4  -2  -8 4921.26 74.0017   1
  -4  -2   7 5369.72 53.1744   1
  -4   2  -4 5108.04 34.7274  -2
   4  -2  -7 5108.04 34.7274   1
   4  -2  -6 577.799 27.2252   1
   4  -2   3 872.956 66.2165  -2
  -4   2   6 872.956 66.2165   1
   4   2  -5 15343.8 64.9647   1
   4  -2   2 15438.4 153.098  -2
  -4   2   5 15438.4 153.098   1
  -4  -2   4 978.601 20.0078   1
   4  -2   1 1040.64 63.0561  -2
  -4   2   4 1040.64 63.0561   1
   4  -2  -3 5553.11 35.8688   1
   4  -2   0 6080.66 42.6834  -2
  -4   2   3 6080.66 42.6834   1
   4  -2  -2 43571.7 234.116   1
   4  -2  -1 43157.2 114.786  -2
  -4   2   2 43157.2 114.786   1
  -4  -2   1 3073.60 35.9948   1
   4  -2  -2 4811.90 44.8099  -2
  -4   2   1 4811.90 44.8099   1
  -4  -2   0 3676.55 30.6338   1
   4  -2  -3 4017.20 44.2614  -2
  -4   2   0 4017.20 44.2614   1
   4  -2   1 177.794 14.7456   1
   4  -2  -4 361.485 20.1312  -2
  -4   2  -1 361.485 20.1312   1
   4  -2   2 4187.94 29.5055   1
  -4   2   5 4952.32 48.2841  -2
   4  -2   2 4952.32 48.2841   1
  -4  -2  -3 2706.92 25.1367   1
   4  -2  -6 2870.47 42.8685  -2
  -4   2  -3 2870.47 42.8685   1
   4   2   4 475.033 12.4209   1
  -4   2   7 713.941 31.3378  -2
   4  -2   4 713.941 31.3378   1
   4   2   5 5621.98 37.0528   1
  -4   2   8 6176.02 65.0313  -2
   4  -2   5 6176.02 65.0313   1
   4  -2   6 1621.73 40.0834   1
  -4  -2   9 1641.20 39.3222  -2
   4   2   6 1641.20 39.3222   1
   4  -2   7 17191.0 102.864   1
  -4  -2  10 17423.1 115.567  -2
   4   2   7 17423.1 115.567   1
   4   2   8 550.716 32.9587   1
  -4  -2  11 760.826 25.4229  -2
   4   2   8 760.826 25.4229   1
   4   2   9 6391.63 110.906   1
  -4  -2  12 6228.30 61.6206  -2
   4   2   9 6228.30 61.6206   1
  -4   2  13 183.754 19.7026  -2
   4  -2  10 183.754 19.7026   1
  -4   2  14 685.677 26.5150  -2
   4  -2  11 685.677 26.5150   1
  -4   2  15 1681.07 48.3222  -2
   4  -2  12 1681.07 48.3222   1
  -4   2  16 3783.63 56.4796  -2
   4  -2  13 3783.63 56.4796   1
  -4   2  17 856.175 24.4410  -2
   4  -2  14 856.175 24.4410   1
   4   2 -18 2162.34 52.3655  -2
  -4  -2 -15 2162.34 52.3655   1
  -4  -2  19 804.126 30.6890  -2
   4   2  16 804.126 30.6890   1
  -4  -2  20 544.194 27.0579  -2
   4   2  17 544.194 27.0579   1
   4   2 -21 216.736 34.8854  -2
  -4  -2 -18 216.736 34.8854   1
   4   2 -22 2181.23 100.742  -2
  -4  -2 -19 2181.23 100.742   1
   4   2 -23 5173.02 126.776  -2
  -4  -2 -20 5173.02 126.776   1
   4   2 -24 1741.98 104.339  -2
  -4  -2 -21 1741.98 104.339   1
   4   2 -25 2262.58 115.234  -2
  -4  -2 -22 2262.58 115.234   1
   4   2 -26 5830.67 146.882  -2
  -4  -2 -23 5830.67 146.882   1
   4   2 -27 533.622 51.1843  -2
  -4  -2 -24 533.622 51.1843   1
  -4   3 -24 284.948 61.1309  -2
   4  -3 -27 284.948 61.1309   1
  -4   3 -23 1386.33 52.4134  -2
   4  -3 -26 1386.33 52.4134   1
   4   3  22 236.780 38.1855  -2
  -4  -3  25 236.780 38.1855   1
  -4  -3 -21 592.859 37.1978  -2
   4   3 -24 592.859 37.1978   1
   4  -3  20 580.570 40.1263  -2
  -4   3  23 580.570 40.1263   1
   4  -3  19 894.699 40.0039  -2
  -4   3  22 894.699 40.0039   1
  -4   3 -18 2833.47 44.5583  -2
   4  -3 -21 2833.47 44.5583   1
   4   3  17 178.863 35.3001  -2
  -4  -3  20 178.863 35.3001   1
   4  -3  16 431.645 29.0657  -2
  -4   3  19 431.645 29.0657   1
  -4   3 -15 139.261 23.8860  -2
   4  -3 -18 139.261 23.8860   1
  -4   3 -14 69.3569 24.4266  -2
   4  -3 -17 69.3569 24.4266   1
  -4   3 -13 849.123 27.2503  -2
   4  -3 -16 849.123 27.2503   1
  -4   3 -12 203.493 23.4418  -2
   4  -3 -15 203.493 23.4418   1
   4  -3  11 1899.92 27.5244  -2
  -4   3  14 1899.92 27.5244   1
   4  -3 -13 795.278 50.4327   1
   4   3  10 917.101 26.1946  -2
  -4  -3  13 917.101 26.1946   1
  -4  -3  12 875.018 33.2379   1
   4  -3   9 902.614 20.9983  -2
  -4   3  12 902.614 20.9983   1
  -4   3  11 172.536 18.5705   1
   4   3   8 316.019 21.9080  -2
  -4  -3  11 316.019 21.9080   1
  -4   3  10 275.772 16.5992   1
   4   3   7 323.084 24.5194  -2
  -4  -3  10 323.084 24.5194   1
  -4  -3   9 201.764 12.8384   1
  -4  -3  -6 614.567 48.3307  -2
   4   3  -9 614.567 48.3307   1
  -4  -3   8 6005.27 74.3490   1
  -4   3  -5 5968.86 81.2502  -2
   4  -3  -8 5968.86 81.2502   1
  -4  -3   7 496.949 23.1073   1
  -4   3  -4 1103.82 69.7518  -2
   4  -3  -7 1103.82 69.7518   1
   4   3  -6 12235.4 86.1826   1
  -4   3  -3 11908.1 137.746  -2
   4  -3  -6 11908.1 137.746   1
   4  -3  -5 32.2716 21.4204   1
   4  -3   2 153.239 37.9267  -2
  -4   3   5 153.239 37.9267   1
  -4  -3   4 1765.65 27.2634   1
   4  -3   1 1978.47 70.8931  -2
  -4   3   4 1978.47 70.8931   1
   4  -3  -3 606.842 21.5754   1
   4  -3   0 629.499 54.3768  -2
  -4   3   3 629.499 54.3768   1
  -4  -3   2 203.649 20.0125   1
   4  -3  -1 335.760 48.4582  -2
  -4   3   2 335.760 48.4582   1
  -4  -3   1 1254.02 19.6833   1
   4  -3  -2 1366.21 56.1833  -2
  -4   3   1 1366.21 56.1833   1
   4  -3   0 24.9639 11.7581   1
  -4   3   3 80.1855 24.6586  -2
   4  -3   0 80.1855 24.6586   1
   4  -3   1 3455.08 26.2084   1
  -4   3   4 3472.71 44.5671  -2
   4  -3   1 3472.71 44.5671   1
   4  -3   2 2347.87 23.3521   1
  -4   3   5 2198.61 39.4680  -2
   4  -3   2 2198.61 39.4680   1
   4   3   3 815.426 17.6891   1
   4  -3  -6 1158.83 45.7399  -2
  -4   3  -3 1158.83 45.7399   1
   4   3   4 8664.94 46.4787   1
   4  -3  -7 8220.34 63.4553  -2
  -4   3  -4 8220.34 63.4553   1
   4  -3   5 66.6250 10.2230   1
   4  -3  -8 303.877 26.2812  -2
  -4   3  -5 303.877 26.2812   1
   4   3   6 12099.0 85.8360   1
  -4  -3   9 11731.9 96.6597  -2
   4   3   6 11731.9 96.6597   1
   4  -3   7 787.526 22.7346   1
   4  -3 -10 864.110 30.4485  -2
  -4   3  -7 864.110 30.4485   1
   4  -3   8 3641.66 31.0968   1
  -4  -3  11 3645.79 38.2569  -2
   4   3   8 3645.79 38.2569   1
   4   3   9 63.2036 51.1160   1
  -4  -3  12 125.089 17.7293  -2
   4   3   9 125.089 17.7293   1
   4   3  10 54.1047 52.7780   1
  -4   3  13 83.7538 18.2295  -2
[truncated: 347,991 more chars]
