# Supplementary material for: Tetra­nuclear copper(II) complex of 2-hydroxy-N,N′-bis­[1-(2-hy­droxy­phen­yl)ethyl­idene]­propane-1,3-di­amine
Source: Acta Crystallogr E Crystallogr Commun. 2022 Mar 1;78(Pt 4):349–53. doi: 10.1107/S2056989022002225 (PMC8983967; doi:10.1107/S2056989022002225)
Supplement: Supplementary file 2 [file e-78-00349-Isup3.hkl]

data_I                                                                          
_shelx_title ' 2021ncs0170_jbo1ta_twin1_hklf4_a.res in P2(1)/n'                 
_shelx_refln_list_code          4                                               
_shelx_F_calc_maximum     1228.41                                               
_exptl_crystal_F_000      2120.00                                               
_reflns_d_resolution_high  0.7683                                               
                                                                                
loop_                                                                           
 _space_group_symop_operation_xyz                                               
 'x, y, z'                                                                      
 '-x+1/2, y+1/2, -z+1/2'                                                        
 '-x, -y, -z'                                                                   
 'x-1/2, -y-1/2, z-1/2'                                                         
                                                                                
_cell_length_a     6.9688                                                       
_cell_length_b    25.8066                                                       
_cell_length_c    22.8290                                                       
_cell_angle_alpha  90.000                                                       
_cell_angle_beta   95.418                                                       
_cell_angle_gamma  90.000                                                       
                                                                                
_shelx_F_squared_multiplier     1.000                                           
                                                                                
loop_                                                                           
 _refln_index_h                                                                 
 _refln_index_k                                                                 
 _refln_index_l                                                                 
 _refln_F_squared_calc                                                          
 _refln_F_squared_meas                                                          
 _refln_F_squared_sigma                                                         
 _refln_observed_status                                                         
   0   0  -4      11651.91      11004.52        70.76 o                         
   0   0  -6      20280.36      19742.25       114.02 o                         
   0   0   8      10582.08      10582.84        98.49 o                         
   0   0 -10        922.04       1357.87        60.92 o                         
   0   0 -12      68273.37      67007.88       372.63 o                         
   0   0 -14      19802.91      20441.71       218.20 o                         
   0   0 -16      10312.92      11527.01       158.65 o                         
   0   0 -18      14802.33      16752.97       198.94 o                         
   0   0 -20       2329.58       2729.80       114.10 o                         
   0   0 -22      19242.10      22828.91       251.42 o                         
   0   0 -24       1630.63       1631.68       115.80 o                         
   0   0 -26        194.98        368.66       109.93 o                         
   0   0 -28       1788.47       1848.83       120.04 o                         
   0  -1  -2          5.46         -2.20         2.20 o                         
   0   1  -3          6.74         -0.47        12.26 o                         
   0  -1  -4         69.46         50.30        10.28 o                         
   0   1  -5         46.65         29.32        12.41 o                         
   0   1  -6          0.73          0.77        15.12 o                         
   0  -1  -7          0.66          8.02        16.24 o                         
   0   1   8         97.26         80.14        18.64 o                         
   0   1   9          7.97         25.45        22.86 o                         
   0  -1  10        367.41        376.59        33.27 o                         
   0  -1 -11         90.27         29.32        37.63 o                         
   0  -1 -12       1380.31       1301.57        76.33 o                         
   0   1 -13         43.69         26.24        42.94 o                         
   0  -1 -14       1325.07       1248.70        75.94 o                         
   0   1 -15          5.94         32.57        50.00 o                         
   0  -1 -16         17.68         70.60        51.77 o                         
   0   1 -17         85.81        124.87        57.59 o                         
   0   1 -18          2.37         76.05        63.34 o                         
   0   1  19        125.38        236.07        57.20 o                         
   0   1 -20        213.26        202.73        53.28 o                         
   0   1 -21        104.19        126.59        43.84 o                         
   0  -1 -22         22.51        133.35        51.88 o                         
   0  -1 -23         72.05        261.93        76.09 o                         
   0   1 -24        891.73        848.36        85.76 o                         
   0  -1 -25        217.14        189.28        66.84 o                         
   0   1 -26       1726.38       1714.30       119.63 o                         
   0  -1 -27        140.30        175.21        78.17 o                         
   0  -1 -28        869.02        803.03        87.54 o                         
   0  -1 -29        140.90        238.48        74.22 o                         
   0   2   1     192048.22     216856.86       381.53 o                         
   0  -2  -3      73633.48      81074.07       184.54 o                         
   0   2  -4       1104.57       1314.21        23.46 o                         
   0   2  -5         44.02         99.88        15.75 o                         
   0  -2  -6      50626.47      50428.62       307.88 o                         
   0  -2  -7       2399.52       2404.74        61.48 o                         
   0  -2  -8      10477.72      10977.80        89.24 o                         
   0  -2   9        613.74        569.34        44.07 o                         
   0  -2 -10       1166.74       1074.18        42.03 o                         
   0  -2 -11       3175.47       3281.62        72.13 o                         
   0  -2 -12       9142.83       8279.02       137.13 o                         
   0   2 -13        963.42       1005.30        51.32 o                         
   0   2 -14      27637.90      29302.43       270.91 o                         
   0  -2 -15       4109.27       3910.33       102.53 o                         
   0   2 -16       4319.83       5087.88       148.86 o                         
   0   2 -17       8763.47       8184.68       174.43 o                         
   0  -2 -18       1541.27       1600.69        75.09 o                         
   0   2 -19      12439.72      14131.15       185.30 o                         
   0   2  20         44.97         85.10        50.59 o                         
   0   2  21       8618.49       8414.53       165.84 o                         
   0  -2 -22       4490.20       5382.48       121.42 o                         
   0   2 -23      18380.96      17512.37       289.51 o                         
   0   2 -24       2002.29       2094.91       139.14 o                         
   0  -2 -25       4271.43       4725.84       167.62 o                         
   0  -2 -26       9038.53       9120.73       283.83 o                         
   0   2 -27       4073.77       4240.59       174.45 o                         
   0  -2 -28       2568.04       2355.60       158.58 o                         
   0   2 -29       4403.71       4521.22       158.72 o                         
   0   3   1        126.50         91.87        10.64 o                         
   0   3   2        269.01        184.99        14.42 o                         
   0  -3  -3         51.44         75.90        10.66 o                         
   0  -3   4        109.50         84.56        13.41 o                         
   0   3  -5        206.39        148.15        16.66 o                         
   0   3   6          3.61          7.81        17.51 o                         
   0   3  -7         48.48         25.90        18.15 o                         
   0  -3  -8          2.29          0.18        25.01 o                         
   0   3  -9        190.10        135.58        26.53 o                         
   0   3 -10         33.21         45.96        30.03 o                         
   0   3 -11         76.67         45.54        30.02 o                         
   0   3 -12        572.02        462.04        41.44 o                         
   0   3 -13         61.30         37.87        37.63 o                         
   0  -3 -14        517.22        502.69        47.37 o                         
   0   3 -15          1.75         26.32        52.22 o                         
   0   3 -16        297.34        328.38        52.30 o                         
   0   3 -17          5.53         80.66        50.57 o                         
   0   3 -18         45.52         29.51        43.14 o                         
   0   3  19       1018.44       1124.15        53.04 o                         
   0   3 -20          6.11          5.68        47.69 o                         
   0   3  21          2.48        106.10        47.12 o                         
   0  -3  22          5.46         28.28        47.71 o                         
   0   3 -23         63.49        212.15        70.54 o                         
   0   3 -24         52.10        242.62        77.05 o                         
   0  -3 -25        874.14        913.10        85.44 o                         
   0   3 -26        491.29        686.55        87.48 o                         
   0   3 -27        406.54        445.90        93.72 o                         
   0   3 -28        391.48        459.94        97.07 o                         
   0   3 -29        260.07        334.64        81.63 o                         
   0   4   0       4421.05       4505.79        42.54 o                         
   0   4   1      11287.94      12447.38        82.58 o                         
   0   4  -2        407.95        384.58        16.99 o                         
   0  -4  -3         14.71         43.12        12.31 o                         
   0  -4  -4      22519.62      22497.76       129.48 o                         
   0  -4   5       1928.11       1862.34        41.94 o                         
   0  -4   6      45226.93      46482.44       152.91 o                         
   0  -4  -7      59028.01      63981.57       301.04 o                         
   0  -4  -8      33438.39      36071.86       239.60 o                         
   0   4  -9      73419.90      83409.18       297.61 o                         
   0  -4 -10       7239.18       8255.69       127.69 o                         
   0  -4 -11      15425.66      19748.62       151.90 o                         
   0  -4  12      14342.94      15621.76       145.93 o                         
   0  -4 -13      10766.31      10233.85       154.54 o                         
   0   4 -14      13716.82      13977.81       186.45 o                         
   0  -4 -15      37922.80      37117.59       308.36 o                         
   0  -4 -16      14276.70      15399.74       193.79 o                         
   0   4 -17      10051.78       9986.84       163.95 o                         
   0   4  18       1606.68       1805.59        87.18 o                         
   0   4 -19       1677.93       1888.84        60.79 o                         
   0  -4  20       1513.10       1414.93        75.68 o                         
   0  -4 -21       1837.28       2258.54        88.82 o                         
   0   4 -22       2829.27       2798.33       105.99 o                         
   0   4 -23        314.55        302.47        74.64 o                         
   0  -4 -24      13295.53      14274.08       311.03 o                         
   0   4 -25       6892.68       7297.74       256.53 o                         
   0  -4 -26      11442.46      11495.68       269.82 o                         
   0  -4 -27       9043.81       9293.74       219.10 o                         
   0   4 -28       9281.72       9223.86       224.75 o                         
   0  -4 -29       2849.69       2540.32       234.44 o                         
   0  -5   1         32.37         43.51        13.96 o                         
   0  -5   2        439.37        316.12        15.95 o                         
   0  -5   3        130.14         97.80        17.66 o                         
   0  -5   4        544.18        432.36        20.10 o                         
   0   5  -5          0.77         -4.20        16.12 o                         
   0   5   6        397.10        272.18        20.55 o                         
   0  -5   7          0.62         -3.41        18.19 o                         
   0   5   8          5.45         -0.07        22.12 o                         
   0   5  -9        507.88        462.04        38.35 o                         
   0   5  10        314.21        287.19        36.22 o                         
   0   5 -11         17.32        -14.88        34.67 o                         
   0   5 -12        192.28        146.03        32.31 o                         
   0   5 -13        327.31        302.41        47.22 o                         
   0   5 -14        956.32        764.10        50.57 o                         
   0  -5 -15         81.66        289.80        48.63 o                         
   0  -5 -16       2373.87       1865.78        83.63 o                         
   0  -5  17        185.32        214.34        45.05 o                         
   0  -5 -18        734.53        722.92        51.93 o                         
   0  -5  19        650.50        629.99        49.22 o                         
   0   5  20        203.69        237.49        46.41 o                         
   0  -5 -21        603.50        525.37        52.62 o                         
   0   5  22         19.62         59.03        45.66 o                         
   0  -5 -23         52.34         42.69        65.45 o                         
   0  -5 -24         27.16        283.75        75.88 o                         
   0   5 -25        808.85        799.54        95.40 o                         
   0  -5 -26          5.79         44.04        73.56 o                         
   0   5 -27        579.47        774.44        92.81 o                         
   0   5 -28        262.97        266.34        90.16 o                         
   0   5 -29        201.65        329.45        93.89 o                         
   0  -6   0       9784.21      10772.05        76.57 o                         
   0  -6   1        702.38        768.25        21.95 o                         
   0  -6   2      37475.08      42430.69       184.68 o                         
   0  -6  -3       4815.68       5067.29        73.17 o                         
   0  -6  -4       1943.82       2203.95        42.81 o                         
   0  -6   5      24660.70      23482.62       111.79 o                         
   0  -6   6       4231.64       4872.88        53.75 o                         
   0  -6  -7      48697.66      47488.29       169.31 o                         
   0   6  -8        640.21        693.95        30.58 o                         
   0  -6  -9       4776.19       4030.04        56.48 o                         
   0   6 -10      51909.80      64087.49       251.50 o                         
   0  -6 -11       5031.76       4894.94        97.79 o                         
   0  -6 -12          4.68         97.21        35.72 o                         
   0  -6 -13      32447.43      34187.40       238.69 o                         
   0  -6 -14          1.84         48.19        40.02 o                         
   0   6 -15      32510.01      33374.99       292.49 o                         
   0   6 -16       8440.13       7197.47       157.44 o                         
   0   6 -17       2078.08       2550.51        79.04 o                         
   0  -6 -18      23039.58      22736.75       278.26 o                         
   0  -6 -19        197.43        300.86        50.75 o                         
   0   6 -20       7831.68       7318.88       141.57 o                         
   0   6 -21       3245.23       3102.59        80.47 o                         
   0   6 -22         19.55         58.20        50.44 o                         
   0  -6 -23       2245.00       2280.98       109.66 o                         
   0  -6 -24         10.30         26.18        71.57 o                         
   0  -6 -25      18776.30      18896.14       344.74 o                         
   0  -6 -26       2708.23       2720.20       157.46 o                         
   0  -6 -27      12595.21      12379.55       231.72 o                         
   0  -6 -28        275.53        219.44        84.09 o                         
   0  -6 -29       5837.07       5999.71       282.88 o                         
   0   7   1         65.01         45.07        15.02 o                         
   0   7  -2        423.48        301.29        21.19 o                         
   0  -7  -3         22.19         20.56        21.00 o                         
   0   7  -4        757.57        582.74        24.59 o                         
   0  -7  -5        279.10        234.41        22.21 o                         
   0  -7  -6        278.91        192.16        24.45 o                         
   0  -7  -7        122.93         73.12        22.24 o                         
   0  -7  -8        201.41        222.65        24.58 o                         
   0   7  -9        330.35        326.62        27.48 o                         
   0  -7 -10         30.60         22.47        26.71 o                         
   0  -7  11        194.27         88.62        27.47 o                         
   0   7 -12        176.56        215.74        39.09 o                         
   0  -7  13       2467.83       2576.65        97.48 o                         
   0  -7  14        629.64        472.85        38.73 o                         
   0  -7 -15       2118.02       1816.16        80.01 o                         
   0   7 -16       2269.16       1865.04        68.69 o                         
   0  -7  17        344.86        320.81        45.78 o                         
   0  -7 -18       2248.97       2141.90        86.13 o                         
   0  -7  19          9.90         63.18        51.73 o                         
   0   7 -20        597.85        444.34        52.19 o                         
   0   7 -21        606.40        584.44        55.77 o                         
   0   7 -22         12.38         -0.02        57.90 o                         
   0   7 -23         27.79        102.18        66.76 o                         
   0   7 -24          1.31         24.71        79.02 o                         
   0  -7 -25        581.34        599.93        89.83 o                         
   0  -7 -26         80.45        206.14        80.69 o                         
   0   7 -27        725.67        881.98        84.84 o                         
   0   7 -28        263.88        298.94        89.58 o                         
   0  -8   0       4887.07       5338.94        77.02 o                         
   0  -8  -1      64761.80      72644.05       239.69 o                         
   0  -8   2      19527.89      21230.22       135.76 o                         
   0  -8  -3      42821.43      48172.61       256.78 o                         
   0  -8  -4      33468.93      36513.91       205.06 o                         
   0  -8   5       6484.13       7979.57        99.75 o                         
   0  -8   6      70980.59      82135.28       269.05 o                         
   0   8  -7       5436.17       5189.15        62.84 o                         
   0  -8  -8      16986.84      17308.79       139.94 o                         
   0   8  -9       2576.45       2523.52        45.30 o                         
   0  -8 -10      15213.41      16734.78       220.76 o                         
   0   8 -11      12896.59      14486.70       110.07 o                         
   0  -8 -12       3369.49       3794.27        79.16 o                         
   0  -8  13      14739.31      16694.92       141.68 o                         
   0  -8 -14       2508.20       2352.01        68.33 o                         
   0  -8 -15       7089.85       7459.38       135.70 o                         
   0   8 -16       3599.40       3211.86        87.53 o                         
   0  -8 -17        354.32        484.98        47.02 o                         
   0  -8 -18        939.91        977.30        53.32 o                         
   0   8 -19      18402.15      19378.09       186.31 o                         
   0   8 -20         34.37         30.04        48.13 o                         
   0   8 -21      14697.14      15677.59       160.04 o                         
   0  -8 -22       1260.30       1172.14        76.85 o                         
   0   8 -23       1125.14       1237.91        81.30 o                         
   0  -8 -24       2326.65       2333.61       122.25 o                         
   0   8 -25       1041.36       1212.32        86.07 o                         
   0   8 -26       5418.75       5454.36       162.47 o                         
   0   8 -27       1545.67       1548.14       106.09 o                         
   0  -8 -28       3015.80       3067.26       157.49 o                         
   0  -9   1        146.63        118.50        24.02 o                         
   0  -9  -2        108.36         79.89        22.09 o                         
   0  -9   3        324.08        237.65        28.56 o                         
   0   9   4        244.57        128.62        26.22 o                         
   0  -9  -5         43.16         18.96        22.45 o                         
   0   9   6          0.40         -6.50        22.57 o                         
   0  -9  -7        238.16        198.32        25.49 o                         
   0  -9  -8        447.70        336.08        28.79 o                         
   0  -9   9        627.43        516.78        32.28 o                         
   0   9 -10       1777.42       1584.07        63.08 o                         
   0   9 -11         72.28         55.30        29.45 o                         
   0  -9  12       1762.73       1736.35        57.67 o                         
   0   9 -13        771.66        649.58        42.85 o                         
   0   9 -14         53.19         79.38        38.19 o                         
   0  -9 -15       2067.83       1894.70        59.92 o                         
   0  -9 -16        275.19        255.89        41.62 o                         
   0   9 -17       1832.90       1671.74        61.64 o                         
   0  -9 -18       1484.10       1303.38        54.53 o                         
   0   9 -19          8.07         25.68        45.88 o                         
   0   9 -20        270.21        222.39        46.83 o                         
   0  -9 -21         60.26        152.65        47.41 o                         
   0   9 -22          6.20         50.18        65.45 o                         
   0  -9 -23         39.38         54.49        65.64 o                         
   0  -9 -24         62.86         69.42        71.73 o                         
   0  -9 -25        220.15        202.10        74.24 o                         
   0  -9 -26        147.40        182.20        77.09 o                         
   0   9 -27        791.28        725.29        89.41 o                         
   0   9 -28          2.61         14.21        90.14 o                         
   0 -10   0      35690.77      34328.04       204.91 o                         
   0  10   1      62727.50      67888.73       235.82 o                         
   0 -10   2       6942.44       6618.62        64.77 o                         
   0  10   3      29953.79      32594.89       209.67 o                         
   0 -10   4        120.98         37.94        25.43 o                         
   0 -10  -5       6685.99       7409.85       101.05 o                         
   0 -10   6       1385.82       1639.96        38.60 o                         
   0 -10   7       5455.83       7119.56        94.22 o                         
   0 -10  -8         98.80        226.71        26.82 o                         
   0 -10   9        140.00        266.18        31.32 o                         
   0 -10 -10         20.75        175.53        30.59 o                         
   0 -10  11         52.70        140.51        32.55 o                         
   0 -10  12       4792.02       4914.46        96.95 o                         
   0 -10 -13       5098.76       5299.09        89.07 o                         
   0  10 -14       6022.88       6284.99       113.88 o                         
   0  10 -15        266.51        403.63        41.58 o                         
   0  10  16         57.99        126.20        40.81 o                         
   0 -10 -17       1664.79       1837.38        67.82 o                         
   0 -10 -18       6005.23       6927.82       117.51 o                         
   0  10 -19      16156.48      15968.34       129.46 o                         
   0 -10 -20       7615.62       8699.34       134.79 o                         
   0 -10 -21       9546.09       9735.14       153.37 o                         
   0 -10 -22      20391.59      20129.12       265.35 o                         
   0 -10 -23       7149.79       7012.82       187.10 o                         
   0 -10 -24       5977.76       5560.33       155.25 o                         
   0 -10 -25        420.32        467.19        81.30 o                         
   0  10 -26        152.84        177.19        78.55 o                         
   0  10 -27        375.36        351.15        89.41 o                         
   0  10 -28        272.09        276.48        97.56 o                         
   0 -11   1       1299.40       1303.35        49.91 o                         
   0 -11   2        820.38        646.40        37.22 o                         
   0 -11  -3       1696.98       1594.20        38.92 o                         
   0 -11  -4       3525.26       3431.09        74.06 o                         
   0 -11  -5        159.65        109.11        26.56 o                         
   0 -11   6       2744.02       2512.05        52.29 o                         
   0 -11  -7        966.52        915.53        34.58 o                         
   0 -11  -8        378.00        349.76        29.37 o                         
   0  11  -9       3502.30       3294.22        51.76 o                         
   0  11  10         54.91         39.37        27.74 o                         
   0 -11 -11       2433.15       2148.04        52.75 o                         
   0 -11  12        507.80        414.88        37.58 o                         
   0  11 -13        117.92        106.70        31.38 o                         
   0 -11  14        210.71        149.48        36.94 o                         
   0  11 -15        806.46        642.14        46.92 o                         
   0  11  16        241.16        231.85        42.62 o                         
   0 -11  17        986.15        915.81        56.03 o                         
   0 -11 -18       1364.58       1204.42        52.29 o                         
   0  11 -19        102.20         91.29        48.24 o                         
   0  11  20         70.79        122.98        52.34 o                         
   0 -11 -21          7.16         34.63        62.70 o                         
   0 -11 -22        150.76        119.64        67.69 o                         
   0  11 -23        227.16        258.42        76.37 o                         
   0  11 -24        187.35        216.46        76.92 o                         
   0  11 -25          4.09          8.19        78.63 o                         
   0  11 -26         85.88         17.03        87.12 o                         
   0 -11 -27        299.48        322.26        95.77 o                         
   0  12   0     116102.32     135926.19       418.06 o                         
   0 -12  -1      18951.50      21479.88       175.39 o                         
   0  12  -2       9952.54      10090.81        99.69 o                         
   0 -12   3         98.78        213.04        34.09 o                         
   0 -12  -4         37.25        186.74        28.44 o                         
   0 -12  -5       2381.95       2217.57        53.10 o                         
   0 -12  -6       5980.16       6022.19        73.60 o                         
   0  12  -7      21664.41      23464.40       156.63 o                         
   0 -12  -8      16558.30      17408.01       132.21 o                         
   0 -12   9       3517.85       4348.07        65.34 o                         
   0 -12 -10          9.30        130.07        30.94 o                         
   0 -12 -11       3911.55       4093.12        58.26 o                         
   0  12  12        915.99        907.74        37.54 o                         
   0 -12 -13        867.21        871.10        42.94 o                         
   0  12  14        224.45        212.45        40.08 o                         
   0 -12 -15       4905.32       5484.47       103.36 o                         
   0 -12 -16       4534.30       5021.44       127.89 o                         
   0 -12 -17       9774.24       9959.16       125.24 o                         
   0 -12 -18      12336.47      12809.79       155.62 o                         
   0  12  19         14.55         12.70        45.84 o                         
   0 -12 -20      15010.70      15717.98       149.73 o                         
   0  12 -21       5114.89       4976.06       141.19 o                         
   0  12 -22      18057.56      16367.96       305.88 o                         
   0  12 -23       6892.38       6285.71       132.43 o                         
   0  12 -24       1568.67       1706.37        92.11 o                         
   0 -12 -25       6916.42       6777.30       251.43 o                         
   0  12 -26        240.10        207.77        92.64 o                         
   0 -12 -27       3869.63       4098.28       188.32 o                         
   0 -13   1       3393.48       3460.86        58.28 o                         
   0  13  -2        293.22        422.27        34.80 o                         
   0 -13  -3       7133.40       6599.69        73.76 o                         
   0 -13   4        202.68        180.61        28.73 o                         
   0 -13  -5       3589.80       3200.72        55.95 o                         
   0  13  -6       1882.63       1723.78        56.19 o                         
   0 -13  -7         62.21         39.89        27.60 o                         
   0  13  -8       1355.61       1238.49        41.45 o                         
   0 -13  -9       1138.67        955.33        38.06 o                         
   0 -13  10       1521.94       1416.46        39.96 o                         
   0 -13  11       1571.98       1360.34        41.00 o                         
   0 -13 -12         17.74         17.37        30.25 o                         
   0 -13 -13        144.03        105.50        30.20 o                         
   0  13 -14          6.92         -5.55        39.94 o                         
   0 -13 -15       2870.62       2554.19        70.53 o                         
   0 -13 -16        119.39         83.06        47.95 o                         
   0 -13 -17       2165.28       1933.37        71.54 o                         
   0 -13 -18       1282.49       1156.78        63.99 o                         
   0  13 -19        252.29        188.14        52.24 o                         
   0  13 -20        431.73        446.98        66.59 o                         
   0 -13 -21         41.25          1.66        74.95 o                         
   0  13 -22        751.42        562.42        78.64 o                         
   0 -13 -23        418.56        427.25        79.06 o                         
   0 -13 -24         39.58         41.49        80.89 o                         
   0  13 -25        230.04        225.66        90.37 o                         
   0  13 -26         72.17         66.84        87.50 o                         
   0 -13 -27         51.43        -20.39       101.30 o                         
   0  14   0       5972.61       7501.08       135.30 o                         
   0 -14   1      12802.02      13347.59       192.58 o                         
   0 -14   2       1873.06       2567.90        59.30 o                         
   0 -14   3       2742.76       2868.07        47.21 o                         
   0  14  -4      26879.54      29255.15       165.99 o                         
   0 -14  -5        103.29        159.39        31.61 o                         
   0  14   6      57387.44      58889.76       448.72 o                         
   0 -14   7        100.47         52.70        29.10 o                         
   0 -14   8      27131.98      29581.83       214.16 o                         
   0 -14   9         19.68         67.39        32.50 o                         
   0 -14  10       1619.04       1656.77        52.62 o                         
   0 -14 -11        902.78        943.05        43.55 o                         
   0 -14  12       9475.45       9980.96       125.69 o                         
   0 -14  13         46.08         40.72        33.68 o                         
   0  14  14      29577.27      32625.33       244.54 o                         
   0 -14 -15        455.67        328.60        41.15 o                         
   0 -14  16       7276.70       7029.69       133.39 o                         
   0 -14  17       3540.01       3520.77       103.04 o                         
   0  14  18        107.36        125.61        52.55 o                         
   0  14  19       3246.89       3548.81        97.88 o                         
   0 -14 -20        856.27        721.79        75.35 o                         
   0 -14 -21       2724.68       3020.18       143.50 o                         
   0 -14 -22       1460.22       1538.36        91.99 o                         
   0 -14 -23       4863.38       4199.09       169.69 o                         
   0 -14 -24      14595.93      13882.03       303.24 o                         
   0  14 -25       1146.36       1213.31       107.60 o                         
   0 -14 -26      16869.24      17688.96       334.94 o                         
   0 -15   1        891.07        850.32        40.92 o                         
   0  15   2       1040.54       1117.74        41.87 o                         
   0  15  -3       4910.33       4482.46        66.21 o                         
   0 -15  -4       1107.82       1023.59        37.72 o                         
   0  15  -5       6173.73       5899.14        73.79 o                         
   0 -15  -6        371.32        276.12        35.09 o                         
   0  15  -7       1311.56       1201.46        42.96 o                         
   0 -15   8        211.48        122.53        33.06 o                         
   0 -15   9        195.95        149.67        32.53 o                         
   0  15 -10        393.71        310.77        35.68 o                         
   0  15  11        275.69        268.38        38.47 o                         
   0  15  12        140.22        104.06        36.17 o                         
   0 -15  13         12.76          8.51        35.58 o                         
   0 -15 -14        105.10         67.94        37.00 o                         
   0  15 -15        507.33        397.77        46.99 o                         
   0  15  16        492.04        434.60        44.99 o                         
   0 -15 -17       2856.40       2549.78        77.53 o                         
   0  15 -18         42.67        131.82        54.76 o                         
   0  15  19       2442.15       2127.94       105.17 o                         
   0 -15 -20         54.20         68.21        62.79 o                         
   0  15 -21        253.94        208.55        67.43 o                         
   0 -15 -22        363.33        317.28        81.71 o                         
   0  15 -23         10.73         49.32        77.44 o                         
   0 -15 -24        300.45        131.39        82.87 o                         
   0  15 -25        105.80        113.17        98.72 o                         
   0  15 -26        171.28        244.43        97.70 o                         
   0 -16   0       1752.61       1723.35        58.09 o                         
   0  16  -1      10140.75      11939.03       107.49 o                         
   0 -16  -2        116.42        274.81        40.88 o                         
   0  16   3      26977.99      29910.92       157.13 o                         
   0  16   4       2731.38       2681.57        50.46 o                         
   0  16  -5      24176.46      27465.43       203.84 o                         
   0 -16  -6      18725.96      18213.20       195.21 o                         
   0  16   7      58935.73      67881.85       340.72 o                         
   0  16   8       7939.83       7856.93       101.03 o                         
   0 -16  -9       7007.73       7765.92       106.63 o                         
   0  16  10       1618.25       1640.86        52.71 o                         
   0  16 -11         77.90         97.44        36.17 o                         
   0  16 -12        864.73        796.05        44.89 o                         
   0 -16 -13       2975.33       3158.51        67.36 o                         
   0  16  14         59.69         69.55        38.12 o                         
   0 -16 -15       2148.07       2188.08        74.37 o                         
   0 -16  16       1915.14       2174.84        74.81 o                         
   0 -16  17       2150.71       2014.46        56.61 o                         
   0  16  18        111.33        259.42        60.10 o                         
   0  16  19        742.14        631.10        68.19 o                         
   0 -16 -20        804.92        997.45        72.94 o                         
   0 -16 -21       2719.83       2453.44       130.52 o                         
   0 -16 -22        100.40        164.34        72.20 o                         
   0 -16 -23       5714.19       6052.52       190.58 o                         
   0 -16 -24        760.61        625.46        81.77 o                         
   0 -16 -25      16392.37      16401.47       319.92 o                         
   0 -17   1         63.21         77.05        41.18 o                         
   0  17  -2       1359.13       1209.61        49.84 o                         
   0 -17  -3       1095.57       1060.02        49.26 o                         
   0 -17  -4       3745.53       3626.61        71.53 o                         
   0 -17  -5        546.34        506.10        39.90 o                         
   0 -17   6       3818.48       3849.28        60.82 o                         
   0 -17   7        356.36        255.15        34.24 o                         
   0  17  -8        563.31        547.02        45.55 o                         
   0 -17   9       3962.83       3897.61        71.24 o                         
   0 -17 -10         60.25         58.94        42.90 o                         
   0 -17 -11        112.96         92.03        36.72 o                         
   0 -17 -12         75.35         75.80        40.35 o                         
   0 -17 -13         34.77         35.86        41.23 o                         
   0  17  14         39.53         46.63        40.25 o                         
   0  17 -15         53.27         59.18        45.30 o                         
   0  17  16       2247.21       2073.31        61.87 o                         
   0 -17  17        751.98        690.19        58.57 o                         
   0  17 -18       1921.93       1803.95        74.90 o                         
   0  17 -19        996.00        886.19        74.19 o                         
   0  17 -20         14.38        -24.58        67.57 o                         
   0  17 -21         21.18         44.77        64.96 o                         
   0  17 -22        160.01        228.86        72.21 o                         
   0  17 -23          2.09        -28.26        76.07 o                         
   0 -17 -24        500.72        518.98        83.97 o                         
   0  17 -25         23.38        132.22        81.82 o                         
   0  18   0      35675.94      39705.62       267.15 o                         
   0 -18   1       1606.23       1677.62        75.37 o                         
   0 -18   2      44174.73      50389.59       208.69 o                         
   0  18   3        111.85        435.32        46.86 o                         
   0 -18  -4      19391.81      20886.68       189.56 o                         
   0  18   5       5781.96       5974.52        72.39 o                         
   0  18  -6         86.50        176.82        40.20 o                         
   0 -18   7      46368.45      43241.04       376.27 o                         
   0 -18   8         39.56        341.41        44.39 o                         
   0  18   9        547.43        650.22        46.94 o                         
   0 -18 -10       7927.20       9169.86       164.17 o                         
   0 -18  11         11.18         33.41        40.07 o                         
   0 -18  12        358.19        400.94        46.38 o                         
   0 -18  13       2993.74       2669.27        76.33 o                         
   0 -18 -14        343.42        326.09        47.10 o                         
   0 -18 -15       7710.26       7418.39       112.88 o                         
   0  18 -16       1440.58       1492.82        82.32 o                         
   0 -18  17         48.05        197.75        57.48 o                         
   0 -18 -18       9192.33       8624.39       133.14 o                         
   0 -18 -19      14779.21      13875.23       265.55 o                         
   0 -18 -20      10986.53      10261.69       202.29 o                         
   0  18  21       2963.92       3264.61       162.80 o                         
   0  18  22       5523.00       5501.46       232.72 o                         
   0  18 -23        600.82        824.05        89.60 o                         
   0  18 -24       1108.28       1023.01        94.81 o                         
   0 -19   1          0.16         -4.62        45.09 o                         
   0  19   2       2000.88       1905.09        57.20 o                         
   0 -19  -3         25.69         53.26        42.95 o                         
   0 -19   4       2660.69       2558.01        77.66 o                         
   0 -19  -5          0.95         42.08        39.71 o                         
   0  19   6        537.22        524.30        47.91 o                         
   0 -19  -7        392.12        348.36        41.69 o                         
   0  19   8       6642.21       6618.53        86.47 o                         
   0  19   9       2183.98       2061.05        58.05 o                         
   0 -19 -10       2483.51       2463.00        66.67 o                         
   0 -19  11          7.38         37.31        45.96 o                         
   0 -19  12       2331.94       2148.85        67.92 o                         
   0 -19  13        475.51        380.56        47.02 o                         
   0  19 -14         89.69        132.46        44.56 o                         
   0 -19 -15         80.68        104.68        46.80 o                         
   0 -19 -16        830.57        777.99        62.34 o                         
   0  19 -17          0.22         24.65        56.78 o                         
   0  19 -18       1081.16       1015.90        67.54 o                         
   0  19  19         86.60        147.74        69.95 o                         
   0  19 -20        328.84        280.69        83.60 o                         
   0  19 -21         22.55         76.31        70.33 o                         
   0 -19 -22        537.65        508.68        83.78 o                         
   0  19 -23          3.80         37.12        74.86 o                         
   0  19 -24        315.36        349.46        84.52 o                         
   0  20   0         83.60        420.90        75.46 o                         
   0 -20   1      25843.10      26388.06       225.07 o                         
   0 -20   2       1039.10       1305.89        59.32 o                         
   0 -20   3       3778.08       4160.21        75.91 o                         
   0  20  -4       6412.65       6756.24       105.48 o                         
   0  20  -5       1984.89       1807.13        63.95 o                         
   0 -20   6       2841.62       2822.13        60.63 o                         
   0 -20  -7       4298.32       5189.39       108.56 o                         
   0 -20  -8       1272.87       1263.05        51.53 o                         
   0 -20  -9          0.65        613.04        50.59 o                         
   0 -20 -10        635.43        678.06        50.81 o                         
   0  20 -11       2604.71       2861.69        84.63 o                         
   0 -20  12       1797.07       1825.17        61.46 o                         
   0  20 -13       2114.92       2396.89        64.73 o                         
   0  20 -14         87.41        130.41        48.34 o                         
   0  20  15         93.07        155.04        54.99 o                         
   0  20 -16       1116.43        984.14        66.12 o                         
   0 -20 -17       4998.57       5070.99       128.91 o                         
   0  20  18        129.30        123.87        60.42 o                         
   0  20  19      25495.88      26064.46       355.18 o                         
   0 -20 -20        362.40        228.45        81.41 o                         
   0 -20 -21      15167.34      14802.86       338.19 o                         
   0  20 -22        197.20        280.05        96.16 o                         
   0 -20 -23       3920.32       3652.80       225.51 o                         
   0  21  -1         47.65         49.12        50.22 o                         
   0 -21  -2        631.95        589.98        53.16 o                         
   0  21  -3        292.18        215.85        55.39 o                         
   0 -21   4        207.25        200.32        47.76 o                         
   0 -21  -5         26.31         13.96        49.18 o                         
   0 -21  -6          0.37         55.62        49.75 o                         
   0  21  -7       1139.26       1163.81        51.81 o                         
   0 -21  -8       2252.17       2412.62        66.06 o                         
   0 -21  -9       2672.84       2489.12        64.87 o                         
   0 -21  10       3955.59       3729.25        72.45 o                         
   0 -21  11       2512.63       2323.93        72.86 o                         
   0 -21  12       3173.83       3027.84        73.42 o                         
   0 -21 -13        312.90        242.02        55.46 o                         
   0 -21 -14         29.17         41.45        54.84 o                         
   0  21 -15        173.69        121.85        58.41 o                         
   0  21 -16        888.57        799.10        65.35 o                         
   0 -21 -17        107.19        116.49        61.55 o                         
   0 -21 -18       1045.62       1123.93        83.11 o                         
   0 -21 -19        620.32        593.52        85.84 o                         
   0  21 -20          0.71          9.74        82.21 o                         
   0  21 -21        907.41        833.41        97.66 o                         
   0 -21 -22        711.41        814.18        96.94 o                         
   0  21 -23        288.25        388.54       111.90 o                         
   0 -22   0      10321.19      10957.39       187.18 o                         
   0 -22  -1       4633.09       4964.27        90.44 o                         
   0 -22  -2       5728.38       6151.73        93.81 o                         
   0 -22   3         42.01        157.07        52.59 o                         
   0  22  -4       1328.40       1471.22        57.98 o                         
   0  22  -5      11074.79      11111.83       166.39 o                         
   0 -22   6          6.80         62.87        51.97 o                         
   0 -22  -7      15936.54      15073.00       183.19 o                         
   0 -22  -8       2063.23       2537.71        73.37 o                         
   0 -22  -9       4048.67       4435.69        87.36 o                         
   0 -22 -10       2519.87       2901.63        69.37 o                         
   0 -22 -11       1272.46       1213.38        57.17 o                         
   0 -22  12       2422.94       2363.65        86.38 o                         
   0 -22  13       4486.62       4116.75        98.99 o                         
   0 -22 -14        288.46        338.04        65.28 o                         
   0  22 -15       3141.47       2729.92       103.21 o                         
   0  22 -16        876.38        935.29        75.26 o                         
   0  22 -17        643.11        959.17        92.61 o                         
   0 -22 -18       7312.94       7598.79       271.58 o                         
   0  22 -19        293.24        315.31        85.20 o                         
   0 -22 -20       9609.98      10649.93       298.94 o                         
   0 -22 -21        645.49        708.53       103.32 o                         
   0 -22 -22       6886.24       7525.07       258.19 o                         
   0  23  -1         98.38        166.30        60.96 o                         
   0  23  -2       1803.13       1889.91        69.12 o                         
   0  23  -3        313.38        457.85        61.10 o                         
   0 -23  -4       1727.69       1865.10        66.35 o                         
   0 -23  -5        113.07        163.97        52.97 o                         
   0  23  -6       2170.46       2120.70        75.15 o                         
   0 -23   7        467.07        492.03        57.47 o                         
   0 -23   8       1101.64       1021.36        65.94 o                         
   0  23  -9       2562.44       2451.55        66.57 o                         
   0 -23 -10        145.82        137.24        54.89 o                         
   0  23 -11       1266.55       1236.21        67.28 o                         
   0 -23 -12         18.87        128.44        62.92 o                         
   0 -23 -13        680.83        614.52        65.69 o                         
   0  23 -14        611.44        618.86        69.17 o                         
   0  23 -15        102.96        223.50        70.34 o                         
   0  23 -16       3964.43       4017.35       141.15 o                         
   0 -23 -17        150.45        222.59        88.30 o                         
   0  23 -18       1562.53       1331.67       100.37 o                         
   0  23 -19          0.13         81.18        77.23 o                         
   0  23 -20        759.55        778.75        97.31 o                         
   0  23 -21       1029.21       1007.89       108.19 o                         
   0 -24   0        887.22       1149.56       104.30 o                         
   0 -24  -1        479.99        570.99        70.32 o                         
   0  24   2         12.20        197.75        63.86 o                         
   0  24  -3       8854.73       8698.28       121.34 o                         
   0  24   4       1195.38       1583.43        71.11 o                         
   0 -24  -5       4017.77       4774.50        98.16 o                         
   0 -24  -6       4154.32       4586.16        94.76 o                         
   0  24   7       4811.84       5340.80       111.94 o                         
   0 -24  -8       2377.86       2439.15        95.25 o                         
   0 -24  -9      11469.68      12615.67       230.06 o                         
   0 -24 -10        158.24        103.77        63.14 o                         
   0 -24 -11        212.13        153.27        68.32 o                         
   0 -24 -12        381.48        244.05        66.29 o                         
   0 -24 -13       4156.20       4226.15       110.67 o                         
   0 -24  14       2909.89       2670.63        95.76 o                         
   0  24 -15       8515.75       8810.72       276.43 o                         
   0  24 -16       1590.08       1812.96       105.45 o                         
   0 -24 -17         12.25        251.57        91.10 o                         
   0  24 -18        199.84        224.41        88.33 o                         
   0  24 -19        623.97        556.34        92.49 o                         
   0  24 -20       1005.15       1057.32       106.70 o                         
   0 -25   1        614.72        653.35        73.61 o                         
   0 -25  -2        338.26        387.69        60.94 o                         
   0 -25  -3       4372.02       4639.61        89.60 o                         
   0  25  -4        120.05        291.90        70.69 o                         
   0 -25  -5       3417.32       3520.87        90.96 o                         
   0 -25  -6        349.39        350.43        68.77 o                         
   0 -25  -7        137.76        106.14        72.31 o                         
   0 -25  -8         63.38         72.61        72.10 o                         
   0  25  -9        564.24        587.40        92.22 o                         
   0  25  10        289.66        191.56        80.09 o                         
   0 -25 -11         78.70        114.61        67.91 o                         
   0  25 -12        233.94        243.11        63.31 o                         
   0  25 -13        270.87        251.59        64.17 o                         
   0 -25 -14          6.80         84.57        77.42 o                         
   0 -25 -15       3199.11       3048.09       124.19 o                         
   0  25 -16       1258.63       1219.21       103.16 o                         
   0 -25 -17       2400.15       2308.53       134.01 o                         
   0  25 -18        393.53        317.67        94.31 o                         
   0  25 -19        781.19        660.67       118.36 o                         
   0 -26   0       2590.23       2539.17       147.51 o                         
   0 -26   1       5432.66       5076.36       106.21 o                         
   0 -26   2       1094.59       1519.08        82.53 o                         
   0  26  -3       2578.20       2945.85        92.23 o                         
   0 -26  -4       8651.28       9856.07       169.23 o                         
   0  26  -5        120.35        295.62        75.66 o                         
   0 -26  -6      19745.06      20987.10       258.20 o                         
   0 -26  -7        607.27        507.22        84.72 o                         
   0 -26  -8      16183.56      15296.71       232.35 o                         
   0  26  -9        290.11        224.70        80.03 o                         
   0  26  10       2403.26       2387.26       117.64 o                         
   0 -26  11        814.45        813.92        85.28 o                         
   0  26 -12       1347.89       1389.98        85.90 o                         
   0  26 -13       1026.04        918.55        91.37 o                         
   0 -26 -14       5123.81       5049.55       164.27 o                         
   0 -26 -15         81.38        161.58        76.82 o                         
   0 -26 -16       3540.54       3418.65       146.38 o                         
   0 -26 -17        439.63        421.14       117.75 o                         
   0 -26 -18        122.84        262.82       108.04 o                         
   0 -27   1        451.03        518.40        73.20 o                         
   0  27   2        501.64        498.65        71.24 o                         
   0  27  -3       4054.20       4059.40       105.46 o                         
   0 -27   4        581.11        578.67        93.93 o                         
   0  27  -5       2104.85       2189.08       104.90 o                         
   0 -27  -6        304.12        294.26        83.33 o                         
   0 -27   7         39.46         27.19        78.84 o                         
   0  27   8         85.97        199.86        90.70 o                         
   0  27  -9       2005.65       2006.02       108.25 o                         
   0 -27  10        247.11        173.03        80.30 o                         
   0 -27 -11       2659.53       2575.79       134.31 o                         
   0 -27 -12       1106.51       1136.41       110.22 o                         
   0  27 -13         39.63        122.60        95.72 o                         
   0 -27 -14       1106.73       1036.38        95.11 o                         
   0 -27 -15        297.46        282.64       104.12 o                         
   0  27 -16        528.79        272.20       102.72 o                         
   0  27 -17       1032.84        926.09       126.29 o                         
   0 -28   0      17709.24      17789.71       290.73 o                         
   0 -28   1       1588.47       1840.27        99.82 o                         
   0 -28  -2       9819.49       9079.02       143.16 o                         
   0 -28  -3       1687.89       1696.50       108.36 o                         
   0 -28   4        337.70        535.68        96.64 o                         
   0 -28  -5       1067.99        934.83       102.31 o                         
   0  28  -6       1236.64       1187.54       104.73 o                         
   0 -28  -7       2007.72       2130.26       108.64 o                         
   0  28  -8        495.92        570.10        93.32 o                         
   0 -28  -9        327.01        395.35        86.82 o                         
   0  28 -10         11.14        264.23       109.20 o                         
   0 -28 -11        311.24        278.39       105.19 o                         
   0 -28 -12       1624.27       1662.52       127.41 o                         
   0  28 -13        435.15        580.80       108.23 o                         
   0 -28 -14        176.28        160.68       119.48 o                         
   0 -28 -15       4500.70       4294.50       243.16 o                         
   0  28 -16        714.84        585.77       125.19 o                         
   0  29  -1        453.26        394.78        99.14 o                         
   0 -29  -2        611.79        595.53       113.33 o                         
   0 -29  -3       1135.53       1021.67       105.46 o                         
   0 -29   4        704.14        638.30       101.59 o                         
   0  29  -5        177.30        148.65        84.68 o                         
   0 -29  -6        342.97        278.64        82.47 o                         
   0 -29  -7       1398.57       1294.53       106.82 o                         
   0 -29  -8        996.25       1039.42        95.17 o                         
   0 -29  -9       3786.33       3610.45       186.65 o                         
   0  29 -10        426.45        549.59       113.18 o                         
   0 -29 -11       3785.72       3771.73       151.08 o                         
   0  29 -12         51.81         85.13       132.05 o                         
   0  29 -13        528.56        531.37       126.22 o                         
   0 -29 -14        154.68        164.39       107.84 o                         
   0  30   0      15398.46      15974.32       291.50 o                         
   0  30   1       8520.97       8050.99       180.08 o                         
   0  30  -2       4714.36       4517.02       175.06 o                         
   0  30  -3       5814.87       6528.32       220.03 o                         
   0 -30  -4        564.41        630.31       131.54 o                         
   0 -30  -5       1209.77       1314.50       150.77 o                         
   0 -30  -6        943.95        921.20       129.46 o                         
   0 -30  -7       1081.49       1031.03       105.86 o                         
   0  30  -8         72.68        279.35       117.02 o                         
   0  30   9        950.13       1354.45       140.91 o                         
   0 -30 -10        215.12        524.34       123.11 o                         
   0 -30 -11       1313.89       1102.37       148.98 o                         
   0  30 -12        390.50        528.95       139.76 o                         
   0 -30 -13        575.73        898.61       134.22 o                         
   0  31  -1        514.86        513.47       110.75 o                         
   0 -31  -2       1015.09        919.67       146.55 o                         
   0 -31  -3        523.29        512.73       143.44 o                         
   0 -31  -4       1518.74       1624.31       150.18 o                         
   0  31  -5        367.56        482.12       145.10 o                         
   0  31  -6         88.42        245.37       142.16 o                         
   0  31   7        193.53        175.74       116.94 o                         
   0  31  -8       4023.65       4148.59       326.41 o                         
   0 -31  -9        493.79        522.66       160.33 o                         
   0 -31 -10       3203.75       2894.02       232.05 o                         
   0 -31 -11        258.37        161.71       120.81 o                         
   0  32   0       3131.43       3772.54       200.45 o                         
   0 -32   1       9778.42      10245.82       181.46 o                         
   0  32  -2       3557.21       3256.14       181.38 o                         
   0 -32  -3       1196.96       1233.27       155.97 o                         
   0  32  -4       1751.13       1596.09       161.67 o                         
   0  32   5        164.42         46.01       166.84 o                         
   0 -32  -6       2355.82       2451.92       218.69 o                         
   0  32   7       2937.59       3138.32       199.17 o                         
   0  32   8        282.16        261.74       187.56 o                         
   0  33  -1          1.28        -12.55       258.24 o                         
   0  33  -2       1907.04       1815.73       210.85 o                         
   0 -33  -3        153.76         95.52       162.30 o                         
   0  33   4       1185.22        982.46       199.43 o                         
   0 -33  -5        105.58        191.63       186.35 o                         
   1   0 -29       8512.42       9177.63       355.40 o                         
   1   0 -27        480.77        360.45       111.83 o                         
   1   0 -25       6846.46       6760.67       290.21 o                         
   1   0 -23       2367.01       2291.61       106.40 o                         
   1   0 -21       2393.35       2607.94       100.58 o                         
   1   0 -19       9825.92      11305.00       151.37 o                         
   1   0 -17       5201.19       5857.63       121.53 o                         
   1   0 -15      21089.40      21659.89       191.13 o                         
  -1   0  13      48471.02      47091.45       234.97 o                         
   1   0 -11      60780.27      63415.04       341.89 o                         
   1   0  -9      13244.12      13844.59       107.10 o                         
   1   0  -7       7496.26       7399.62        75.09 o                         
   1   0  -5       4079.05       4495.56        45.58 o                         
   1   0  -3       1214.71       1248.88        18.32 o                         
   1   0  -1      42879.39      44971.95       119.01 o                         
  -1   0  -1      64273.49      69134.94       126.61 o                         
   1   0   3        827.75       1288.30        29.87 o                         
   1   0   5       1959.82       2296.15        48.02 o                         
  -1   0  -7      24686.45      29520.45       146.17 o                         
  -1   0  -9      71349.31      89205.43       267.70 o                         
   1   0  11      13947.78      15243.41       136.64 o                         
  -1   0 -13        657.71        689.10        63.75 o                         
  -1   0 -15       8605.96      10146.45       142.93 o                         
   1   0  17      19948.62      23953.05       213.15 o                         
   1   0  19         90.87        163.05        72.15 o                         
  -1   0 -21      15432.09      19797.62       327.45 o                         
  -1   0 -23      10674.14      11466.04       305.35 o                         
  -1   0 -25        234.40        384.77        92.74 o                         
  -1   0 -27      17355.53      20788.50       412.49 o                         
   1   1 -29        162.77        266.90        88.12 o                         
   1   1 -28        129.17        336.48        95.36 o                         
   1  -1 -27       1313.04       1257.00        97.73 o                         
   1   1 -26         98.25        149.36        85.90 o                         
   1   1 -25       1062.92       1081.90        90.27 o                         
   1  -1 -24          8.46         85.47        92.01 o                         
  -1  -1  23          4.81         -4.88        52.97 o                         
   1  -1 -22          6.56        -14.25        50.40 o                         
   1   1 -21       1342.40       1401.39        55.84 o                         
  -1  -1  20        434.00        405.69        47.61 o                         
  -1   1  19        183.41        385.51        48.70 o                         
   1  -1 -18        566.01        559.83        44.31 o                         
   1   1 -17       1892.31       1963.74        54.66 o                         
   1  -1 -16         41.82        127.27        39.05 o                         
   1  -1 -15         72.97        106.91        35.52 o                         
  -1   1  14        134.41        109.25        38.92 o                         
  -1  -1  13       1074.77        948.45        40.91 o                         
   1  -1 -12          6.07        -18.58        33.30 o                         
   1  -1 -11       1469.10       1158.09        32.14 o                         
   1   1 -10         24.04         35.00        33.34 o                         
   1   1  -9         98.63         57.83        29.91 o                         
   1   1  -8        328.94        281.48        24.57 o                         
   1   1  -7        762.29        680.93        23.65 o                         
   1  -1  -6        475.45        323.90        24.24 o                         
   1   1  -6        483.68        315.48        24.94 o                         
   1   1  -5        945.24        744.82        28.24 o                         
   1  -1  -5        945.27        727.19        30.36 o                         
  -1  -1   4        936.43        735.40        19.52 o                         
   1  -1  -4        961.92        744.88        26.11 o                         
   1  -1  -3        607.70        421.97        12.48 o                         
  -1  -1   2       1470.97       1178.11        23.30 o                         
   1   1  -1        887.79        617.12        14.97 o                         
  -1   1   0         39.39         40.85         8.92 o                         
  -1  -1  -1       1472.78       1185.37        14.07 o                         
  -1  -1  -1       1548.90       1080.08        28.48 o                         
   1   1   2        287.58        238.07        15.08 o                         
  -1  -1  -2        319.03        242.58        21.17 o                         
   1  -1   3        492.60        362.06        16.38 o                         
  -1  -1  -3        541.06        417.43        26.77 o                         
  -1  -1  -4          0.68          0.15        13.48 o                         
  -1  -1  -4         49.59         43.42        17.67 o                         
   1  -1   5        183.87        156.33        18.47 o                         
   1  -1   6         39.90         19.54        17.84 o                         
  -1   1  -7         21.27          9.47        18.74 o                         
   1  -1   8         14.33         14.84        21.26 o                         
  -1  -1  -9        292.92        380.62        26.52 o                         
   1   1  10        156.22        101.86        30.15 o                         
   1  -1  11        105.90        109.82        29.42 o                         
  -1   1 -12         68.86         50.27        32.99 o                         
  -1   1 -13        205.16        188.73        38.69 o                         
  -1   1 -14         81.15        100.61        35.06 o                         
  -1  -1 -15        201.13        335.38        49.82 o                         
  -1  -1 -16        145.91         99.63        45.32 o                         
  -1   1 -17        360.56        332.10        56.37 o                         
   1  -1  18         51.20         90.91        49.41 o                         
  -1   1 -19        356.01        294.53        59.10 o                         
  -1   1 -20        101.87        143.96        58.12 o                         
  -1   1 -21        117.29        242.07        62.40 o                         
  -1  -1 -22          0.33         52.34        59.61 o                         
  -1   1 -23          3.12        115.16        63.36 o                         
  -1  -1 -24         57.79         61.49        65.17 o                         
  -1   1 -25         19.91         28.17        67.60 o                         
  -1  -1 -26        142.01        179.70        72.73 o                         
  -1   1 -27        130.26        312.30        86.97 o                         
  -1  -1 -28         31.85        133.01        77.65 o                         
   1   2 -29        389.99        472.64       100.31 o                         
   1  -2 -28       1572.19       1621.01       105.12 o                         
   1   2 -27       4633.09       4849.69       165.16 o                         
   1  -2 -26        141.60        268.40        88.16 o                         
   1   2 -25       4875.19       4972.93       200.05 o                         
   1   2 -24        696.71        779.41        83.64 o                         
   1   2 -23        514.08        588.58        55.68 o                         
  -1  -2  22        444.35        512.72        53.32 o                         
  -1   2  21       6287.98       6276.46        87.66 o                         
  -1  -2  20        582.29        639.38        50.49 o                         
   1   2 -19       1181.64       1279.56        50.62 o                         
   1   2 -18         80.11        353.18        46.39 o                         
  -1   2  17      15492.36      16523.81       124.29 o                         
   1   2 -16       6523.59       6555.57        70.39 o                         
  -1  -2  15        193.37        268.89        38.45 o                         
  -1   2  14      23300.44      24243.11       129.42 o                         
   1  -2 -13       6670.95       6993.31        82.70 o                         
  -1   2  12      44535.07      44340.94       190.28 o                         
   1  -2 -11      45799.19      48640.80       156.79 o                         
   1   2 -10      19853.50      19196.52       111.07 o                         
   1  -2  -9       4704.75       4201.87        65.89 o                         
  -1  -2   8       7050.01       7214.46       122.47 o                         
   1  -2  -8       7505.17       7569.72       105.43 o                         
  -1  -2   7         96.10        203.91        50.18 o                         
   1  -2  -7       1521.38       1267.48        53.90 o                         
  -1  -2   6      11053.15      12072.86        97.56 o                         
   1  -2  -6      11316.19      11811.98        80.55 o                         
   1   2  -5         87.03        157.94        16.12 o                         
   1  -2  -4       3294.48       3280.19        29.89 o                         
   1  -2  -3      83916.16      89509.76       149.58 o                         
  -1  -2   2        220.37        487.59        24.65 o                         
   1  -2  -1       9020.13       9859.52        50.90 o                         
   1   2   0       2212.06       2323.62        19.48 o                         
   1   2   1     147315.36     163947.66       159.95 o                         
   1   2   2      13386.19      15097.62        41.66 o                         
   1  -2   3       1954.60       2341.66        29.27 o                         
   1   2   4      19709.10      21188.44       110.93 o                         
  -1  -2  -5       5083.78       5714.65        50.33 o                         
   1  -2   5       5655.74       6194.46        66.06 o                         
  -1  -2  -6      27544.19      26408.00       209.05 o                         
   1  -2   6      27549.17      27457.00       134.85 o                         
  -1  -2  -7       9160.89       9561.86        93.22 o                         
  -1  -2  -8      63770.13      62773.18       235.60 o                         
  -1  -2  -9      42976.49      45965.76       214.92 o                         
  -1  -2 -10      73731.34      76790.38       288.74 o                         
  -1  -2 -11       2351.96       2255.81        75.58 o                         
  -1   2 -12      22255.54      22130.84       158.60 o                         
  -1  -2 -13      12197.67      12382.65       123.93 o                         
  -1  -2 -14       3715.70       3450.55        74.05 o                         
   1  -2  15      27409.32      26942.73       165.88 o                         
  -1  -2 -16       1482.05       1484.23        50.80 o                         
   1  -2  17        246.46        387.42        42.26 o                         
  -1  -2 -18       6629.80       6645.66        96.93 o                         
  -1  -2 -19       2776.17       2770.32        93.82 o                         
   1  -2  20       8980.37       9104.04       133.89 o                         
  -1   2 -21       4034.57       4441.23       174.21 o                         
  -1   2 -22       3722.03       3841.78       177.37 o                         
  -1   2 -23       5786.52       6314.80       209.37 o                         
  -1  -2 -24        803.64        771.31        69.21 o                         
  -1   2 -25        852.62        921.42        73.58 o                         
  -1  -2 -26       2197.13       2170.39       145.93 o                         
  -1   2 -27        991.50        804.64        79.28 o                         
  -1  -2 -28       4517.52       4079.61       233.77 o                         
   1   3 -29         17.74        184.76        98.63 o                         
   1  -3 -28         79.45         99.39        94.58 o                         
   1   3 -27        560.42        557.05       102.65 o                         
   1  -3 -26        198.50        265.60        88.41 o                         
   1   3 -25        652.35        551.46        95.73 o                         
   1  -3 -24        191.46        101.64        79.72 o                         
  -1  -3  23         19.24         69.78        52.14 o                         
  -1   3  22         11.72        106.40        49.16 o                         
  -1   3  21         32.06        145.11        47.60 o                         
  -1  -3  20       1668.58       1592.52        59.61 o                         
   1  -3 -19        253.05        602.05        57.28 o                         
  -1  -3  18       2964.20       2826.48        62.67 o                         
   1   3 -17         57.98        340.44        44.60 o                         
  -1   3  16        232.28        257.63        36.84 o                         
   1  -3 -15        489.25        497.46        35.37 o                         
   1  -3 -14         89.60        129.15        33.60 o                         
   1  -3 -13       2132.60       1802.73        43.12 o                         
  -1  -3  12         94.14        145.13        37.33 o                         
   1  -3 -11       2888.15       2515.89        44.77 o                         
   1  -3 -10        211.46        232.84        32.84 o                         
  -1  -3   9        754.37        624.89        68.61 o                         
   1  -3  -9        764.15        597.70        49.37 o                         
  -1  -3   8        416.97        280.91        54.83 o                         
   1  -3  -8        456.02        358.52        43.21 o                         
   1   3  -7        191.51        135.48        21.93 o                         
   1  -3  -6       3961.29       2950.24        40.52 o                         
   1  -3  -5          0.47         -0.93        16.27 o                         
   1   3  -4        865.17        518.63        21.98 o                         
   1   3  -3          1.67          2.34        13.10 o                         
   1   3  -2         71.73         61.70        13.66 o                         
  -1  -3   1        561.01        402.55        15.70 o                         
  -1  -3   0        351.26        308.47        13.90 o                         
   1  -3   1       1408.05       1141.91        15.02 o                         
   1   3   2        280.32        179.21        11.06 o                         
  -1   3  -3          4.87          3.62        11.29 o                         
   1  -3   4       2332.73       1872.04        24.72 o                         
   1  -3   5        542.96        468.99        24.09 o                         
   1  -3   5        747.94        619.93        32.61 o                         
   1  -3   6         11.63         21.88        20.39 o                         
  -1   3  -6         21.54         28.97        19.82 o                         
  -1  -3  -7        754.66        591.82        62.51 o                         
  -1  -3  -7        776.24        605.00        27.56 o                         
  -1  -3  -8        189.19        178.68        58.30 o                         
   1  -3   8        228.23        197.95        22.02 o                         
  -1  -3  -9        367.24        325.15        24.05 o                         
  -1   3 -10        177.94        110.20        26.04 o                         
  -1  -3 -11        225.05        218.16        28.18 o                         
  -1  -3 -12        118.57         70.38        27.83 o                         
  -1  -3 -13          7.49         43.20        29.31 o                         
   1   3  14         25.91         39.48        32.68 o                         
  -1  -3 -15         17.07        301.98        43.15 o                         
  -1   3 -16          3.07         21.77        36.22 o                         
  -1   3 -17        154.91         33.55        55.08 o                         
  -1   3 -18         83.41         91.98        49.15 o                         
  -1  -3 -19        224.51        187.44        54.44 o                         
  -1  -3 -20          2.39         71.76        56.75 o                         
  -1   3 -21         90.93        101.69        67.82 o                         
  -1   3 -22         72.38         46.23        77.34 o                         
  -1   3 -23        135.96        202.87        83.45 o                         
  -1  -3 -24         66.95         63.81        70.89 o                         
  -1  -3 -25         17.84         66.57        67.64 o                         
  -1   3 -26         60.18        169.74        72.37 o                         
  -1  -3 -27         24.11         41.93        73.92 o                         
  -1   3 -28         80.84        283.72        78.31 o                         
   1   4 -29       2827.78       2539.49       210.46 o                         
   1  -4 -28         84.94        184.52        96.05 o                         
   1  -4 -27       2085.36       2007.26       105.28 o                         
   1   4 -26       3277.78       3037.71       187.09 o                         
   1  -4 -25       4167.78       3778.04       187.21 o                         
   1   4 -24       4074.94       4259.06       140.72 o                         
  -1   4  23        767.87        691.80        55.14 o                         
  -1   4  22        968.33        867.13        54.34 o                         
   1   4 -21        681.23        826.82        51.60 o                         
  -1   4  20       3504.55       3510.07       100.05 o                         
   1  -4 -19      25182.57      26739.50       149.19 o                         
   1   4 -18       6270.74       6262.72        80.10 o                         
   1   4 -17      42086.75      44547.26       206.04 o                         
   1  -4 -16       6164.61       5758.54        76.37 o                         
   1  -4 -15      13987.87      14660.64       101.92 o                         
   1  -4 -14       1557.10       1407.28        45.25 o                         
   1  -4 -13      13383.48      14748.52       118.10 o                         
  -1  -4  12       2883.82       2233.48        47.68 o                         
   1  -4 -11       8923.04       9452.94       154.18 o                         
   1  -4 -11       8952.04       9934.97       116.55 o                         
  -1  -4  10       1018.89       1317.12        78.72 o                         
  -1  -4  10       2182.64       2098.90        54.96 o                         
  -1  -4   9       3616.81       3407.67        98.45 o                         
   1   4  -9       4484.25       3929.09        73.67 o                         
   1  -4  -8       6169.37       6425.05        64.23 o                         
   1   4  -8       6187.33       6031.19       130.39 o                         
   1   4  -7      48314.93      49432.41       210.80 o                         
   1   4  -6      21738.80      22287.47       119.00 o                         
   1  -4  -5      56478.28      56089.55       177.40 o                         
   1   4  -5      56621.89      54884.26       244.90 o                         
  -1  -4   4       7428.23       6955.12        52.99 o                         
   1  -4  -3        580.17        499.91        17.97 o                         
   1  -4  -2        610.41        666.13        18.65 o                         
  -1  -4   1        425.95        396.88        15.36 o                         
   1   4   0        801.80        756.88        17.71 o                         
   1   4   1       3216.84       3416.21        24.38 o                         
   1   4   2       6721.95       7455.67        34.89 o                         
   1  -4   3      18649.06      19089.74        52.08 o                         
  -1  -4  -4       2774.68       3014.36        29.20 o                         
   1  -4   5       6642.18       6939.65        51.92 o                         
   1   4   6       3747.97       4157.56        71.78 o                         
   1  -4   6       6248.05       5688.25        99.89 o                         
  -1  -4  -7        347.37        566.78        35.35 o                         
  -1   4  -7        666.61        857.49        37.53 o                         
  -1  -4  -8      16763.70      19182.94       202.33 o                         
   1  -4   8      16950.85      17725.92        89.58 o                         
  -1  -4  -9      22489.92      26515.63       248.35 o                         
  -1  -4  -9      22542.64      25155.42       160.46 o                         
   1   4  10       1022.06        919.64        36.06 o                         
  -1  -4 -11      28866.76      31535.58       219.29 o                         
  -1  -4 -12       3322.68       3240.87        73.74 o                         
  -1  -4 -13      26847.41      25740.02       161.36 o                         
  -1  -4 -14      19980.80      21442.05       173.94 o                         
   1  -4  15      60644.83      64291.24       374.48 o                         
  -1   4 -16       7679.85       8619.12       134.18 o                         
  -1   4 -17      26361.19      28024.75       181.61 o                         
  -1  -4 -18       1338.90       1766.63       125.26 o                         
   1  -4  19        212.85        278.18        54.02 o                         
  -1  -4 -20       1733.85       2056.72        92.54 o                         
  -1   4 -21        956.89        719.61        71.62 o                         
  -1   4 -22       6373.91       6696.42       158.42 o                         
  -1   4 -23       4406.50       4368.81       151.15 o                         
  -1   4 -24       1367.94       1188.49        84.84 o                         
  -1   4 -25        817.66        703.63        85.26 o                         
  -1   4 -26       1586.57       1588.10        80.96 o                         
  -1   4 -27        248.24        207.97        75.50 o                         
  -1   4 -28       1732.09       1668.63        86.84 o                         
   1   5 -29        322.80        289.35       101.24 o                         
   1   5 -28         55.61        189.58        95.75 o                         
   1  -5 -27        418.49        399.84        94.12 o                         
   1   5 -26        517.07        684.45        83.79 o                         
   1   5 -25        338.33        386.14        79.23 o                         
   1   5 -24       1433.87       1470.22        81.72 o                         
   1   5 -23         51.25         32.64        57.38 o                         
  -1   5  22          5.48         28.19        50.36 o                         
  -1  -5  21         34.75         34.28        45.72 o                         
   1   5 -20        944.35       1021.97        54.42 o                         
   1   5 -19          0.40         -8.18        65.36 o                         
   1  -5 -18        563.48        793.68        48.59 o                         
  -1   5  17        490.63       1179.34        63.16 o                         
  -1  -5  16         69.10        118.99        38.15 o                         
   1   5 -15        862.03        925.27        37.07 o                         
   1  -5 -14       3404.71       2858.91        69.60 o                         
  -1   5  13        206.71        151.65        34.40 o                         
   1   5 -12       3105.72       2497.39        50.53 o                         
  -1  -5  11        127.59         67.19        67.79 o                         
   1  -5 -11        242.54        125.97        35.34 o                         
   1  -5 -10       2003.10       1545.92        47.72 o                         
  -1  -5  10       2008.14       1666.97        66.12 o                         
   1  -5  -9         37.76         70.05        33.93 o                         
   1   5  -9        161.31        196.95        44.21 o                         
   1  -5  -8        129.82        108.76        31.35 o                         
   1   5  -8        156.94        134.70        49.09 o                         
   1  -5  -7         15.05         -9.42        27.51 o                         
   1   5  -7         18.57        -19.01        59.92 o                         
   1  -5  -6        225.32        165.13        26.26 o                         
   1   5  -6        294.72        210.23        56.55 o                         
   1  -5  -5         60.45         49.18        22.85 o                         
   1   5  -5         69.22         54.44        53.00 o                         
   1   5  -4         85.35         66.39        15.84 o                         
  -1  -5   3        761.27        553.04        18.74 o                         
  -1  -5   2          1.13         -4.22        16.06 o                         
  -1  -5   1        214.51        129.24        16.34 o                         
   1   5   0        413.61        319.16        17.35 o                         
   1  -5   1        218.07        183.11        15.90 o                         
  -1  -5  -2        122.59         75.14        10.66 o                         
   1  -5   3         78.81         49.08        12.52 o                         
  -1  -5  -4        169.44        127.18        13.31 o                         
   1  -5   5       1341.32       1121.76        18.87 o                         
   1   5   6         68.06         48.84        14.40 o                         
   1   5   6         68.84         37.06        49.51 o                         
   1  -5   7        524.10        450.12        25.43 o                         
  -1   5  -7        530.82        451.32        39.02 o                         
   1  -5   8       2387.75       2158.27        67.18 o                         
  -1  -5  -8       2389.71       2321.65        52.46 o                         
  -1  -5  -9         97.73         84.14        64.32 o                         
  -1   5  -9        201.38        166.09        27.36 o                         
  -1  -5 -10       2221.58       1967.81        97.43 o                         
   1  -5  10       2228.20       2116.47        50.92 o                         
   1  -5  11        192.60        117.05        25.92 o                         
  -1  -5 -12         59.78         47.50        27.61 o                         
   1   5  13        272.26        222.11        34.43 o                         
   1  -5  14        576.04        875.31        62.23 o                         
  -1  -5 -15         49.95        211.17        53.38 o                         
  -1   5 -16        149.39        189.37        53.87 o                         
  -1   5 -17        767.41        914.54        52.03 o                         
  -1   5 -18          3.19         91.37        51.25 o                         
  -1   5 -19         73.64         32.29        53.87 o                         
   1  -5  20         43.95        131.60        56.44 o                         
  -1   5 -21          5.38         29.29        66.40 o                         
  -1  -5 -22         57.33         99.04        65.80 o                         
  -1  -5 -23        481.51        462.86        70.57 o                         
  -1   5 -24         59.88         65.00        71.40 o                         
  -1  -5 -25        276.65        392.39        90.69 o                         
  -1  -5 -26         66.51        176.61        83.90 o                         
  -1  -5 -27        230.51        320.41        73.71 o                         
  -1  -5 -28        238.27        367.62        78.91 o                         
   1   6 -29        637.22        866.12       105.85 o                         
   1   6 -28       4194.44       4214.77       217.67 o                         
   1  -6 -27        125.62        320.35        85.45 o                         
   1  -6 -26       9347.30       9573.22       190.78 o                         
   1  -6 -25        418.68        718.00        81.09 o                         
   1  -6 -24      13146.52      14145.80       234.85 o                         
   1  -6 -23       1116.06        936.38        73.22 o                         
   1  -6 -22       1011.83        932.00        54.83 o                         
  -1  -6  21        748.12        665.25        60.45 o                         
   1  -6 -20      26351.51      27447.89       178.17 o                         
  -1  -6  19       2159.05       1981.17        72.33 o                         
   1  -6 -18      57747.40      58331.30       284.32 o                         
  -1  -6  17       8046.24       7647.11        97.94 o                         
  -1   6  16      34772.85      35416.42       183.26 o                         
  -1  -6  15       9395.49       8743.26       100.98 o                         
   1  -6 -14       1803.97       2035.35        54.77 o                         
   1   6 -13       5898.50       5285.02        76.32 o                         
  -1  -6  12        672.33        755.73        35.59 o                         
   1  -6 -11       5717.28       5818.64        92.09 o                         
  -1   6  11       6054.22       6066.57        84.46 o                         
  -1  -6  10        684.30        928.99        43.97 o                         
  -1   6  10        904.65       1097.63        73.25 o                         
  -1  -6   9      20262.98      21908.17       149.85 o                         
  -1   6   9      20413.30      20724.20       161.79 o                         
  -1  -6   8      30109.94      30356.42       170.17 o                         
  -1   6   8      31421.64      29810.68       245.54 o                         
   1  -6  -7       5091.08       6407.58        66.62 o                         
   1   6  -7       5257.87       6625.51       121.32 o                         
   1  -6  -6      54153.12      52600.39       207.44 o                         
   1  -6  -5       1619.58       1698.50        34.89 o                         
   1   6  -5       2788.40       2614.22        82.48 o                         
   1  -6  -4       9586.00       9009.40        57.22 o                         
   1  -6  -3        543.31        709.16        20.17 o                         
  -1  -6   2       5714.63       5915.11        43.44 o                         
  -1  -6   1       1092.02       1074.40        22.72 o                         
   1   6   0      19146.99      19653.19        74.28 o                         
   1   6   1       4134.41       4247.63        35.60 o                         
   1   6   2       9020.94       8643.79        39.29 o                         
  -1  -6  -3       2204.73       2086.59        19.15 o                         
  -1  -6  -4      22588.16      23650.95        78.10 o                         
  -1   6  -5       2580.68       3632.20        28.27 o                         
  -1   6  -6       3223.02       3465.87        36.70 o                         
   1   6   6       3486.47       3547.47       107.74 o                         
  -1  -6  -7      25350.08      28265.12       188.42 o                         
   1  -6   7      26908.11      27080.46       161.66 o                         
   1  -6   8       2905.60       3322.01        65.30 o                         
   1  -6   8       3954.12       4142.14        61.86 o                         
  -1  -6  -9       4258.48       4329.81       125.27 o                         
   1  -6   9       4293.88       3945.12        53.61 o                         
  -1  -6 -10       6511.45       6866.92       147.09 o                         
  -1  -6 -10       6807.29       6863.01        91.48 o                         
  -1  -6 -11       9689.71       9300.68        95.39 o                         
  -1  -6 -12      29814.58      29259.10       130.90 o                         
  -1  -6 -13       8008.37       8561.81        90.17 o                         
   1  -6  14     103257.88     108478.98       360.08 o                         
  -1  -6 -15       8493.19       9356.68       104.41 o                         
  -1  -6 -16      86385.45      87881.67       327.25 o                         
  -1  -6 -17       3036.94       3830.00       137.17 o                         
   1   6  18      19359.77      19684.48       220.69 o                         
  -1   6 -19       1592.87       1597.93        81.94 o                         
   1  -6  20       7713.67       7185.69       120.93 o                         
  -1  -6 -21         65.64        134.94        57.99 o                         
  -1   6 -22      14366.01      14361.02       207.39 o                         
  -1  -6 -23       2471.70       2718.79       115.38 o                         
  -1  -6 -24       2165.84       2178.90       115.21 o                         
  -1  -6 -25        592.85        667.48        78.22 o                         
  -1   6 -26         10.60         77.79        77.52 o                         
  -1  -6 -27       1135.81       1213.60        93.85 o                         
  -1  -6 -28        836.41       1206.81        84.09 o                         
   1   7 -28        153.34        315.75        89.75 o                         
   1  -7 -27        201.41        297.42        86.17 o                         
   1  -7 -26       1582.06       1878.01        92.90 o                         
   1  -7 -25         18.04        138.71        78.22 o                         
   1  -7 -24       2303.48       2472.82       114.55 o                         
   1  -7 -23         43.21        121.43        60.09 o                         
  -1   7  22         50.41         74.46        49.70 o                         
  -1   7  21        465.77        540.86        49.55 o                         
  -1  -7  20       1059.87       1287.62        61.70 o                         
   1   7 -19        235.18        271.77        44.60 o                         
  -1   7  18       1071.54       1195.84        71.61 o                         
   1  -7 -17          7.08         61.14        39.43 o                         
  -1   7  16         17.15        541.82        51.37 o                         
  -1   7  15          4.58         92.83        39.50 o                         
  -1  -7  14       2348.49       2029.92        62.58 o                         
  -1  -7  13        759.27        589.96        81.75 o                         
   1  -7 -13        759.28        714.10        50.73 o                         
   1  -7 -12       2993.56       2539.12       114.11 o                         
   1  -7 -12       3100.22       2455.52        72.90 o                         
   1  -7 -11       1503.01       1354.79        63.09 o                         
   1   7 -11       1514.21       1370.68        82.08 o                         
   1  -7 -10        197.68        123.69        47.60 o                         
   1  -7 -10        211.45        100.83        48.73 o                         
   1  -7  -9       1179.13        892.93        44.75 o                         
   1   7  -9       1269.90       1132.06        69.94 o                         
  -1  -7   8          1.92         -7.45        34.52 o                         
  -1   7   8          2.09         10.41        59.25 o                         
   1  -7  -7       1575.22       1334.71        43.76 o                         
   1  -7  -6        993.53        812.76        29.83 o                         
  -1  -7   5        135.05        124.30        23.50 o                         
   1   7  -5        174.83         91.92        65.80 o                         
   1  -7  -4        637.38        544.78        24.31 o                         
   1   7  -3        777.63        591.81        23.05 o                         
   1   7  -2        291.18        252.30        19.73 o                         
   1   7  -1        467.64        355.42        21.09 o                         
  -1  -7   0         15.72          1.20        16.69 o                         
  -1   7  -1         58.93         52.96        16.81 o                         
   1   7   2          0.20         -0.38        14.15 o                         
   1   7   3        122.16        107.13        13.08 o                         
   1  -7   4        768.67        642.46        15.00 o                         
   1  -7   5        296.56        222.62        12.77 o                         
   1  -7   6        883.55        650.84        18.24 o                         
   1   7   6        965.06        708.45        91.19 o                         
  -1  -7  -7          3.26         -4.02        15.38 o                         
  -1  -7  -7          3.36         29.81        43.57 o                         
  -1   7  -8       1754.71       1378.11        42.45 o                         
  -1  -7  -8       1815.75       1619.14        54.15 o                         
  -1  -7  -9        266.02        192.92        70.99 o                         
   1   7   9        276.25        240.48        26.07 o                         
  -1  -7 -10        216.97        120.53        80.85 o                         
   1  -7  10        294.74        154.45        27.80 o                         
  -1  -7 -11       2216.12       2106.72        90.47 o                         
  -1   7 -12         39.33          1.92        29.62 o                         
   1   7  13       1429.08       1519.36        52.70 o                         
   1  -7  14          7.74        -15.72        37.50 o                         
  -1  -7 -15        144.33        147.67        43.02 o                         
  -1  -7 -16         12.21        -18.28        48.80 o                         
  -1  -7 -17        135.05        140.29        41.62 o                         
   1   7  18         94.33        123.47        43.95 o                         
  -1   7 -19        324.07        237.01        46.63 o                         
   1  -7  20         25.10          5.07        53.72 o                         
  -1  -7 -21         17.72        -13.54        58.10 o                         
  -1  -7 -22        371.08        518.39        68.77 o                         
  -1  -7 -23        420.09        390.64        65.92 o                         
  -1  -7 -24        149.28        271.71        72.38 o                         
  -1  -7 -25        154.67        114.76        74.09 o                         
  -1  -7 -26         10.68         93.19        76.41 o                         
  -1   7 -27        181.57        156.23        85.99 o                         
  -1   7 -28         51.76        113.97       100.28 o                         
   1   8 -28         36.67         71.10        89.32 o                         
   1   8 -27       3581.89       3933.75       137.19 o                         
   1  -8 -26       6244.06       6551.77       149.69 o                         
   1  -8 -25       3310.20       3327.80       123.13 o                         
   1  -8 -24       6363.74       6817.74       140.34 o                         
   1   8 -23       1175.43       1348.00        78.05 o                         
  -1   8  22        184.33        383.40        56.43 o                         
  -1  -8  21       2934.03       3109.64        70.20 o                         
  -1   8  20       3099.79       2880.95        71.79 o                         
  -1  -8  19       4782.37       4722.06        72.58 o                         
  -1  -8  18       1489.48       1644.91        55.45 o                         
  -1   8  17      12393.64      12480.81       122.22 o                         
  -1  -8  16       2155.27       2079.21        85.04 o                         
   1  -8 -15       9893.94      10138.42       116.76 o                         
  -1  -8  14      35989.20      35483.30       314.30 o                         
  -1  -8  14      37179.87      35014.60       278.47 o                         
  -1  -8  13       6376.70       6178.23       142.79 o                         
   1  -8 -13       6676.98       6342.84        86.75 o                         
  -1  -8  12      61458.28      60885.29       381.83 o                         
  -1   8  12      62575.31      60843.68       287.00 o                         
  -1  -8  11       2459.14       2425.03        72.85 o                         
   1  -8 -11       4359.46       4085.64        97.68 o                         
   1  -8 -10      39233.31      39489.49       214.89 o                         
  -1   8  10      39549.75      38919.34       332.41 o                         
   1  -8  -9      37206.69      40236.40       204.02 o                         
   1   8  -9      39717.20      41375.84       225.99 o                         
  -1  -8   8      10786.35      11633.94       114.03 o                         
  -1   8   8      12197.41      12776.28       134.02 o                         
   1  -8  -7      16218.61      15830.86       109.88 o                         
  -1  -8   7      17235.44      15908.97       167.52 o                         
  -1  -8   6       1756.03       2190.90        39.38 o                         
   1   8  -6       1806.46       2458.65       102.05 o                         
  -1   8   5      28913.03      29118.11       139.03 o                         
   1  -8  -4       1338.32       1382.56        30.27 o                         
  -1  -8   3       1901.24       2041.01        38.05 o                         
   1   8  -2       1425.20       1448.34        28.17 o                         
   1   8  -1         91.55        111.06        19.40 o                         
   1   8   0      13289.29      13040.38        66.24 o                         
   1  -8   1        338.69        312.92        18.33 o                         
  -1  -8  -2      20195.87      20862.27        87.74 o                         
  -1  -8  -3       6956.91       6910.06        45.58 o                         
   1  -8   4        309.45        416.76        16.72 o                         
   1   8   5        974.58        910.05        19.77 o                         
  -1  -8  -5       1065.45       1089.88       108.02 o                         
  -1  -8  -6      19649.83      20091.46        80.31 o                         
   1   8   7      27268.80      29817.39       129.00 o                         
   1   8   7      27826.95      30248.78       191.68 o                         
   1  -8   8      48515.39      51029.38       258.17 o                         
  -1  -8  -8      50440.50      50859.33       195.45 o                         
  -1  -8  -9       6115.36       5795.82       142.83 o                         
  -1  -8  -9       8145.49       7650.99        71.55 o                         
  -1  -8 -10      36726.45      35712.33       324.28 o                         
   1  -8  10      36853.59      36226.60       169.21 o                         
   1   8  11      24767.75      23984.00       149.12 o                         
  -1  -8 -12       5804.77       5723.62       153.37 o                         
  -1   8 -12       6134.70       6030.48        92.10 o                         
  -1   8 -13      24872.65      25467.66       167.02 o                         
  -1  -8 -14       4151.42       4429.74        72.29 o                         
  -1  -8 -15      17639.44      17429.67       143.26 o                         
  -1  -8 -16       3374.34       3626.18        69.42 o                         
  -1   8 -17       3470.33       3345.85        88.26 o                         
  -1  -8 -18        446.26        673.67        47.70 o                         
   1  -8  19       1599.89       1499.31        60.89 o                         
  -1  -8 -20       8885.07       8846.14       126.56 o                         
  -1   8 -21        681.34        850.39        64.23 o                         
  -1   8 -22      12129.54      12861.19       196.61 o                         
  -1  -8 -23       2443.24       2191.81       114.58 o                         
  -1  -8 -24       2217.71       2065.47       115.66 o                         
  -1  -8 -25        968.06        872.63        87.91 o                         
  -1  -8 -26       3171.03       2983.65       131.14 o                         
  -1  -8 -27        450.61        467.20        88.66 o                         
   1   9 -28        295.47        352.29        91.23 o                         
   1  -9 -27         29.28        336.35        81.00 o                         
   1  -9 -26       1785.87       1993.45       106.56 o                         
   1   9 -25        496.98        605.30        81.09 o                         
   1   9 -24        878.03        819.89        74.35 o                         
   1  -9 -23        364.62        404.22        68.69 o                         
  -1   9  22          8.36         66.87        56.14 o                         
   1  -9 -21        580.86        599.31        52.58 o                         
  -1   9  20       2054.77       1973.98        64.32 o                         
   1   9 -19        289.99        434.21        47.52 o                         
  -1  -9  18       2532.50       2425.15        65.32 o                         
   1   9 -17       1119.83       1211.02        52.21 o                         
   1   9 -16        143.99        160.29        43.16 o                         
   1   9 -15        721.47        658.84        47.85 o                         
  -1  -9  14        142.58        116.49        45.34 o                         
  -1  -9  13         66.04         51.70        42.75 o                         
   1  -9 -12        632.35        592.39        63.30 o                         
  -1   9  12        684.32        643.37        54.11 o                         
   1  -9 -11        902.55        770.78        49.17 o                         
  -1   9  11        932.92        929.24        74.99 o                         
   1  -9 -10        868.82        725.15        48.09 o                         
  -1   9  10        911.00        776.36        73.00 o                         
   1  -9  -9        314.22        224.71        41.55 o                         
   1   9  -9        315.25        180.85        54.55 o                         
   1  -9  -8       2820.88       2283.29        75.61 o                         
  -1  -9   8       2827.82       2469.60        65.58 o                         
   1  -9  -7       1024.56        961.27        39.20 o                         
   1   9  -7       1024.73       1035.99       101.18 o                         
  -1  -9   6       3161.96       2793.55        48.90 o                         
   1   9  -6       3162.09       2844.34       115.42 o                         
  -1   9   5       4134.52       3625.57        62.87 o                         
  -1   9   4        358.39        295.39        23.85 o                         
   1   9  -3       4629.87       3897.80        51.24 o                         
  -1  -9   2        185.94        134.93        22.90 o                         
   1   9  -1       1036.47        775.23        25.53 o                         
  -1   9   0        225.76        142.92        21.25 o                         
   1   9   1        570.83        501.59        21.40 o                         
   1  -9   2         63.87         54.44        20.54 o                         
   1   9   3          0.68         -5.70        16.42 o                         
  -1   9  -4          7.96         22.08        16.86 o                         
   1  -9   5          2.44          6.32        17.28 o                         
   1   9   5        166.06        120.17        58.77 o                         
   1  -9   6          3.64        -11.19        17.05 o                         
  -1  -9  -6         56.66         35.34        75.67 o                         
  -1   9  -7        133.64         62.56        22.51 o                         
   1  -9   7        279.60         78.37        34.54 o                         
   1  -9   8         19.72         -0.56        31.43 o                         
  -1   9  -8         35.98        -25.67        25.67 o                         
   1  -9   9        815.09        630.89        62.53 o                         
  -1   9  -9        860.05        671.31        32.26 o                         
  -1  -9 -10        586.95        511.80        95.19 o                         
   1  -9  10        633.65        562.74        32.00 o                         
  -1  -9 -11       1037.07        889.49        39.11 o                         
   1   9  12        371.17        326.03        36.84 o                         
  -1   9 -13        572.85        437.41        39.83 o                         
  -1  -9 -14        175.29        222.45        37.22 o                         
  -1   9 -15         42.54         70.76        39.14 o                         
  -1  -9 -16        341.22        331.73        41.73 o                         
  -1  -9 -17        667.96        601.38        45.85 o                         
   1  -9  18        213.95        197.43        46.16 o                         
   1   9  19       1071.81        985.89        53.70 o                         
  -1  -9 -20         85.43        111.22        57.46 o                         
  -1  -9 -21        135.34        243.83        60.91 o                         
  -1  -9 -22         51.67        149.05        62.86 o                         
  -1  -9 -23         84.20        132.06        69.18 o                         
  -1  -9 -24        271.73        255.02        73.26 o                         
  -1   9 -25        161.23        103.74        73.23 o                         
  -1   9 -26          2.26        -32.31        76.68 o                         
  -1  -9 -27        118.05        102.34        80.81 o                         
   1 -10 -28        390.80        519.24        93.30 o                         
   1 -10 -27       2031.09       2467.78       127.36 o                         
   1 -10 -26       1118.38       1283.39        90.48 o                         
  -1  10  25       1436.36       1403.86        87.38 o                         
   1  10 -24        285.78        437.26        78.29 o                         
   1 -10 -23        432.42        375.40        69.86 o                         
   1 -10 -22        697.05        575.80        57.51 o                         
   1 -10 -21        525.46        532.01        50.82 o                         
  -1  10  20       1803.23       1820.01        54.55 o                         
  -1 -10  19        883.93       1090.35        51.62 o                         
   1 -10 -18        629.22        719.46        51.43 o                         
  -1 -10  17        629.91        616.04        51.06 o                         
   1 -10 -16       3928.44       3906.79        95.32 o                         
  -1 -10  15       4642.37       4398.78        86.24 o                         
  -1  10  14      16371.92      16568.13       171.95 o                         
  -1 -10  13      18524.59      18032.49       224.09 o                         
   1 -10 -13      18759.39      18796.07       177.01 o                         
  -1 -10  12      37281.75      37601.95       302.32 o                         
   1 -10 -12      37754.26      36574.43       298.22 o                         
  -1 -10  11      39418.15      39527.49       303.43 o                         
  -1  10  11      41498.61      39819.27       381.83 o                         
  -1 -10  10      38636.80      39001.53       217.82 o                         
  -1  10  10      41231.18      39235.20       247.92 o                         
   1 -10  -9      34792.38      38325.12       207.27 o                         
   1  10  -9      38213.54      39257.04       244.05 o                         
   1 -10  -8       3117.67       2818.36        53.32 o                         
   1 -10  -7       7475.79       8202.30        87.23 o                         
  -1 -10   7       7741.83       8157.51       106.53 o                         
  -1 -10   6        507.91        836.34        39.29 o                         
   1 -10  -6       2418.07       2584.21       164.73 o                         
  -1 -10   5       1696.08       2219.82        50.38 o                         
   1  10  -5       1897.96       2543.02       117.50 o                         
  -1 -10   4       5248.94       6037.67        65.98 o                         
  -1 -10   3        898.90       1143.93        38.99 o                         
   1  10  -2       9135.10       9986.89        62.89 o                         
   1 -10  -2       9317.71       9972.98       160.00 o                         
  -1  10   1       1917.88       2133.56        36.83 o                         
   1  10   0        656.43        552.05        23.52 o                         
   1  10   1       3528.75       3616.18        36.06 o                         
   1  10   2      35188.75      38423.64       191.77 o                         
   1 -10   3       9373.55      11140.99        65.68 o                         
   1 -10   4       3901.36       4956.51        45.43 o                         
   1 -10   5      36914.62      39089.39       153.59 o                         
  -1 -10  -5      36940.89      38758.75       226.25 o                         
  -1  10  -6       5141.34       4567.23        42.06 o                         
  -1 -10  -6       5528.14       4941.83       154.81 o                         
  -1 -10  -7      77017.01      81731.05       500.02 o                         
   1 -10   7      77178.23      77123.08       339.11 o                         
   1 -10   8      66114.48      67577.52       330.48 o                         
  -1 -10  -8      67914.77      67099.35       246.74 o                         
  -1 -10  -9      50137.75      49656.96       277.38 o                         
  -1 -10  -9      52137.02      51475.56       246.19 o                         
  -1 -10 -10      40202.07      41852.80       258.14 o                         
   1 -10  10      42241.93      43632.55       170.05 o                         
  -1  10 -11      11061.54      10427.51        76.20 o                         
   1 -10  12       5495.32       5652.27        66.33 o                         
   1 -10  13       1140.22       1072.42        57.23 o                         
  -1  10 -14        355.55        367.89        44.37 o                         
  -1 -10 -15        413.29        358.16        44.44 o                         
  -1 -10 -16        775.72        768.25        46.46 o                         
  -1 -10 -17       1567.86       1453.13        69.44 o                         
  -1  10 -18        268.52        415.43        50.62 o                         
  -1 -10 -19       5946.03       6248.35        99.05 o                         
  -1 -10 -20       5637.16       5639.65       119.52 o                         
  -1 -10 -21       8408.35       8494.42       148.00 o                         
  -1  10 -22       1053.43       1321.39        74.77 o                         
  -1  10 -23       4045.81       3537.91       126.15 o                         
  -1 -10 -24        376.54        311.33        70.03 o                         
  -1 -10 -25        826.87        858.36        77.56 o                         
  -1 -10 -26       1192.71       1001.91        84.35 o                         
  -1 -10 -27       3553.73       3509.33       175.90 o                         
   1  11 -28        268.59        139.66       140.50 o                         
   1  11 -27        138.00        254.51        92.53 o                         
   1 -11 -26        295.44        119.37        89.18 o                         
   1  11 -25        389.87        299.76        85.69 o                         
   1 -11 -24         48.96         41.22        80.80 o                         
   1 -11 -23        170.64        242.97        72.71 o                         
  -1  11  22        200.41        264.78        65.07 o                         
   1  11 -21         31.39        127.80        55.11 o                         
   1 -11 -20       1543.17       1526.40        56.68 o                         
   1 -11 -19        931.10       1038.36        54.83 o                         
  -1  11  18       1932.75       1707.83        66.57 o                         
  -1 -11  17       3538.92       3335.35        78.03 o                         
   1  11 -16        178.39        126.50        46.82 o                         
  -1 -11  15       1647.82       1430.59       104.52 o                         
  -1  11  15       1648.03       1521.66        79.49 o                         
  -1  11  14        868.18        763.72        52.78 o                         
  -1 -11  13          2.17         20.00        75.47 o                         
   1  11 -13         50.95         72.08        54.47 o                         
  -1 -11  12        397.23        366.06        60.39 o                         
  -1  11  12        399.33        371.97        60.56 o                         
  -1 -11  11        251.01        201.71        47.52 o                         
   1  11 -11        275.68        221.57        67.07 o                         
   1 -11 -10          9.37          6.46        43.07 o                         
   1  11 -10          9.97          2.96        67.01 o                         
   1 -11  -9        480.93        418.82        39.45 o                         
   1  11  -9        481.38        428.04        69.83 o                         
  -1 -11   8        229.28        186.57        35.41 o                         
   1  11  -8        260.11        290.07        66.92 o                         
  -1 -11   7        865.64        669.50        37.51 o                         
   1  11  -7        909.30        762.17        69.89 o                         
   1 -11  -6          0.38         -6.95        33.23 o                         
   1 -11  -6          6.66          5.47        82.58 o                         
   1 -11  -5       4315.29       3958.56        63.74 o                         
   1 -11  -5       4347.27       3997.66       183.75 o                         
  -1 -11   4       1678.71       1541.42        45.70 o                         
   1 -11  -3       7111.93       6529.97        76.86 o                         
   1 -11  -3       7155.00       6813.65       157.33 o                         
   1  11  -2       6900.45       6555.02        57.37 o                         
   1  11  -1        103.27         80.95        28.00 o                         
   1  11   0       2538.33       2380.21        36.64 o                         
   1 -11   1         15.48         33.16        23.22 o                         
   1 -11   2        832.36        905.90        30.02 o                         
  -1 -11  -3        574.65        594.95        27.40 o                         
  -1  11  -3        661.52        635.68        82.40 o                         
   1  11   4        617.99        581.38        24.10 o                         
  -1  11  -4        841.32        702.63        78.36 o                         
   1 -11   5        121.38        100.17        25.09 o                         
  -1 -11  -5        121.39         73.87        43.02 o                         
   1 -11   6        843.62        715.88        34.81 o                         
  -1 -11  -6        888.39        787.07        45.57 o                         
   1 -11   7        595.70        557.79        35.08 o                         
   1 -11   7        607.57        469.22        37.06 o                         
  -1 -11  -8          8.31        -23.46        26.33 o                         
  -1  11  -8         33.19        -27.14        36.50 o                         
  -1 -11  -9         11.64          6.71        37.47 o                         
   1  11   9         12.13        -30.75        30.75 o                         
  -1 -11 -10        476.90        445.71        97.29 o                         
   1 -11  10        489.90        328.42        29.26 o                         
   1 -11  11         61.37          7.56        27.15 o                         
   1  11  12        942.77        777.47        35.10 o                         
  -1 -11 -13         78.54         50.56        33.92 o                         
  -1 -11 -14         88.94        137.34        43.09 o                         
  -1  11 -15         27.08         65.10        44.56 o                         
  -1 -11 -16       1469.81       1303.05        64.24 o                         
  -1 -11 -17        494.33        475.25        48.27 o                         
  -1 -11 -18        894.27        881.01        52.38 o                         
  -1 -11 -19        266.22        271.99        55.03 o                         
   1  11  20        548.69        529.38        59.41 o                         
  -1 -11 -21         23.19         66.20        61.52 o                         
  -1 -11 -22        315.99        255.83        65.28 o                         
  -1  11 -23         88.09        127.13        66.68 o                         
  -1 -11 -24         62.92         72.75        69.24 o                         
  -1 -11 -25        120.22        112.74        70.38 o                         
  -1 -11 -26         16.55        105.11        79.21 o                         
  -1 -11 -27        138.20        200.09        91.04 o                         
   1  12 -27         96.88         47.07       101.92 o                         
   1 -12 -26        325.55        262.23        91.24 o                         
  -1  12  25       1824.84       1911.67        98.15 o                         
   1  12 -24       1163.55       1144.05        90.66 o                         
   1  12 -23        131.51        146.55        74.55 o                         
   1  12 -22        578.03        476.14        73.84 o                         
   1 -12 -21        487.01        513.33        68.05 o                         
  -1  12  20       4651.41       4590.51        93.33 o                         
  -1  12  19        312.40        485.81        60.64 o                         
  -1  12  18      10614.65      11374.38       182.53 o                         
  -1 -12  17       4937.90       4485.95        76.02 o                         
  -1 -12  16      13780.12      14409.97       177.65 o                         
   1 -12 -15       2902.95       2967.31        85.67 o                         
   1 -12 -14       5668.57       5216.92       162.51 o                         
   1 -12 -14       5707.73       5165.56       101.86 o                         
  -1 -12  13      32561.75      31998.95       207.03 o                         
   1 -12 -12       3995.02       3843.28        94.48 o                         
  -1  12  12       4965.04       4970.10       113.86 o                         
   1 -12 -11      30007.70      30077.36       213.44 o                         
   1 -12 -11      30116.84      28798.13       245.34 o                         
  -1 -12  10       4980.17       5158.54        94.62 o                         
   1  12 -10       7141.66       6721.21       127.64 o                         
  -1 -12   9      11697.96      11882.39       137.75 o                         
  -1 -12   9      11726.77      11740.09       137.77 o                         
   1 -12  -8      16914.60      15643.92       148.81 o                         
  -1 -12   8      19341.57      17398.38       205.04 o                         
   1 -12  -7       2370.66       2535.95        63.85 o                         
   1  12  -7       2575.18       2470.10        69.93 o                         
   1 -12  -6      22317.96      22336.65       130.54 o                         
  -1  12   5      32813.01      36354.01       217.04 o                         
   1 -12  -5      33291.24      35745.00       331.43 o                         
  -1 -12   4      32326.91      34055.35       226.77 o                         
  -1  12   4      33460.65      35294.17       257.63 o                         
   1 -12  -3      49922.76      54825.63       285.48 o                         
  -1  12   3      51628.38      56306.20       303.68 o                         
  -1 -12   2          8.73        346.10        46.31 o                         
   1  12  -1       7507.88       8600.72        72.83 o                         
   1  12   0        175.55        482.57        37.07 o                         
   1  12   1      95762.38     107459.03       364.64 o                         
   1 -12   2      32961.91      36219.72       195.17 o                         
  -1 -12  -3      21912.04      24774.23       142.36 o                         
  -1 -12  -3      23584.80      26528.36       194.07 o                         
   1 -12   4       9241.93      10190.37        65.30 o                         
  -1 -12  -4      10939.89      11731.67       139.12 o                         
  -1 -12  -5       2569.19       2499.40        41.38 o                         
  -1 -12  -5       3724.04       3517.79       100.06 o                         
   1 -12   6       3952.08       3860.92        56.56 o                         
   1  12   6       4074.77       3865.92       118.64 o                         
  -1 -12  -7      46903.47      46804.14       204.10 o                         
  -1 -12  -7      47778.72      46435.16       268.71 o                         
   1  12   8        556.73        659.20        41.58 o                         
  -1  12  -8       1162.02       1157.78        39.89 o                         
  -1 -12  -9      41771.67      39899.91       379.62 o                         
   1 -12   9      42029.50      41567.21       199.57 o                         
  -1 -12 -10       2109.34       2344.14       125.33 o                         
   1 -12  10       3662.02       3527.46        82.55 o                         
   1 -12  11      18952.81      19504.63        98.66 o                         
  -1 -12 -12       6688.62       6738.24       126.99 o                         
   1  12  13       1050.11       1112.56        47.44 o                         
   1 -12  14      19747.17      20352.64       154.26 o                         
  -1 -12 -15       4720.45       4761.17        94.44 o                         
   1 -12  16      16826.97      16978.52       136.25 o                         
   1  12  17       3680.21       3126.10        84.15 o                         
   1  12  18       5475.72       5444.50       106.27 o                         
  -1 -12 -19       2771.83       2933.85       100.09 o                         
  -1  12 -20         44.93         39.83        56.86 o                         
  -1  12 -21       5127.79       5332.10       119.07 o                         
  -1 -12 -22        189.19        307.07        66.65 o                         
  -1 -12 -23       3684.64       3693.95       116.83 o                         
  -1  12 -24        180.39        202.10        70.34 o                         
  -1  12 -25        271.85        189.80        73.33 o                         
  -1 -12 -26        121.50        204.73        80.96 o                         
   1 -13 -27         87.35         71.36       103.79 o                         
  -1  13  26        108.33        109.69        91.48 o                         
   1 -13 -25         84.09        154.80        88.33 o                         
   1 -13 -24          9.55        -82.44        83.39 o                         
   1  13 -23          3.39         -1.84        80.77 o                         
   1 -13 -22         22.70        121.79        73.39 o                         
   1  13 -21        306.24        410.10        60.51 o                         
   1  13 -20         15.02         37.60        64.27 o                         
  -1 -13  19        950.33       1013.88        61.91 o                         
   1 -13 -18          7.98        191.89        55.29 o                         
   1 -13 -17       2760.83       2584.37        88.82 o                         
   1  13 -16       1157.31       1124.12        62.71 o                         
   1 -13 -15        472.80        413.35        61.30 o                         
  -1 -13  14       2900.86       2491.25       115.75 o                         
   1 -13 -14       2969.72       2755.33        92.83 o                         
  -1 -13  13        577.45        475.05        83.85 o                         
   1 -13 -13        611.33        530.30        63.69 o                         
  -1 -13  12        369.99        306.56        64.28 o                         
   1 -13 -12        371.71        314.42        74.02 o                         
  -1 -13  11       1209.62        999.77        72.59 o                         
   1  13 -11       1212.20       1029.78        62.66 o                         
   1 -13 -10        330.07        339.44        61.82 o                         
  -1 -13  10        330.08        269.05        48.32 o                         
   1 -13  -9        950.30        811.30        62.66 o                         
   1  13  -9        974.37        903.25        65.99 o                         
   1 -13  -8        980.92        794.24        52.66 o                         
   1  13  -8        981.69        809.10        55.21 o                         
   1 -13  -7          1.12         -4.87        45.40 o                         
   1  13  -7        276.55        194.26        52.72 o                         
  -1  13   6        184.98        175.19        44.35 o                         
  -1 -13   6        189.42         68.30        53.48 o                         
  -1  13   5        384.32        336.63        40.60 o                         
   1 -13  -5        581.16        407.17        59.14 o                         
  -1 -13   4        246.20        245.55        46.69 o                         
  -1  13   4        259.31        219.03        66.83 o                         
  -1 -13   3         80.12         91.69        53.76 o                         
   1 -13  -3        147.75        170.53        57.10 o                         
   1  13  -2       4164.52       3986.98        61.31 o                         
   1 -13  -2       4181.69       4374.71       143.25 o                         
   1  13  -1       2286.36       2299.76        48.10 o                         
  -1  13   1       2384.57       2408.89       103.59 o                         
   1 -13   0       1897.64       1924.11        43.17 o                         
  -1 -13   0       2015.93       2119.45       121.02 o                         
   1 -13   1        332.74        226.52        34.88 o                         
   1 -13   1        548.23        517.30       101.89 o                         
  -1 -13  -2       1307.08       1096.93        41.22 o                         
  -1  13  -2       1311.24       1203.85       101.14 o                         
  -1 -13  -3        253.31        206.33        32.71 o                         
  -1 -13  -3        266.05        329.34        53.64 o                         
   1 -13   4       3803.90       3253.52        52.94 o                         
  -1 -13  -4       3823.77       3598.09       102.80 o                         
   1  13   5         85.74        107.12        30.93 o                         
  -1 -13  -5         95.31         41.03        50.80 o                         
  -1 -13  -6       5322.88       5108.06        84.27 o                         
  -1 -13  -6       5322.94       5163.75        88.09 o                         
   1  13   7         14.41        -24.10        32.62 o                         
  -1 -13  -7         65.16        -25.33        41.10 o                         
   1  13   8        465.21        453.56        35.27 o                         
  -1  13  -8        514.39        523.01        41.71 o                         
   1  13   9          0.00        -23.69        38.77 o                         
  -1 -13  -9         17.08        -21.19        34.81 o                         
  -1 -13 -10         49.88        -22.63        99.60 o                         
   1 -13  10        112.47        156.74        32.46 o                         
  -1 -13 -11         33.11         61.33        93.80 o                         
  -1  13 -11         52.26         36.05        32.22 o                         
   1 -13  12        684.58        512.84        34.35 o                         
  -1 -13 -13       1330.31       1171.00       121.35 o                         
   1 -13  13       1480.44       1429.03        61.97 o                         
   1 -13  14         56.70         41.32        39.91 o                         
  -1  13 -15       1451.07       1379.27        60.56 o                         
  -1  13 -16        992.43        828.22        50.41 o                         
  -1  13 -17         90.96        125.73        47.95 o                         
  -1 -13 -18       1179.45       1017.71        52.24 o                         
  -1 -13 -19        254.57        203.14        51.59 o                         
  -1  13 -20        379.23        488.92        65.12 o                         
   1  13  21        141.07         32.37        62.96 o                         
  -1  13 -22         13.83         67.19        64.85 o                         
  -1  13 -23        161.89        267.61        70.04 o                         
   1  13  24        632.61        489.40        73.58 o                         
  -1  13 -25        226.96        244.59        78.15 o                         
  -1  13 -26        716.75        627.33        92.43 o                         
   1 -14 -26         31.67        111.73       101.24 o                         
   1 -14 -25       4914.71       4838.22       161.26 o                         
   1  14 -24        139.11        217.16        86.61 o                         
   1  14 -23        536.05        551.34        85.23 o                         
   1 -14 -22        481.58        477.55        89.32 o                         
   1  14 -21       4454.78       4432.00       175.39 o                         
   1 -14 -20       1062.80        880.34        76.45 o                         
   1 -14 -19      12049.93      11645.03       181.76 o                         
  -1 -14  18       2052.86       1850.34        79.14 o                         
  -1 -14  17      12430.55      11740.09       138.30 o                         
   1 -14 -16       1325.02       1199.19        64.19 o                         
   1 -14 -15       1793.93       1918.21       142.98 o                         
  -1  14  15       1838.59       2017.52        83.18 o                         
  -1 -14  14         23.72        113.59        83.72 o                         
   1  14 -14        943.31        984.87        77.56 o                         
  -1 -14  13        264.17        333.04        86.71 o                         
   1 -14 -13        302.00        478.50        72.07 o                         
  -1 -14  12       4344.65       4183.22       113.78 o                         
   1 -14 -12       4726.40       4433.47       237.51 o                         
   1 -14 -11       1708.97       1869.50        68.36 o                         
   1 -14 -11       1914.55       2196.84       203.10 o                         
  -1 -14  10       5797.63       5538.92        91.79 o                         
  -1 -14  10       5832.12       5204.16       107.73 o                         
  -1 -14   9       4830.08       4468.57       106.28 o                         
  -1 -14   9       5288.88       5161.36       145.43 o                         
   1 -14  -8       2016.28       1896.46        64.19 o                         
   1 -14  -8       2023.76       1995.46       157.20 o                         
   1 -14  -7      41775.47      42803.62       305.23 o                         
   1 -14  -7      41910.99      42207.34       251.34 o                         
   1 -14  -6       1694.27       1839.01        61.34 o                         
   1  14  -6       2188.34       2169.41        95.67 o                         
   1 -14  -5      35766.65      36111.05       236.21 o                         
  -1 -14   5      35799.48      35550.36       225.00 o                         
   1 -14  -4        296.17        655.94        60.43 o                         
   1 -14  -4       1195.91       1625.04        59.68 o                         
   1 -14  -3      12388.37      12562.80       136.04 o                         
   1  14  -2       1335.60       1911.61        59.27 o                         
   1 -14  -2       3286.27       3924.10        99.46 o                         
  -1 -14   1       6385.88       7159.32       113.13 o                         
  -1 -14   0      14997.55      17481.25       130.90 o                         
  -1  14   0      15327.90      16919.30       179.82 o                         
   1 -14   1      37698.01      39829.07       240.21 o                         
  -1 -14  -2       3704.36       4154.80        59.15 o                         
  -1 -14  -2       4345.40       5021.30       155.31 o                         
   1 -14   3      17387.86      17745.87       141.36 o                         
  -1 -14  -3      17403.12      16898.34       137.91 o                         
   1 -14   4        632.59        802.96        40.47 o                         
   1 -14   5       9548.95       9892.33       104.82 o                         
  -1 -14  -5       9636.59      10305.19       108.19 o                         
   1 -14   6       2618.96       2835.11        58.42 o                         
   1 -14   6       4780.64       4765.39       114.73 o                         
   1  14   7        144.50        236.38        45.06 o                         
  -1 -14  -7        248.83        439.08        40.01 o                         
   1  14   8       8866.56       8700.25        79.25 o                         
   1  14   8       9116.49       8817.86       121.95 o                         
  -1 -14  -9        666.55        683.31        47.63 o                         
   1 -14   9        966.55        927.15        40.90 o                         
  -1 -14 -10       3972.82       3800.19       162.11 o                         
   1 -14  10       4061.29       3910.04        53.36 o                         
  -1 -14 -11       7378.40       6865.88       189.60 o                         
  -1  14 -11       7603.22       7167.55        69.18 o                         
   1 -14  12        744.89        760.96        37.22 o                         
  -1 -14 -13      17771.35      17498.27       285.13 o                         
  -1 -14 -13      17772.58      17039.07       106.50 o                         
  -1  14 -14        955.96       1034.55        49.92 o                         
  -1 -14 -15      23247.09      22457.87       190.79 o                         
  -1 -14 -16       2038.89       2124.24        80.17 o                         
   1 -14  17      16247.12      16569.71       187.34 o                         
  -1  14 -18       2040.66       2027.77        96.08 o                         
  -1 -14 -19       5269.44       4832.31       124.99 o                         
   1  14  20        235.90        270.82        58.48 o                         
  -1 -14 -21        419.47        342.43        61.05 o                         
   1  14  22        791.09        836.93        65.81 o                         
   1  14  23       2472.54       2048.54       117.22 o                         
  -1  14 -24        271.73        380.30        67.47 o                         
  -1 -14 -25        337.17        397.13        72.85 o                         
  -1  14 -26       1557.32       1151.09       126.01 o                         
   1  15 -26        372.34        460.29       106.31 o                         
  -1  15  25       1104.23       1278.08       100.81 o                         
   1 -15 -24         15.14        182.41        88.15 o                         
  -1  15  23        256.42        329.24        86.05 o                         
   1 -15 -22         63.66         42.33        81.78 o                         
   1 -15 -21         10.59         86.06        89.13 o                         
   1  15 -20         67.51        168.73        78.49 o                         
  -1 -15  19          8.64          3.56        66.10 o                         
  -1 -15  18        783.23        676.68        58.74 o                         
   1 -15 -17         31.10        106.72        58.12 o                         
   1  15 -16        657.06        664.79        63.79 o                         
   1 -15 -15         98.53         84.69        55.24 o                         
   1  15 -14        204.07        275.85        55.37 o                         
   1 -15 -13        714.98        684.86        56.36 o                         
   1 -15 -12         10.24         65.32        97.21 o                         
   1  15 -12         10.84         44.34        47.39 o                         
  -1 -15  11       2416.94       2008.25        87.36 o                         
   1  15 -11       2474.50       2156.65        76.03 o                         
   1 -15 -10       3313.61       3050.77        81.00 o                         
  -1 -15  10       3327.77       3166.97        99.17 o                         
   1 -15  -9          3.54        -20.56        50.60 o                         
  -1 -15   9         18.47         90.54        54.79 o                         
   1 -15  -8       4845.85       4437.79        86.36 o                         
   1 -15  -8       5049.98       4959.88       119.41 o                         
  -1  15   7         67.00         49.26        47.36 o                         
   1  15  -7        259.18        213.71        61.37 o                         
  -1 -15   6        806.23        709.41        50.05 o                         
  -1  15   6       1008.67        820.83        72.50 o                         
  -1 -15   5        552.62        424.66        57.22 o                         
  -1  15   5        941.20        810.72        60.96 o                         
  -1  15   4        121.38        152.33        47.37 o                         
  -1 -15   4        197.96        217.60        62.10 o                         
  -1 -15   3        177.17        141.54        64.38 o                         
  -1  15   3        333.38        277.65        61.56 o                         
  -1 -15   2        540.80        471.08        86.89 o                         
   1 -15  -2        548.61        579.64        52.84 o                         
  -1 -15   1        471.23        419.10        53.23 o                         
  -1 -15   1        471.82        398.35        62.73 o                         
  -1 -15   0         11.51         24.42        53.86 o                         
  -1 -15   0         35.90         19.86        56.58 o                         
  -1 -15  -1        150.97        167.89        35.13 o                         
  -1  15  -1        178.95        124.08       164.00 o                         
   1 -15   2       3018.89       2641.37        67.26 o                         
   1 -15   2       3028.06       2856.77        70.12 o                         
   1 -15   3       1479.71       1350.80        56.61 o                         
  -1 -15  -3       1485.99       1445.62        98.76 o                         
  -1 -15  -4       7509.46       6990.47        82.95 o                         
  -1 -15  -4       7538.05       7346.66        88.06 o                         
   1 -15   5       3912.16       3379.28        57.93 o                         
  -1 -15  -5       3953.88       3501.19       118.72 o                         
  -1 -15  -6       3713.94       3417.21        75.37 o                         
  -1 -15  -6       3717.41       3522.39        71.97 o                         
   1 -15   7       3944.94       3646.51        67.98 o                         
   1 -15   7       4195.69       3908.04       102.72 o                         
   1  15   8        288.56        273.61        46.93 o                         
   1 -15   8        288.75        293.87        40.36 o                         
  -1 -15  -9        273.35        270.54        50.69 o                         
   1  15   9        444.82        408.20        41.28 o                         
  -1 -15 -10       1112.33       1014.23       120.91 o                         
  -1 -15 -10       1237.39       1253.37        46.54 o                         
  -1 -15 -11         11.98         -6.29        34.37 o                         
  -1 -15 -12        914.91       1001.68        48.49 o                         
   1 -15  13        917.49        898.48        40.17 o                         
  -1 -15 -14        233.64        443.02        45.61 o                         
  -1  15 -15         48.74         36.99        44.82 o                         
  -1  15 -16         13.04        156.46        50.44 o                         
   1  15  17        269.59        198.68        56.03 o                         
   1  15  18         99.56        103.87        58.47 o                         
   1  15  19         99.27         69.18        60.17 o                         
  -1  15 -20         26.26         30.70        58.86 o                         
  -1 -15 -21         12.54         36.32        59.21 o                         
   1  15  22        378.25        383.28        65.01 o                         
  -1  15 -23        271.59        357.12        65.98 o                         
  -1  15 -24       1242.62       1132.80        76.28 o                         
  -1 -15 -25        416.63        511.38        73.96 o                         
   1 -16 -26       1368.82       1582.07       115.94 o                         
   1 -16 -25       5016.81       5413.29       195.93 o                         
   1  16 -24        533.67        777.65        94.56 o                         
   1 -16 -23       2861.99       2927.87       141.53 o                         
   1 -16 -22       1267.11       1453.19       106.28 o                         
   1 -16 -21         45.66        208.71       123.85 o                         
   1 -16 -20       6419.23       6481.20       201.97 o                         
  -1 -16  19       5627.91       5521.64       108.07 o                         
  -1 -16  18      11465.38      11034.38       188.20 o                         
   1 -16 -17       7949.44       7863.29       125.38 o                         
   1 -16 -16       1256.86       1291.42        59.45 o                         
  -1 -16  15        271.35        184.30        91.96 o                         
   1 -16 -15        521.65        423.23        66.22 o                         
   1 -16 -14       5940.06       5807.27       118.54 o                         
   1 -16 -13       3564.76       3465.78        84.63 o                         
   1 -16 -12       5195.59       5061.74       113.62 o                         
   1 -16 -12       5198.53       5015.70       118.59 o                         
   1 -16 -11       9555.72       9870.73       121.86 o                         
  -1 -16  11       9859.65       9572.42       165.19 o                         
  -1 -16  10       7951.12       8048.67       168.44 o                         
  -1 -16  10       8064.48       7354.36       118.67 o                         
  -1 -16   9       1749.45       2074.33        73.43 o                         
  -1 -16   9       1787.59       2034.04       136.04 o                         
  -1 -16   8      52559.57      58634.60       553.95 o                         
  -1 -16   8      52887.93      52751.18       300.46 o                         
   1 -16  -7       8115.95       8177.94       112.92 o                         
   1  16  -7       8834.04       8563.65       166.23 o                         
   1 -16  -6      50341.56      50423.98       485.03 o                         
  -1 -16   6      50396.40      50327.70       258.92 o                         
  -1 -16   5      26554.81      28298.65       231.26 o                         
  -1  16   5      27604.14      27991.39       285.92 o                         
  -1 -16   4      14363.53      15248.27       178.89 o                         
   1  16  -4      15444.07      15037.12       187.08 o                         
  -1 -16   3       1356.60       1466.24        64.07 o                         
   1 -16  -3       2013.29       2190.89       106.32 o                         
   1 -16  -2        402.07        628.29        57.54 o                         
   1  16  -2        936.07       1209.71        67.07 o                         
  -1 -16   1       2259.82       2088.93        61.92 o                         
   1  16   0        543.28        417.87        70.59 o                         
  -1 -16   0        658.76        867.06        56.66 o                         
   1  16   1      10319.66      10420.51       129.84 o                         
   1 -16   1      10340.54      10774.72       131.09 o                         
   1 -16   2      12690.26      13427.18       159.40 o                         
  -1 -16  -2      12760.40      13559.83       163.51 o                         
   1 -16   3      20881.80      21767.36       230.21 o                         
  -1 -16  -3      21625.04      22450.13       145.68 o                         
   1 -16   4      20280.75      20910.93       163.55 o                         
  -1 -16  -4      21654.79      21939.12       208.87 o                         
  -1 -16  -5       1059.07       1463.09        57.86 o                         
   1 -16   5       3664.01       4377.51        80.10 o                         
  -1 -16  -6      13878.41      13770.97       205.34 o                         
   1 -16   6      14298.45      14604.76       116.97 o                         
  -1 -16  -7       6345.66       6962.88       109.93 o                         
  -1 -16  -7       9065.37       9316.31       115.49 o                         
   1 -16   8        737.14        750.01        61.69 o                         
   1  16   8        827.68       1029.34        45.20 o                         
   1 -16   9       2190.75       2484.27        85.59 o                         
  -1 -16  -9       2602.19       2749.10        76.99 o                         
  -1 -16 -10       5874.03       5547.26       194.87 o                         
   1 -16  10       6368.53       6110.33        73.67 o                         
  -1 -16 -11         56.67        181.60       109.57 o                         
   1  16  11        325.52        326.02        37.73 o                         
  -1 -16 -12       3799.94       3723.85       170.03 o                         
  -1  16 -12       3974.22       3962.52        61.52 o                         
   1 -16  13       2194.49       2161.09        51.08 o                         
  -1 -16 -14       4851.24       4647.93        92.78 o                         
   1  16  15      13552.50      13337.86       142.70 o                         
   1  16  16      19553.74      18868.12       180.94 o                         
  -1 -16 -17       7460.95       7328.90       166.26 o                         
  -1 -16 -18       8019.24       7893.50       170.31 o                         
  -1 -16 -19        339.36        423.51        65.38 o                         
  -1 -16 -20        711.94        693.53        64.78 o                         
  -1 -16 -21       1869.53       1732.79       103.16 o                         
  -1 -16 -22        396.57        423.79        66.57 o                         
  -1  16 -23       2534.04       2394.53       126.98 o                         
  -1 -16 -24        596.51        619.39        78.68 o                         
  -1 -16 -25        142.01        191.37        93.41 o                         
   1 -17 -25        707.13        664.88       116.87 o                         
   1  17 -24       1338.59       1379.85       100.32 o                         
   1  17 -23         24.12         80.23        77.72 o                         
   1  17 -22       1274.49       1310.36        93.25 o                         
   1 -17 -21        271.74        328.92        89.92 o                         
   1 -17 -20        394.10        422.65        87.89 o                         
   1 -17 -19        185.96        263.12        63.72 o                         
  -1 -17  18        205.39        312.79        62.45 o                         
  -1 -17  17        131.48        160.42        60.15 o                         
   1  17 -16        227.94        296.06        59.29 o                         
   1 -17 -15        588.63        633.84        60.20 o                         
   1 -17 -14         93.76         67.72        56.11 o                         
   1 -17 -13        203.10        283.50        51.62 o                         
   1 -17 -12        207.21        235.51        50.59 o                         
  -1 -17  11        101.17         77.14        72.52 o                         
   1 -17 -11        248.45        223.71        58.24 o                         
  -1 -17  10        964.98        928.75       101.58 o                         
  -1 -17  10        986.54       1038.69        55.99 o                         
   1 -17  -9       3488.36       3201.68       113.77 o                         
  -1 -17   9       3559.85       3534.25        92.80 o                         
  -1 -17   8       2542.01       2396.80        82.60 o                         
   1 -17  -8       2718.58       2458.15        90.97 o                         
  -1 -17   7       3305.36       3077.82       128.37 o                         
   1 -17  -7       3308.53       2968.72        82.76 o                         
   1 -17  -6         10.45          7.60        58.13 o                         
   1  17  -6        315.62        188.82        56.33 o                         
   1 -17  -5       1482.51       1388.76        73.55 o                         
  -1  17   5       1513.53       1290.60        70.23 o                         
   1 -17  -4       1933.73       1903.01        92.63 o                         
   1 -17  -4       2034.68       1801.43       105.39 o                         
   1 -17  -3         80.20        137.45       127.42 o                         
   1 -17  -3         93.70        145.30        53.12 o                         
   1 -17  -2       3285.91       2997.54       108.43 o                         
   1  17  -2       3291.16       3005.54        74.63 o                         
  -1 -17   1        162.09        147.99        90.94 o                         
  -1 -17   1        232.98        303.66        56.70 o                         
   1 -17   0       1378.40       1327.81        57.92 o                         
  -1 -17  -1        101.75         73.41        60.68 o                         
  -1 -17  -1        271.78        212.66        60.09 o                         
   1  17   2        260.80        310.52       133.15 o                         
  -1 -17  -2        264.95        345.01        49.44 o                         
   1 -17   3       1950.98       1633.93        64.94 o                         
  -1 -17  -3       2051.05       1873.00        87.23 o                         
  -1 -17  -4        599.50        514.20        49.94 o                         
  -1  17  -4        676.21        639.33        61.20 o                         
   1 -17   5       5897.52       5409.64        86.52 o                         
   1 -17   5       5898.06       5749.00        89.05 o                         
   1  17   6         61.19         96.94        55.63 o                         
   1 -17   6        232.23        220.45        53.93 o                         
   1 -17   7       3411.18       3543.41       106.25 o                         
  -1 -17  -7       3542.82       3331.34        84.85 o                         
   1 -17   8       1382.52       1213.11        70.00 o                         
   1 -17   8       1563.02       1354.20        69.78 o                         
  -1 -17  -9        416.57        355.86        93.98 o                         
  -1 -17  -9        466.50        429.18        40.69 o                         
  -1 -17 -10       2846.22       2675.91       123.24 o                         
   1  17  10       2851.45       2776.25        84.17 o                         
  -1 -17 -11        294.76        301.55       121.40 o                         
  -1 -17 -11        304.69        342.21        40.77 o                         
  -1  17 -12         22.15         49.65        37.95 o                         
  -1 -17 -13        724.15        755.03        44.83 o                         
   1 -17  14        444.43        477.60        45.44 o                         
  -1 -17 -15        158.22        284.43        53.47 o                         
  -1  17 -16        152.38        217.62        58.62 o                         
   1  17  17        326.82        425.41        63.72 o                         
   1  17  18       1382.76       1176.89        70.29 o                         
  -1 -17 -19        459.31        455.92        67.20 o                         
  -1  17 -20        889.44        827.36        71.13 o                         
  -1 -17 -21        116.59        123.27        64.50 o                         
  -1 -17 -22        458.20        378.51        68.20 o                         
  -1 -17 -23        863.61        753.32        74.39 o                         
  -1  17 -24         38.67        -12.18        70.69 o                         
   1  18 -25        140.52        468.71       145.90 o                         
   1 -18 -24       3512.84       3869.63       175.45 o                         
   1 -18 -23        952.19       1122.11        96.19 o                         
   1  18 -22        129.00        429.10        89.11 o                         
   1 -18 -21       3147.25       3651.25       243.88 o                         
  -1 -18  20       7806.46       7331.03       159.73 o                         
   1  18 -19        344.32        510.52        70.58 o                         
   1 -18 -18       4782.83       4714.63       151.78 o                         
   1 -18 -17        535.46        686.73        64.86 o                         
   1  18 -16        698.73        836.80        67.04 o                         
   1 -18 -15       1748.99       1853.18        84.57 o                         
  -1 -18  14       1343.34       1619.18        66.06 o                         
  -1 -18  13       2453.42       2660.93       130.53 o                         
   1 -18 -13       2489.53       2524.93        96.49 o                         
  -1 -18  12        451.11        479.45        97.48 o                         
   1 -18 -12        473.67        599.54        71.69 o                         
  -1 -18  11      23731.12      24442.22       283.23 o                         
   1  18 -11      23744.83      23382.90       162.11 o                         
  -1 -18  10       8628.65       8824.88       184.77 o                         
   1 -18 -10       9196.06       8970.90       176.31 o                         
  -1 -18   9      61683.04      60577.00       314.57 o                         
   1 -18  -8      15939.06      16622.74       303.34 o                         
  -1  18   8      18592.33      18491.91       198.38 o                         
   1 -18  -7      11074.54      11702.88       256.64 o                         
   1 -18  -7      11075.48      11466.86       113.78 o                         
   1 -18  -6      16061.85      16642.45       307.42 o                         
  -1  18   6      16586.38      16852.69       139.40 o                         
   1 -18  -5        221.94        264.52       129.89 o                         
  -1  18   5        318.27        701.63        52.18 o                         
   1 -18  -4       7219.58       7408.30       141.53 o                         
   1 -18  -4       7228.38       7193.98       120.83 o                         
   1 -18  -3        560.11        658.93       152.06 o                         
  -1  18   3        887.92       1284.37        60.29 o                         
  -1 -18   2          9.29        114.80        79.68 o                         
   1 -18  -2        275.27        311.17        57.24 o                         
  -1 -18   1        372.60        559.97        71.52 o                         
   1  18  -1        402.29        691.97        63.39 o                         
   1 -18   0        573.75        625.03        79.65 o                         
   1 -18   0        593.03        786.87        62.64 o                         
   1 -18   1       5140.35       5247.18       125.61 o                         
   1 -18   1       5140.83       5231.67        85.63 o                         
  -1 -18  -2       6364.22       6717.41        78.05 o                         
   1  18   3        170.13        235.02        90.70 o                         
  -1 -18  -3        543.71        744.07        54.83 o                         
   1  18   4       1861.53       2278.18        80.76 o                         
  -1 -18  -4       1873.02       2162.05        95.76 o                         
   1  18   5      10136.67      10292.74       113.30 o                         
  -1 -18  -5      10967.80      11109.85       144.41 o                         
   1 -18   6         18.23        401.23        80.49 o                         
  -1 -18  -6        591.29       1115.62       119.14 o                         
   1 -18   7      52100.35      52288.66       196.41 o                         
  -1 -18  -8      25097.06      25754.29       392.23 o                         
   1 -18   8      28221.53      28305.35       136.72 o                         
  -1 -18  -9      10967.03      11025.29       195.63 o                         
   1 -18   9      11413.63      11537.22       112.25 o                         
   1 -18  10       1493.10       1441.99        52.44 o                         
  -1 -18 -11        459.50        496.72        41.40 o                         
  -1 -18 -12        697.71        681.84       137.57 o                         
  -1 -18 -12        824.66        937.73        44.83 o                         
   1 -18  13        968.33       1234.08        47.10 o                         
  -1 -18 -14       6246.18       6218.88        79.85 o                         
   1 -18  15        922.98       1024.06        49.65 o                         
  -1 -18 -16       6242.12       6327.83       103.56 o                         
  -1 -18 -17       3500.38       3392.28       100.26 o                         
  -1  18 -18       2263.99       2505.86        97.81 o                         
  -1 -18 -19      10430.21      10040.69       220.39 o                         
  -1 -18 -20       2616.12       2564.29       147.14 o                         
   1  18  21       2449.05       2301.56       113.12 o                         
  -1 -18 -22       5841.07       5502.56       147.33 o                         
  -1  18 -23        201.90        192.65        70.93 o                         
  -1  18 -24         89.44        115.29       249.76 o                         
   1 -19 -24       1442.05       1352.06       113.27 o                         
   1  19 -23       1265.67       1231.57       127.55 o                         
   1  19 -22         92.27         44.83        95.65 o                         
   1 -19 -21       2839.80       2815.73       241.51 o                         
   1  19 -20        359.61        497.73        73.93 o                         
   1  19 -19       1365.86       1391.33        77.84 o                         
   1  19 -18        687.12        702.09        72.06 o                         
   1  19 -17         72.19         63.41        63.91 o                         
   1 -19 -16        129.67        123.10        65.93 o                         
   1 -19 -15        515.55        559.40        66.96 o                         
   1  19 -14        233.47        195.95        61.30 o                         
   1 -19 -13        270.45        273.40        55.46 o                         
  -1 -19  12         86.36        114.54        93.88 o                         
   1 -19 -12        146.79        127.68        60.63 o                         
  -1 -19  11         29.78        -21.94        90.61 o                         
   1 -19 -11         65.55          2.62        56.57 o                         
  -1 -19  10        303.91        228.56        82.74 o                         
   1 -19 -10        426.53        358.98        58.57 o                         
  -1 -19   9       2841.85       2833.82       110.14 o                         
   1 -19  -9       2871.62       2760.38        96.54 o                         
   1 -19  -8          3.50         -5.59        86.39 o                         
  -1 -19   8         36.10        131.41        56.98 o                         
   1 -19  -7       1817.53       1653.59       155.48 o                         
  -1 -19   7       1821.44       1770.20        78.05 o                         
   1 -19  -6        656.06        600.95        82.33 o                         
   1  19  -6        741.11        680.40        61.28 o                         
  -1  19   5        168.12        207.58        47.05 o                         
   1 -19  -4        541.96        515.37        83.73 o                         
   1 -19  -4        544.63        641.25        69.03 o                         
  -1 -19   3       3115.60       3065.63       113.39 o                         
   1 -19  -3       3135.16       3344.79       119.20 o                         
   1 -19  -2       1415.00       1415.34        56.41 o                         
   1 -19  -1       2788.53       2892.52        80.79 o                         
  -1 -19   0       1265.92       1186.68        55.21 o                         
   1 -19   1       2091.38       2244.05        64.40 o                         
  -1 -19  -2        539.54        480.63        51.03 o                         
   1 -19   3         51.61         35.12        79.23 o                         
  -1 -19  -3         79.66         54.04        55.72 o                         
  -1 -19  -4         36.05        107.90       147.99 o                         
   1 -19   4         44.65         92.70        49.72 o                         
  -1 -19  -5       1677.38       1656.56        65.05 o                         
  -1 -19  -6         75.67        -22.43       139.45 o                         
  -1  19  -6        169.72        124.51        50.65 o                         
   1 -19   7        630.17        508.34        50.60 o                         
  -1 -19  -8        575.92        520.84       154.31 o                         
   1  19   8        722.98        498.19        60.94 o                         
  -1 -19  -9       2369.50       1945.84       174.47 o                         
   1  19   9       2385.22       2260.26        62.75 o                         
  -1 -19 -10        691.40        641.54       151.22 o                         
   1  19  10        692.94        595.63        45.72 o                         
  -1  19 -11       1172.34       1146.02        55.03 o                         
  -1 -19 -12        123.10        119.39        42.33 o                         
   1 -19  13       2282.67       2291.83        66.70 o                         
  -1  19 -14         41.76         91.88        44.13 o                         
   1 -19  15         91.82         69.56        44.26 o                         
  -1  19 -16        433.26        443.53        58.25 o                         
  -1 -19 -17       2916.56       2595.08        96.61 o                         
  -1  19 -18        749.95        769.60        71.64 o                         
  -1 -19 -19       2875.91       2781.03       132.51 o                         
  -1 -19 -20        578.46        491.44        75.40 o                         
  -1  19 -21        752.43        681.58        74.45 o                         
  -1 -19 -22        229.77        174.43        74.59 o                         
  -1  19 -23        193.20        135.19        76.29 o                         
   1  20 -23        485.54        588.54       125.81 o                         
   1 -20 -22         11.48        283.41       118.85 o                         
   1  20 -21        441.39        568.55       107.62 o                         
   1  20 -20        434.93        738.22        91.69 o                         
   1  20 -19        703.53        687.13        75.99 o                         
   1  20 -18        946.31        969.44        76.26 o                         
  -1 -20  17        666.25        788.30        72.79 o                         
  -1 -20  16       1068.44       1231.88        74.39 o                         
   1 -20 -15        752.00        892.05        87.58 o                         
   1 -20 -14      20002.69      19550.37       157.44 o                         
   1 -20 -13        750.51        812.37        59.97 o                         
   1 -20 -12      17204.75      17235.89       141.40 o                         
   1 -20 -11        865.96       1060.42        71.55 o                         
  -1 -20  10      50842.20      49703.73       204.80 o                         
  -1 -20   9       4074.94       4318.52       155.05 o                         
   1 -20  -9       7663.16       7291.37       105.06 o                         
  -1  20   8       6556.46       6267.47        97.75 o                         
   1  20  -7       1034.41       1016.68        56.15 o                         
  -1  20   6        657.99        613.04        50.75 o                         
  -1 -20   5       5552.34       5747.50       117.36 o                         
  -1  20   5       5576.88       5771.08       144.72 o                         
  -1 -20   4       4635.67       4965.33       162.55 o                         
   1 -20  -4       4966.40       5148.16       119.23 o                         
   1 -20  -3       2644.47       2860.62       197.16 o                         
   1 -20  -3       3171.16       3062.48       109.49 o                         
   1 -20  -2        253.50        351.57       148.27 o                         
   1 -20  -2        519.60        858.82        59.75 o                         
  -1 -20   1        140.72        311.87        57.03 o                         
   1 -20   0       1163.80       1470.28        59.33 o                         
  -1 -20  -1       5155.81       5277.06        91.27 o                         
  -1 -20  -2      10315.37      10804.47       105.08 o                         
   1 -20   3       6630.58       6683.51        99.18 o                         
  -1 -20  -4        474.54        473.80       161.78 o                         
  -1 -20  -4        761.84        715.39        54.85 o                         
   1 -20   5         69.78         93.77        98.56 o                         
   1 -20   5        103.64         76.95        70.90 o                         
  -1 -20  -6      17778.93      18015.64       132.12 o                         
  -1 -20  -7       1342.77       1424.58       175.46 o                         
   1 -20   7       1678.50       1778.87       123.60 o                         
  -1 -20  -8      69345.04      68503.23       644.74 o                         
   1  20   8      69555.90      69066.68       325.02 o                         
  -1 -20  -9       3497.50       4381.93       201.25 o                         
   1 -20  10      16660.38      17074.91       137.92 o                         
  -1 -20 -11        895.23        987.27        49.64 o                         
   1 -20  12      14453.90      13967.57       112.69 o                         
   1 -20  13       1088.83       1016.49        51.88 o                         
  -1 -20 -14         43.84         71.30        45.77 o                         
  -1  20 -15         83.76        121.04        46.76 o                         
  -1  20 -16        288.80        367.89        61.94 o                         
  -1 -20 -17         52.16        228.55        62.00 o                         
  -1 -20 -18       2734.09       3247.04       116.60 o                         
  -1 -20 -19         81.61        490.12        74.86 o                         
   1  20  20       7035.07       6351.79       207.95 o                         
  -1 -20 -21         89.33        289.25        80.52 o                         
  -1 -20 -22       6320.75       6399.98       217.44 o                         
   1 -21 -23       2810.35       3710.92       266.75 o                         
   1  21 -22       1270.51       1502.20       134.20 o                         
   1 -21 -21       1276.63       1430.09       134.12 o                         
   1 -21 -20       2645.86       2592.23       153.10 o                         
  -1 -21  19        236.90        402.61        76.38 o                         
   1  21 -18       1895.26       1816.13        83.39 o                         
   1  21 -17       1110.42       1386.97        79.31 o                         
   1  21 -16        154.06        144.31        85.16 o                         
  -1 -21  15       2163.57       2206.48       128.78 o                         
   1 -21 -14         65.24        245.81        69.27 o                         
  -1 -21  13        287.76        521.87        74.19 o                         
   1 -21 -12        434.69        382.81        60.23 o                         
  -1 -21  11          2.53         58.24       101.38 o                         
   1 -21 -11         44.15         73.22        60.81 o                         
  -1 -21  10        120.65        158.46        99.03 o                         
   1 -21 -10        123.58         88.61        57.69 o                         
  -1 -21   9        393.80        425.50       111.56 o                         
   1  21  -9        407.97        323.55        58.65 o                         
   1 -21  -8         50.34         89.50       136.23 o                         
   1 -21  -8        184.28        130.26        57.17 o                         
   1 -21  -7        551.45        520.41        53.44 o                         
  -1 -21   6        121.09        159.34       102.35 o                         
   1 -21  -6        231.74        190.75        55.57 o                         
  -1 -21   5        220.88        213.00        55.28 o                         
   1 -21  -4         41.33         46.12        57.56 o                         
  -1 -21   3       1006.77       1112.62       114.44 o                         
   1 -21  -3       1075.03        984.41        71.37 o                         
   1  21  -2        184.82        266.15        56.61 o                         
  -1 -21   1       1615.53       1595.58        66.62 o                         
   1 -21   0       1095.69       1226.52        56.84 o                         
   1  21   1        154.16        309.94        52.57 o                         
   1  21   2       1371.41       1470.01        57.28 o                         
   1 -21   3        438.84        422.92        55.10 o                         
  -1 -21  -4        364.99        378.14       156.90 o                         
  -1 -21  -4        375.44        348.28        55.54 o                         
  -1 -21  -5       2138.27       1915.68       133.69 o                         
   1 -21   5       2144.55       2031.40        93.12 o                         
  -1  21  -6        351.88        249.18        50.91 o                         
   1 -21   7       2591.08       2373.38        73.73 o                         
  -1 -21  -8        273.88        225.09       145.96 o                         
   1  21   8        294.26        167.31        53.49 o                         
  -1 -21  -9         56.14          8.46       148.10 o                         
   1  21   9         62.38         74.99        52.19 o                         
   1 -21  10        804.54        714.23        53.66 o                         
  -1 -21 -11       1322.35       1398.88        67.59 o                         
  -1 -21 -12        430.30        407.69        52.80 o                         
  -1 -21 -13        764.76        686.84        53.31 o                         
   1  21  14        118.81         70.22        52.74 o                         
   1 -21  15        210.23        167.42        51.41 o                         
  -1 -21 -16        507.18        439.76        63.99 o                         
  -1 -21 -17       4444.39       4048.62       137.42 o                         
  -1 -21 -18       1264.78       1160.79        70.34 o                         
   1  21  19       3548.65       3043.84       123.31 o                         
  -1 -21 -20        586.24        480.97        74.90 o                         
  -1 -21 -21       1603.81       1508.76        86.20 o                         
  -1  21 -22        156.00        -16.20       179.02 o                         
   1  22 -22        205.09        198.86       143.63 o                         
   1 -22 -21        500.11        762.60       116.97 o                         
   1  22 -20       3777.09       3464.70       147.94 o                         
   1  22 -19        128.00        651.63        94.52 o                         
   1 -22 -18       7114.80       7193.76       148.12 o                         
   1 -22 -17       3000.12       3178.45       107.80 o                         
   1  22 -16       1541.97       2074.57        89.19 o                         
   1  22 -15      13825.51      13847.11       156.18 o                         
   1 -22 -14       1190.64       1294.41        82.30 o                         
  -1 -22  13      12379.81      11898.17       162.84 o                         
   1 -22 -12       3607.10       3546.20       111.13 o                         
   1  22 -11      14879.27      13743.22       141.17 o                         
   1 -22 -10       1084.61       1061.75        67.50 o                         
  -1 -22   9      10140.72      11358.85       326.45 o                         
   1 -22  -9      10144.81       9506.98       101.46 o                         
  -1 -22   8       3140.44       3249.05       149.54 o                         
   1 -22  -8       3956.65       3944.27        83.96 o                         
  -1 -22   7       3310.57       3070.98       148.68 o                         
  -1  22   7       3402.94       3165.97        89.06 o                         
   1 -22  -6        699.35        728.27       152.02 o                         
  -1  22   6        838.03        899.69        59.21 o                         
   1 -22  -5        811.46        847.13        60.23 o                         
   1 -22  -4        278.57        266.26        65.74 o                         
   1 -22  -3       2223.01       2215.06        81.93 o                         
   1 -22  -2        284.36        379.92        59.30 o                         
   1 -22  -1        796.33        793.56       166.70 o                         
  -1 -22   1        901.56       1081.23        66.67 o                         
   1  22   0       2074.97       1901.17        61.23 o                         
  -1 -22  -1         72.06        226.60        54.28 o                         
  -1 -22  -2        260.22        309.59        54.54 o                         
   1  22   3         47.64        200.07        52.32 o                         
  -1 -22  -4        875.56       1023.54        59.19 o                         
  -1 -22  -5       2716.31       2829.21        86.77 o                         
  -1 -22  -6       1784.12       1728.80       190.09 o                         
   1 -22   6       1955.41       2011.97        76.90 o                         
  -1 -22  -7      15773.65      15788.51       360.57 o                         
   1 -22   7      15936.12      15956.06       155.46 o                         
  -1  22  -8        604.39        700.62        59.33 o                         
  -1 -22  -9      17807.73      17253.26       118.20 o                         
  -1 -22 -10       2253.56       2534.51        75.62 o                         
   1 -22  11       9494.22       8839.78       118.12 o                         
  -1 -22 -12        996.23       1043.62        72.44 o                         
   1 -22  13       5628.71       5239.70       105.97 o                         
  -1 -22 -14       6451.04       6253.18       111.05 o                         
  -1  22 -15       1607.68       1473.35        74.37 o                         
  -1 -22 -16       7667.89       7578.23       142.64 o                         
  -1 -22 -17        843.28        971.66        70.66 o                         
  -1  22 -18       1533.75       1453.24        78.63 o                         
  -1 -22 -19       1622.09       1685.83       133.22 o                         
  -1 -22 -20        504.39        581.30        79.87 o                         
  -1 -22 -21       1682.09       1803.71       200.95 o                         
   1 -23 -21         70.49        131.29       113.43 o                         
   1 -23 -20       1319.24       1404.09       121.98 o                         
   1 -23 -19        556.78        554.14       116.03 o                         
   1  23 -18         60.05         94.79        92.19 o                         
   1  23 -17       2809.95       2979.56       109.42 o                         
   1 -23 -16       1332.57       1420.70        87.11 o                         
   1  23 -15       2195.33       2299.45       101.04 o                         
  -1 -23  14       2202.08       2330.76       119.07 o                         
   1  23 -13         69.68        151.14        77.47 o                         
   1 -23 -12       1526.67       1651.77        85.02 o                         
  -1 -23  11       2222.46       2239.70       117.66 o                         
   1 -23 -10         66.90        156.32        59.66 o                         
   1 -23  -9       2699.08       2385.02       175.89 o                         
  -1  23   9       2700.49       2445.68        85.14 o                         
   1 -23  -8        982.18        987.87        58.19 o                         
  -1 -23   7        134.54        143.17       109.30 o                         
   1  23  -7        189.50        218.92        60.34 o                         
  -1 -23   6        157.64        174.60        55.25 o                         
  -1 -23   5         80.56         86.31        64.32 o                         
  -1 -23   4        793.79        767.33        71.88 o                         
   1 -23  -3         50.54        284.76        65.37 o                         
  -1 -23   2       1320.42       1267.61        62.44 o                         
   1  23  -1        435.13        420.06        58.59 o                         
   1  23   0        741.65        781.85        58.77 o                         
   1  23   1       1272.26       1194.93        60.70 o                         
  -1 -23  -2         23.42        108.24        56.02 o                         
  -1 -23  -3       3156.90       3061.45       227.48 o                         
   1 -23   3       3189.52       3121.37        76.82 o                         
  -1 -23  -4        579.42        555.92       189.03 o                         
  -1 -23  -4        582.04        712.59        62.31 o                         
   1 -23   5       2976.17       3092.38        86.70 o                         
  -1 -23  -6       1062.20        997.89       181.40 o                         
   1 -23   6       1069.16       1203.96        65.30 o                         
   1  23   7       2671.43       2585.97        73.13 o                         
  -1  23  -8        166.91        130.46        56.88 o                         
  -1  23  -9        991.51        840.96        64.10 o                         
  -1  23 -10        727.51        724.22        72.22 o                         
  -1  23 -11        433.71        399.70        67.68 o                         
  -1 -23 -12        434.92        372.69        67.77 o                         
   1 -23  13        765.57        770.44        69.81 o                         
  -1 -23 -14        115.21        130.08        85.71 o                         
  -1  23 -15        112.45        197.03        69.10 o                         
  -1 -23 -16       1129.51        848.69        90.38 o                         
  -1 -23 -17        304.01        337.33        74.52 o                         
  -1 -23 -18       1669.69       1525.94        97.19 o                         
  -1  23 -19        315.42        124.64        78.69 o                         
  -1  23 -20        943.36        735.17        97.07 o                         
   1 -24 -20        474.65        854.76       136.17 o                         
   1 -24 -19       6044.64       6448.88       226.80 o                         
   1 -24 -18       5228.56       5233.71       208.77 o                         
   1 -24 -17       5333.33       5570.20       214.91 o                         
   1  24 -16       8431.12       8240.63       153.69 o                         
   1  24 -15       1202.08       1228.79        87.53 o                         
   1 -24 -14       3096.58       3449.33       146.64 o                         
   1 -24 -13        589.35        752.39        81.80 o                         
   1 -24 -12       1047.19       1068.16        84.31 o                         
   1 -24 -11        150.99        188.51        76.71 o                         
   1 -24 -10       2352.39       2503.73        97.22 o                         
   1 -24  -9        876.76        927.83        66.79 o                         
   1  24  -8       1601.57       1911.12        70.89 o                         
   1 -24  -7      10575.91      10168.48       119.06 o                         
   1 -24  -6       9350.29       9250.55        99.61 o                         
   1 -24  -5       9711.81       9605.58       141.06 o                         
  -1  24   4       3109.01       3655.29       104.84 o                         
   1 -24  -3       2036.19       2257.91        87.77 o                         
   1  24  -2       2481.49       2335.09        69.10 o                         
  -1  24   1        327.33        408.15        57.10 o                         
  -1 -24   0       2376.35       2193.19        67.28 o                         
   1 -24   1       3645.48       3887.96        80.78 o                         
  -1 -24  -2       1480.33       2209.16        67.50 o                         
  -1 -24  -3       4697.72       5166.25       276.40 o                         
   1 -24   3       4846.00       5253.61        95.73 o                         
   1 -24   4      10296.34      10238.08       100.49 o                         
  -1 -24  -5       2660.63       2521.85        86.56 o                         
  -1 -24  -6       2291.98       2664.17        75.79 o                         
   1 -24   7        738.35       1000.52        72.37 o                         
  -1 -24  -8       1919.36       2205.14        91.31 o                         
   1  24   9        130.21        159.09        67.69 o                         
   1  24  10       1258.38       1059.44        77.46 o                         
  -1 -24 -11         62.48        108.29        82.81 o                         
  -1 -24 -12       7326.22       6980.36       130.23 o                         
  -1 -24 -13       3676.64       4069.82       201.57 o                         
  -1 -24 -14      16003.17      14698.82       275.69 o                         
  -1 -24 -15       7472.88       7667.59       188.26 o                         
  -1 -24 -16      10548.49      10017.89       200.15 o                         
  -1 -24 -17       3253.80       3152.15       141.61 o                         
  -1 -24 -18       2552.95       2536.14       141.01 o                         
  -1  24 -19         97.75        146.09        82.04 o                         
   1  25 -19        348.36        448.94       119.13 o                         
   1 -25 -18        157.36        312.82       115.64 o                         
   1 -25 -17        297.57        564.34       117.89 o                         
   1 -25 -16       2749.93       2636.48       187.10 o                         
  -1 -25  15         58.86        318.33        95.28 o                         
  -1 -25  14       4647.32       4556.74       138.94 o                         
   1  25 -13       1067.78       1223.06        81.79 o                         
  -1 -25  12        161.54        281.79        75.52 o                         
  -1 -25  11       3230.57       3248.00       114.34 o                         
  -1 -25  10       1461.74       1459.93        83.50 o                         
  -1  25   9       1898.05       1945.60        84.12 o                         
  -1 -25   8       5232.44       4886.28       107.98 o                         
   1  25  -7        662.20        683.95        67.62 o                         
  -1  25   6       1529.67       1420.18        76.55 o                         
  -1  25   5        294.00        230.18        70.99 o                         
   1 -25  -4         16.92         -1.21        72.59 o                         
   1  25  -3        160.49        149.82        68.85 o                         
   1 -25  -2        400.12        353.01        65.59 o                         
   1 -25  -1        162.87        166.08        59.74 o                         
  -1 -25   0         49.39         52.05        59.64 o                         
   1  25   1        903.88        950.09        68.08 o                         
  -1 -25  -2       1852.04       1885.50        77.18 o                         
   1 -25   3        215.62        391.07        65.41 o                         
  -1 -25  -4       4989.22       4796.28       272.10 o                         
  -1 -25  -4       4991.07       4949.98        95.73 o                         
   1 -25   5       1463.88       1471.15        84.24 o                         
  -1 -25  -6       4090.34       4405.52       113.31 o                         
   1  25   7       1563.94       1488.69        87.14 o                         
  -1 -25  -8        215.86        313.34       173.28 o                         
   1  25   8        313.50        379.74        89.47 o                         
   1  25   9        567.84        404.97        79.62 o                         
   1  25  10        582.70        504.19        77.00 o                         
  -1  25 -11        134.63        264.89        83.06 o                         
  -1 -25 -12       2206.82       2174.91       164.08 o                         
  -1  25 -13       1119.20       1044.76       111.37 o                         
  -1  25 -14        539.03        484.53       107.39 o                         
  -1  25 -15        258.56         41.56       102.51 o                         
  -1 -25 -16        318.04        268.12        94.86 o                         
  -1 -25 -17          8.20        220.18        92.06 o                         
  -1  25 -18       1420.54       1191.22       111.90 o                         
   1 -26 -18        755.15        893.49       124.75 o                         
   1 -26 -17       7509.15       7669.84       234.07 o                         
   1 -26 -16       1064.61        954.93       129.48 o                         
   1 -26 -15       3557.24       3565.06       157.99 o                         
   1  26 -14       1528.56       1628.04        96.03 o                         
   1 -26 -13       1057.01       1243.71        93.52 o                         
   1 -26 -12       2309.45       2607.13       126.23 o                         
  -1 -26  11        552.65        639.20        80.80 o                         
   1 -26 -10        865.85       1153.56        84.66 o                         
  -1  26   9       1745.76       2103.06        96.71 o                         
  -1  26   8       2845.65       3290.90       104.40 o                         
  -1  26   7       9192.53       9328.02       142.70 o                         
   1 -26  -6       1878.22       2254.38        90.12 o                         
   1 -26  -5      14836.03      14115.16       234.66 o                         
  -1  26   4       3105.24       3014.84        99.02 o                         
  -1  26   3       7990.72       7652.94       119.82 o                         
  -1  26   2       1088.56       1067.76        84.81 o                         
   1  26  -1         10.60         39.96        66.55 o                         
   1 -26   0        138.16        228.07        67.38 o                         
   1  26   1       5400.12       5347.06       111.61 o                         
   1 -26   2       2795.90       2581.84        94.42 o                         
   1 -26   3       4532.53       4861.59       120.97 o                         
  -1 -26  -4        973.26       1124.83        84.62 o                         
  -1 -26  -5        247.87        817.54        92.33 o                         
  -1 -26  -6       1564.83       1716.30        96.48 o                         
  -1 -26  -7        724.43        871.76       194.29 o                         
   1 -26   7        869.74       1336.61       113.44 o                         
  -1 -26  -8       1221.14       1255.89       112.90 o                         
  -1 -26  -9         56.62        318.69        89.36 o                         
  -1 -26 -10       5379.35       5400.50       206.45 o                         
  -1 -26 -11       2327.83       2403.90       159.49 o                         
  -1  26 -12       2581.93       2777.87       214.79 o                         
  -1 -26 -13       8490.34       8030.33       247.16 o                         
  -1  26 -14        681.87        891.90       113.74 o                         
  -1 -26 -15      10081.90       9694.63       247.37 o                         
  -1  26 -16        706.85        748.50       111.24 o                         
  -1 -26 -17       5695.99       5529.06       228.11 o                         
   1 -27 -17         14.80        -16.67       117.48 o                         
   1 -27 -16        766.09        705.05       134.99 o                         
   1 -27 -15        469.68        473.71       112.69 o                         
   1  27 -14        474.80        524.54       111.61 o                         
   1  27 -13        948.19       1066.07        94.22 o                         
   1 -27 -12        427.60        490.28        90.52 o                         
   1 -27 -11        646.01        726.96        94.61 o                         
   1 -27 -10       4502.01       4267.28       128.35 o                         
  -1  27   9        499.65        713.50        90.98 o                         
   1 -27  -8       4947.08       4748.43       126.34 o                         
   1 -27  -7       1197.83       1229.51        95.35 o                         
  -1  27   6        989.98        795.91        93.41 o                         
  -1  27   5       2524.52       2109.13       113.28 o                         
   1 -27  -4       1128.74       1188.74        86.84 o                         
  -1 -27   3        482.87        487.45        82.34 o                         
  -1  27   2       2971.58       2841.68       100.97 o                         
   1  27  -1        740.40        762.38        84.60 o                         
  -1 -27   0       1157.99       1133.10        86.55 o                         
   1  27   1        474.76        483.94        95.34 o                         
   1 -27   2        259.12        434.43        85.73 o                         
   1 -27   3       1424.95       1436.68        93.68 o                         
  -1 -27  -4       5107.71       4793.67       133.19 o                         
   1 -27   5        750.24       1024.43       108.58 o                         
  -1 -27  -6       3211.08       2898.09       120.28 o                         
   1  27   7        691.38        860.41       105.12 o                         
  -1 -27  -8        408.19        440.22        99.83 o                         
   1  27   9        406.17        308.60       131.92 o                         
   1  27  10        930.37       1009.26       136.65 o                         
  -1 -27 -11        118.52         49.46       138.04 o                         
  -1 -27 -12       1540.92       1247.72       205.94 o                         
  -1  27 -13         68.86        161.56       192.37 o                         
  -1 -27 -14        673.07        598.35       157.34 o                         
  -1  27 -15         83.39        103.43       115.12 o                         
  -1 -27 -16         62.68        110.14       108.83 o                         
   1 -28 -16       2263.88       2576.25       181.89 o                         
   1  28 -15        854.46        874.79       138.16 o                         
   1 -28 -14        218.69        282.15       131.81 o                         
   1 -28 -13       3042.35       2749.17       155.20 o                         
   1 -28 -12        468.80        556.37       115.72 o                         
   1 -28 -11       6425.28       5826.46       157.67 o                         
   1 -28 -10        596.14        604.21        97.32 o                         
  -1  28   9       1763.53       1761.85       100.38 o                         
  -1 -28   8       5980.08       5967.48       141.51 o                         
   1  28  -7         94.00        492.48       111.08 o                         
   1 -28  -6       7879.52       7193.79       321.07 o                         
  -1  28   5       2066.05       2121.72       122.48 o                         
  -1  28   4       3687.66       3283.22       176.84 o                         
  -1  28   3        196.53        574.60       107.00 o                         
   1  28  -2         70.32        256.96       104.10 o                         
   1  28  -1        364.45        768.44        95.95 o                         
   1  28   0       1204.89       1113.50       104.61 o                         
  -1 -28  -1        741.27        823.01       101.19 o                         
   1 -28   2       2914.11       2493.84       102.45 o                         
  -1 -28  -3       1151.68       1061.76        94.13 o                         
  -1 -28  -4       2173.91       2264.36       120.53 o                         
  -1 -28  -5       2606.38       2733.87       121.70 o                         
  -1 -28  -6        925.46       1186.22       110.87 o                         
  -1 -28  -7       6954.20       6663.98       154.15 o                         
   1  28   8         98.64        207.97       164.77 o                         
  -1 -28  -9      10027.93       9616.88       221.02 o                         
  -1 -28 -10       2414.53       2320.25       154.93 o                         
  -1 -28 -11       2428.52       2574.35       170.69 o                         
  -1 -28 -12       2950.47       2720.77       231.34 o                         
  -1 -28 -13        177.80        172.36       200.41 o                         
  -1 -28 -14       5386.53       5025.39       226.35 o                         
  -1  28 -15        189.45         45.42       157.89 o                         
   1 -29 -14        218.00        134.19       131.10 o                         
   1  29 -13         67.24         19.20       133.46 o                         
   1 -29 -12         59.87        177.81       107.39 o                         
   1  29 -11        473.79        765.23       146.05 o                         
   1 -29 -10       1610.41       1417.99       129.56 o                         
  -1  29   9       1377.93       1367.70       121.04 o                         
   1  29  -8       1027.67       1033.94       118.59 o                         
  -1  29   7       1205.88       1069.82       119.18 o                         
  -1  29   6         53.85         56.67       109.42 o                         
  -1  29   5         70.49        125.10       110.45 o                         
  -1  29   4       3758.67       3442.67       184.32 o                         
  -1  29   3        587.42        984.34       144.50 o                         
   1  29  -2       6820.07       6716.74       211.09 o                         
   1 -29  -1       1913.69       1855.60       141.73 o                         
   1 -29   0       3113.46       3102.61       124.89 o                         
   1 -29   1        822.21        730.42       104.36 o                         
  -1 -29  -2        108.57        103.66        90.70 o                         
   1 -29   3        199.27        119.42        89.83 o                         
  -1 -29  -4       1255.59       1222.89       123.19 o                         
  -1 -29  -5        739.44        736.65       110.43 o                         
   1  29   6        582.57        604.29       156.98 o                         
   1  29   7        286.70        273.11       152.32 o                         
   1  29   8         90.64        216.98       168.14 o                         
   1  29   9       1392.67       1771.97       167.36 o                         
   1  29  10       2063.13       2217.04       156.49 o                         
  -1 -29 -11        616.31        592.39       203.13 o                         
  -1  29 -12        419.08        447.18       204.36 o                         
  -1 -29 -13       2055.63       2285.21       228.72 o                         
   1 -30 -13        737.88        200.84       177.39 o                         
   1 -30 -12       1750.61       1725.64       163.25 o                         
   1  30 -11       5416.64       5370.87       393.08 o                         
   1  30 -10       4718.05       5121.23       227.67 o                         
   1 -30  -9       5096.84       4858.84       155.09 o                         
   1  30  -8        380.21        420.57       117.40 o                         
   1  30  -7       1037.77        977.23       119.44 o                         
  -1  30   6        428.11        380.84       116.00 o                         
  -1  30   5        284.47        333.71       115.46 o                         
  -1  30   4         48.19        258.19       115.76 o                         
  -1  30   3        219.13        478.49       135.64 o                         
   1  30  -2        144.54        649.90       138.13 o                         
   1  30  -1        445.41        974.56       165.79 o                         
   1 -30   0       2273.34       2452.44       146.23 o                         
   1 -30   1       1933.48       1921.41       139.33 o                         
  -1  30  -2        672.97        898.48        99.07 o                         
  -1 -30  -3        876.86       1142.69       112.93 o                         
  -1 -30  -4         16.99        128.76       137.27 o                         
  -1 -30  -5        781.34        677.85       158.52 o                         
  -1 -30  -6       3275.14       3125.72       183.44 o                         
  -1 -30  -7       4559.54       4391.28       192.56 o                         
   1  30   8       6158.82       5974.55       208.40 o                         
  -1 -30  -9       4763.73       5003.61       337.63 o                         
   1  30  10        701.69        556.56       186.86 o                         
  -1  30 -11        184.66        247.55       204.97 o                         
  -1  30 -12       2704.16       2034.63       390.69 o                         
   1 -31 -11         62.79        143.51       149.60 o                         
   1  31 -10        559.83        802.30       157.02 o                         
   1  31  -9       1220.20       1147.62       160.13 o                         
   1  31  -8        798.69        860.27       122.81 o                         
  -1  31   7        807.85        665.33       122.11 o                         
  -1  31   6        275.46        349.99       119.07 o                         
   1  31  -5       1080.06       1165.24       125.45 o                         
  -1  31   4        167.56        156.64       155.92 o                         
   1 -31  -3       5215.62       5426.05       212.42 o                         
  -1  31   2       1066.24       1598.41       177.49 o                         
   1 -31  -1       8740.07       8407.96       254.55 o                         
  -1 -31   0        524.09        693.76       137.38 o                         
  -1 -31  -1       3459.20       3428.39       139.25 o                         
  -1 -31  -2       1127.73       1198.73       124.81 o                         
  -1 -31  -3         44.58        285.78       141.00 o                         
  -1 -31  -4       2095.29       2004.83       160.43 o                         
  -1 -31  -5       1597.31       1542.69       193.49 o                         
   1  31   6       1039.62        983.40       224.54 o                         
   1  31   7        382.52        599.22       224.59 o                         
   1  31   8        212.41        185.06       219.51 o                         
   1  31   9       1402.39       1338.41       201.64 o                         
  -1  31 -10        295.45        678.32       357.85 o                         
   1 -32  -8        123.58        245.08       144.86 o                         
   1  32  -7        283.18        408.71       146.48 o                         
  -1  32   6        803.60        981.29       186.09 o                         
  -1  32   5        583.01        513.06       124.19 o                         
  -1  32   4        264.11        489.26       124.24 o                         
  -1  32   3       1382.85       1189.93       147.85 o                         
  -1  32   2        208.77        646.40       172.66 o                         
   1 -32  -1         62.12        578.84       169.89 o                         
   1  32   0       1183.01       1475.10       176.75 o                         
  -1 -32  -1        905.24        996.69       125.86 o                         
  -1 -32  -2       1073.66        982.45       147.23 o                         
  -1 -32  -3        189.46        184.99       177.79 o                         
  -1  32  -4         54.32         31.22       189.60 o                         
   1  32   5         72.95        318.09       215.81 o                         
   1  32   6       2824.81       2666.35       248.21 o                         
   1  32   7        953.13        934.61       233.06 o                         
  -1  33   4        459.34        392.72       183.34 o                         
  -1  33   3        932.09        875.72       188.13 o                         
  -1  33   2       1470.43       1695.14       164.05 o                         
   1 -33  -1       1556.01       1182.60       282.72 o                         
   1 -33   0       2244.07       2083.70       188.03 o                         
  -1 -33  -1         95.75        609.35       147.06 o                         
  -1 -33  -2       2028.14       1941.08       214.79 o                         
  -1  33  -3       1555.49       1740.23       207.48 o                         
   2   0 -28        617.22        633.14       149.05 o                         
   2   0 -26       8276.11       9267.96       300.72 o                         
   2   0 -24      20889.47      26844.04       228.96 o                         
  -2   0  22       2668.72       3578.23       114.34 o                         
  -2   0  20      13412.18      16288.68       179.30 o                         
  -2   0  18       5088.90       5923.40        93.70 o                         
   2   0 -16       1586.84       1870.48        66.33 o                         
   2   0 -14          1.62         36.96        41.93 o                         
   2   0 -12      27892.52      31923.82       165.68 o                         
   2   0 -10      25689.79      27457.69       117.67 o                         
   2   0  -8       2924.22       3148.43        52.25 o                         
   2   0  -6      29983.31      30024.06       101.09 o                         
   2   0  -4     191955.56     228000.25       252.82 o                         
   2   0  -2    1508990.62    1719392.38      1329.68 o                         
   2   0   0       4479.32       5026.22        51.21 o                         
   2   0   2        766.03       1097.55        46.56 o                         
   2   0   4      15673.77      17297.28        97.82 o                         
   2   0   6        111.36        221.69        23.43 o                         
   2   0   8      22416.06      18738.13       230.02 o                         
   2   0  10     100184.12      95436.00       520.37 o                         
   2   0  12       8476.85       8672.37       188.48 o                         
  -2   0 -14      20779.99      19377.40       285.89 o                         
   2   0  16      12261.20      12134.18       176.01 o                         
   2   0  18       1580.86       1641.85       116.44 o                         
  -2   0 -20      10439.86      10274.12       190.42 o                         
  -2   0 -22        146.20         62.66        72.15 o                         
  -2   0 -24       1091.36        838.58        82.82 o                         
  -2   0 -26       9247.68      10203.04       332.06 o                         
  -2   0 -28       6987.21       7016.69       324.79 o                         
   2  -1 -29        680.72        758.53       106.48 o                         
   2  -1 -28       2097.24       2087.79       114.00 o                         
   2   1 -27        549.23        600.94       111.69 o                         
   2   1 -26        316.00        486.36       107.37 o                         
   2  -1 -25         94.05        165.00       109.63 o                         
   2   1 -24        127.85        260.72        62.91 o                         
  -2   1  23         94.83         64.83        52.58 o                         
  -2  -1  22         60.99         49.22        50.53 o                         
   2  -1 -21         87.77        126.71        48.21 o                         
   2  -1 -20        212.35        276.80        47.46 o                         
   2   1 -19       1778.68       1646.84        53.62 o                         
   2  -1 -18       2164.03       1788.02        53.16 o                         
   2   1 -17       1088.46       1111.04        44.16 o                         
  -2  -1  16       9264.29       8182.25        80.69 o                         
  -2  -1  15        109.64         87.15        34.04 o                         
   2  -1 -14       2221.38       2038.94        42.87 o                         
  -2  -1  13         11.75         -4.25        31.41 o                         
   2  -1 -12        331.03        318.83        30.22 o                         
   2  -1 -11         19.61         22.74        25.85 o                         
  -2   1  10       3015.50       2842.43        40.57 o                         
   2  -1  -9        182.56        121.07        21.73 o                         
   2   1  -8        416.74        439.36        20.41 o                         
  -2  -1   7         74.80         49.67        16.16 o                         
   2   1  -6        390.38        252.96        15.80 o                         
  -2  -1   5          1.25         16.80        29.02 o                         
  -2  -1   5         14.37         18.49        12.96 o                         
  -2  -1   4      12325.69       9891.07        60.71 o                         
   2   1  -4      12360.95      10383.90        96.50 o                         
   2  -1  -3      20068.06      17077.14        97.13 o                         
  -2  -1   3      20694.65      18668.66       112.57 o                         
   2  -1  -2       5280.92       4335.69        61.39 o                         
   2  -1   0        819.10        801.66        22.02 o                         
   2   1   0       1683.85       1308.62        34.05 o                         
   2   1   1        300.02        206.16        21.86 o                         
   2  -1   1        573.28        486.93        35.16 o                         
   2  -1   2      12108.86      11052.42        77.81 o                         
  -2   1  -3        681.44        560.55        14.15 o                         
   2  -1   3       1319.24        888.55        30.88 o                         
   2   1   4        253.45        187.89        12.20 o                         
   2  -1   4        253.51        258.29        24.30 o                         
   2   1   5        431.70        362.94        15.47 o                         
   2  -1   5        450.74        436.08        25.32 o                         
   2   1   6         31.62         11.09        50.33 o                         
   2  -1   6         35.41         38.01        20.18 o                         
  -2   1  -7          4.05         16.97        33.75 o                         
   2  -1   7         25.60         29.11        19.41 o                         
   2  -1   8       1543.38       1368.24        89.93 o                         
   2  -1   9        653.65        737.41        41.61 o                         
   2   1  10        287.72        176.93        27.48 o                         
   2  -1  11        128.84        155.58        24.60 o                         
  -2   1 -12        112.05        128.86        26.21 o                         
  -2  -1 -13        540.15        474.07        28.23 o                         
  -2  -1 -14          7.57         63.75        28.57 o                         
  -2   1 -15        530.56        440.59        33.05 o                         
  -2  -1 -16         63.79        123.26        36.53 o                         
  -2  -1 -17        212.31        256.95        40.77 o                         
  -2   1 -18        125.12        120.21        38.19 o                         
  -2  -1 -19         41.94        101.84        40.33 o                         
  -2  -1 -20        862.90        915.33        47.79 o                         
  -2  -1 -21         24.57         95.96        49.38 o                         
  -2  -1 -22         27.61         91.58        52.80 o                         
  -2  -1 -23        130.69         99.83        57.87 o                         
  -2  -1 -24         58.16         77.69        54.97 o                         
  -2  -1 -25        367.00        349.49        59.10 o                         
  -2  -1 -26         98.12        133.52        61.01 o                         
  -2   1 -27        153.75        123.94        61.64 o                         
  -2   1 -28         37.64        104.89        73.03 o                         
   2   2 -29        815.61        980.00       108.72 o                         
   2  -2 -28       2603.33       2504.83       132.66 o                         
   2   2 -27       2684.13       2803.58       179.36 o                         
   2   2 -26        604.36        825.80        96.42 o                         
   2   2 -25      13654.85      12822.78       276.38 o                         
   2   2 -24       7016.62       6652.18       117.06 o                         
  -2  -2  23       4432.42       4474.91        88.63 o                         
  -2  -2  22        417.90        350.25        53.38 o                         
  -2   2  21       4745.81       4444.12        82.05 o                         
  -2  -2  20        459.58        502.02        46.77 o                         
   2  -2 -19       3102.13       2831.69        62.16 o                         
   2   2 -18       8176.12       8090.57        82.25 o                         
   2   2 -17       5842.30       5279.97        74.28 o                         
   2   2 -16      12901.61      12687.25       104.08 o                         
   2   2 -15       1510.86       1494.21        47.11 o                         
  -2   2  14        458.31        544.63        45.53 o                         
   2   2 -13       2701.66       2343.29        50.45 o                         
  -2   2  12      24165.22      24106.59       156.93 o                         
   2  -2 -11        961.38        689.45        31.17 o                         
   2   2 -10      25520.24      24046.41       104.15 o                         
  -2  -2   9        284.04        370.80        22.17 o                         
   2   2  -8      13395.88      13070.71        59.33 o                         
  -2  -2   7      12580.62      12714.80        70.55 o                         
   2  -2  -6      13053.71      12269.63        45.01 o                         
  -2   2   5      65124.35      65164.69       287.49 o                         
  -2   2   5      67054.02      65928.27       120.33 o                         
   2  -2  -4       4151.54       3794.86        40.79 o                         
   2   2  -4       4152.60       3712.76        67.67 o                         
   2  -2  -3     144639.55     147374.59       355.06 o                         
   2   2  -3     145346.88     145569.92       316.88 o                         
   2   2  -2       6183.61       7272.45        77.43 o                         
   2  -2  -2       8971.00       9076.15       106.35 o                         
   2   2  -1     105044.52     113799.30       390.14 o                         
   2  -2  -1     110286.22     117992.38       331.53 o                         
   2   2   0     101297.41     112427.73       246.11 o                         
   2  -2   0     106732.95     118369.96       234.10 o                         
   2   2   1      54187.29      58636.50       141.26 o                         
   2  -2   2      13666.35      14831.37        62.77 o                         
   2  -2   2      21150.76      21385.65       103.23 o                         
  -2   2  -3         20.59        102.42        13.69 o                         
   2  -2   3        235.41        508.48        33.75 o                         
  -2   2  -4      37291.86      39373.61        81.68 o                         
   2   2   4      40661.73      43243.45       176.25 o                         
  -2   2  -5        463.82        394.27        22.34 o                         
   2  -2   5       1138.05       1114.29        36.37 o                         
   2   2   6        101.30        112.07        20.63 o                         
  -2  -2  -6        752.01        739.78        26.41 o                         
   2  -2   7       6562.92       6727.47        64.38 o                         
   2  -2   7       7238.52       7389.34        80.43 o                         
   2  -2   8       2435.54       2933.49       102.11 o                         
  -2  -2  -9      42826.23      43732.27       134.65 o                         
   2  -2  10       8410.94       9097.16       170.53 o                         
   2  -2  11      19829.68      21574.96       262.02 o                         
  -2  -2 -12       6505.31       6785.02       121.41 o                         
  -2   2 -13        110.81        166.48        26.44 o                         
  -2   2 -14        125.49        212.39        28.51 o                         
  -2  -2 -15       8318.01       8813.96        99.20 o                         
  -2  -2 -16       2688.71       2842.30        85.32 o                         
  -2   2 -17       8912.74       8892.48       144.89 o                         
  -2  -2 -18        404.84        376.16        38.88 o                         
  -2  -2 -19       3255.77       3271.85       119.56 o                         
   2  -2  20       1050.04        923.38        45.84 o                         
  -2   2 -21       7852.49       7196.76       220.13 o                         
  -2  -2 -22       8350.91       8295.97       240.16 o                         
  -2   2 -23       2919.85       3138.77       197.63 o                         
  -2  -2 -24      10520.96      10551.71       277.81 o                         
  -2   2 -25       6901.26       7323.33       259.85 o                         
  -2  -2 -26       1087.97       1017.33        65.58 o                         
  -2   2 -27       9436.91       9983.75       304.72 o                         
  -2  -2 -28        147.57        128.20        73.37 o                         
   2  -3 -29       1108.14       1077.99       110.54 o                         
   2   3 -28         21.55         84.57        98.27 o                         
   2   3 -27        726.70        808.02        99.37 o                         
   2   3 -26        593.18        602.22        94.51 o                         
   2  -3 -25         33.86        214.62        87.47 o                         
  -2   3  24        939.76        859.24        64.13 o                         
   2   3 -23        216.65        257.92        55.01 o                         
  -2  -3  22        547.74        441.19        50.81 o                         
  -2  -3  21        138.44        198.66        46.38 o                         
   2  -3 -20        746.31        718.50        52.28 o                         
   2  -3 -19       2298.18       2297.76        65.79 o                         
  -2  -3  18         21.06        272.08        46.37 o                         
   2   3 -17       1450.82       1377.62        59.90 o                         
  -2  -3  16        864.15        904.10        45.03 o                         
  -2   3  15        795.49        703.09        43.31 o                         
   2  -3 -14       1402.61       1406.18        43.85 o                         
   2  -3 -13        528.08        514.52        31.71 o                         
   2   3 -12        112.30        131.88        27.39 o                         
  -2   3  11        477.91        321.15        25.70 o                         
  -2  -3  10        468.40        373.09        24.76 o                         
   2   3  -9       1457.00        949.43        30.17 o                         
  -2   3   8          3.03         10.21        20.34 o                         
   2  -3  -7        271.98        173.93        18.21 o                         
  -2  -3   6       6317.59       5404.59        97.96 o                         
   2  -3  -6       6361.34       5327.22        38.50 o                         
   2  -3  -5        890.96        831.82        35.48 o                         
  -2   3   5        901.91        921.76        28.74 o                         
   2  -3  -4      31278.02      27850.74       156.56 o                         
   2  -3  -3        866.44        769.01        37.38 o                         
   2   3  -3        874.21        807.70        46.36 o                         
   2   3  -2      15775.34      12969.63       103.73 o                         
   2  -3  -2      15791.83      12833.30       127.11 o                         
   2  -3  -1       4301.54       3793.72        37.22 o                         
   2  -3  -1       4523.58       4246.56        75.11 o                         
   2   3   0       4290.82       3788.29        36.34 o                         
   2   3   0       4513.41       4061.62        39.90 o                         
   2   3   1        319.10        337.66        15.02 o                         
   2  -3   1       1135.40        753.65        36.51 o                         
   2   3   2        150.01        119.83        14.05 o                         
   2  -3   2        194.84        177.73        20.86 o                         
   2  -3   3        524.06        422.49        15.74 o                         
  -2   3  -3       2141.15       1292.14        31.43 o                         
   2  -3   4        211.66        178.31        16.07 o                         
  -2  -3  -4        257.77        220.52        26.97 o                         
   2  -3   5        845.51        737.22        29.94 o                         
  -2  -3  -5       1172.41        987.32        24.08 o                         
   2   3   6       5190.40       4778.95        50.44 o                         
  -2  -3  -6       5190.57       5242.85        60.01 o                         
   2   3   7         57.35         62.91        27.98 o                         
   2   3   7         57.35         77.74        21.53 o                         
  -2  -3  -8      11664.68      10996.45        66.57 o                         
  -2  -3  -8      11708.84      12038.61       111.26 o                         
   2  -3   9       1205.94       1091.00        53.02 o                         
   2  -3  10       4097.82       4303.78        97.04 o                         
   2  -3  11        777.21        869.67        49.51 o                         
  -2   3 -12         29.24          5.87        27.57 o                         
  -2   3 -13        557.18        457.07        36.42 o                         
  -2  -3 -14       1519.18       1544.47        80.83 o                         
  -2  -3 -15        164.28        151.09        35.82 o                         
   2   3  16        240.40        181.08        35.37 o                         
  -2  -3 -17        130.44        178.29        32.91 o                         
  -2  -3 -18        158.36        169.04        34.65 o                         
  -2  -3 -19         39.24         40.56        35.66 o                         
  -2  -3 -20         44.52        108.33        41.05 o                         
  -2   3 -21        443.45        420.36        53.28 o                         
  -2   3 -22        339.29        277.81        64.22 o                         
  -2  -3 -23         64.53         58.99        58.12 o                         
  -2  -3 -24        516.66        842.06        81.37 o                         
  -2  -3 -25        254.47        232.56        61.19 o                         
  -2   3 -26        822.81        774.93        69.22 o                         
  -2   3 -27         42.08        198.67        66.17 o                         
  -2  -3 -28        264.44        285.69        73.80 o                         
   2  -4 -28       3118.70       3430.60       211.61 o                         
   2   4 -27       1873.84       1946.39       110.27 o                         
   2  -4 -26       4329.90       4225.79       204.70 o                         
   2  -4 -25       1205.29       1432.29        99.12 o                         
  -2   4  24        994.54        990.84        65.98 o                         
  -2  -4  23       1328.46       1273.44        58.72 o                         
   2  -4 -22       1877.15       1856.02        64.27 o                         
   2  -4 -21        813.32        705.78        52.24 o                         
   2  -4 -20       5783.32       5322.99        86.71 o                         
  -2  -4  19      16412.05      15563.30       143.27 o                         
  -2   4  18      27646.96      25376.37       170.78 o                         
   2  -4 -17      22042.54      20651.64       159.68 o                         
   2  -4 -16      19205.84      18459.07       151.11 o                         
   2   4 -15       2945.99       2602.90        50.03 o                         
   2  -4 -14      13158.90      12539.49       105.60 o                         
   2  -4 -13      18373.27      18968.70       128.56 o                         
  -2  -4  12        861.31        886.99        34.46 o                         
   2  -4 -11      36164.61      36789.53       139.36 o                         
   2  -4 -10      33006.24      33060.68       132.58 o                         
  -2  -4   9      16338.81      16000.66        95.38 o                         
   2  -4  -8      10649.98       9889.39        55.10 o                         
  -2  -4   7       8068.09       8861.76       132.23 o                         
   2  -4  -7       8181.80       8318.07        54.03 o                         
  -2  -4   6         70.33        122.66        54.44 o                         
   2  -4  -6       1525.52       1398.70        28.62 o                         
  -2   4   5       4445.20       5000.77        73.49 o                         
   2  -4  -5       5332.25       5288.15        51.25 o                         
   2  -4  -4       4874.91       5164.87        93.77 o                         
   2  -4  -4       5751.25       6070.94        86.33 o                         
   2  -4  -3      19582.96      19312.92        87.29 o                         
   2   4  -3      21496.11      21747.07       136.66 o                         
  -2  -4   2        486.30        792.80        26.46 o                         
   2  -4  -2        880.50       1165.29        61.44 o                         
   2   4  -1        731.05        899.74        24.58 o                         
   2  -4  -1       1095.74       1328.09        56.91 o                         
   2   4   0       7047.97       6668.02        47.18 o                         
   2  -4   0       7085.78       6450.67        50.92 o                         
   2  -4   1       7618.22       7411.29        42.97 o                         
   2  -4   1       7643.39       7618.58        82.28 o                         
   2   4   2      36971.80      36419.69       131.43 o                         
   2  -4   2      37985.11      35877.91       191.94 o                         
   2   4   3      16935.55      16750.25        59.85 o                         
   2   4   3      17187.80      16826.01       106.33 o                         
   2   4   4      17142.53      16252.11        90.34 o                         
   2   4   4      17372.55      15807.78       119.68 o                         
   2   4   5      28122.13      29499.99       107.00 o                         
   2   4   5      28125.77      29110.37       175.10 o                         
   2  -4   6       2197.67       1960.61        48.64 o                         
   2   4   6       2615.17       2505.43        42.90 o                         
   2  -4   7      17014.19      19403.53       138.01 o                         
  -2  -4  -7      17519.69      20045.90       173.80 o                         
   2  -4   8       9065.27      11063.13       106.23 o                         
  -2  -4  -8       9886.44      11383.44       125.25 o                         
   2  -4   9       1909.96       2436.59        77.86 o                         
   2   4  10       3471.16       3635.57        67.59 o                         
   2   4  11      12377.28      13922.50       156.13 o                         
  -2   4 -12       2083.73       2571.11        39.38 o                         
  -2  -4 -13      18655.77      19899.41       183.59 o                         
  -2  -4 -14       2088.69       2265.16        56.68 o                         
  -2  -4 -15       1617.88       1907.91        42.36 o                         
  -2  -4 -16       1833.33       1981.57        47.80 o                         
  -2  -4 -17       3590.52       3689.58        67.46 o                         
  -2  -4 -18       6173.63       6301.20        84.51 o                         
  -2  -4 -19        301.09        312.72        39.48 o                         
  -2  -4 -20       8840.72       9389.61       113.59 o                         
  -2  -4 -21       6717.62       6336.41       123.65 o                         
  -2   4 -22      21888.34      22745.18       269.26 o                         
  -2   4 -23      12026.24      10800.25       198.37 o                         
  -2  -4 -24      18359.77      16551.75       241.35 o                         
  -2   4 -25       7220.10       7551.23       262.41 o                         
  -2   4 -26      12740.98      11273.50       216.64 o                         
  -2   4 -27        824.12        650.32        82.95 o                         
   2  -5 -28         21.87         48.15        98.86 o                         
   2   5 -27         16.68        104.50        95.23 o                         
   2   5 -26         45.25        122.48        91.62 o                         
   2   5 -25       1596.74       1491.15        89.08 o                         
   2  -5 -24         19.93        114.82        66.65 o                         
  -2   5  23       4906.76       4519.25        92.79 o                         
   2  -5 -22         20.09        151.98        51.56 o                         
  -2  -5  21       2232.82       2066.99        71.75 o                         
  -2  -5  20        378.17        539.72        51.83 o                         
  -2   5  19         86.04        247.26        47.94 o                         
  -2  -5  18       3109.08       2893.79        61.53 o                         
  -2  -5  17        501.04        544.64        49.75 o                         
   2   5 -16       1046.37        948.07        42.72 o                         
   2  -5 -15         40.36         54.38        33.50 o                         
   2   5 -14        154.27        170.94        33.09 o                         
  -2   5  13        466.22        485.15        32.92 o                         
  -2  -5  12        124.64         76.36        30.79 o                         
  -2  -5  11         14.04          0.74        28.94 o                         
  -2   5  10        476.57        423.67        33.17 o                         
  -2   5   9        205.47        172.27        26.63 o                         
  -2  -5   8        929.59        782.34        31.61 o                         
   2  -5  -7        261.66        261.13        40.84 o                         
   2  -5  -7        317.06        237.89        29.89 o                         
  -2  -5   6       8427.59       7592.16       132.24 o                         
  -2  -5   6       8428.28       7398.64        59.06 o                         
  -2  -5   5       3047.14       2659.03        59.76 o                         
   2   5  -5       3048.62       2643.50        49.78 o                         
  -2  -5   4      14393.42      12172.59       109.13 o                         
   2   5  -4      14393.44      12912.86       113.16 o                         
   2  -5  -3       4375.83       3445.06        56.35 o                         
  -2  -5   2      10630.79       9780.62        87.07 o                         
   2  -5  -2      10798.75      10118.51        97.85 o                         
  -2  -5   1       4154.70       3490.40        37.46 o                         
   2  -5  -1       4214.30       3650.34        78.91 o                         
   2   5   0       1151.47       1034.45        21.74 o                         
   2  -5   0       1366.45       1086.82        48.66 o                         
   2   5   1       3245.73       2853.80        40.90 o                         
   2  -5   1       3795.84       3331.15        45.29 o                         
   2   5   2         21.47         29.15        15.32 o                         
   2  -5   2        247.90        165.45        23.86 o                         
   2  -5   3          0.40         13.60        13.55 o                         
   2  -5   3        745.19        456.87        27.06 o                         
   2   5   4         28.60         -5.91        26.86 o                         
   2   5   4        186.27        134.64        24.48 o                         
   2   5   5         13.37         25.75        25.92 o                         
  -2  -5  -5        449.46        271.68        25.90 o                         
   2  -5   6       1070.71        909.60        38.22 o                         
   2  -5   6       1084.25       1019.93        43.61 o                         
   2  -5   7        613.42        542.57        50.00 o                         
   2   5   7        659.88        593.53        34.67 o                         
   2  -5   8         72.82         34.15        44.00 o                         
  -2   5  -8         83.26         18.43        29.35 o                         
   2  -5   9       2291.98       1974.11        61.98 o                         
   2   5   9       2310.50       2066.45        68.58 o                         
  -2   5 -10         62.46        111.26        22.57 o                         
  -2  -5 -11       1256.13       1031.36        49.43 o                         
  -2   5 -12        261.30        192.64        27.93 o                         
  -2   5 -13        355.90        336.18        34.65 o                         
  -2   5 -14        224.33        209.20        31.40 o                         
  -2  -5 -15        513.97        532.46        34.60 o                         
  -2   5 -16         99.93         81.86        34.47 o                         
   2  -5  17       1916.57       1785.64        69.79 o                         
   2  -5  18          5.24         45.84        38.16 o                         
  -2  -5 -19        358.24        302.99        40.04 o                         
  -2  -5 -20        594.60        484.67        43.06 o                         
  -2  -5 -21        125.22        140.52        52.97 o                         
  -2  -5 -22        289.96        240.01        55.16 o                         
  -2  -5 -23        257.81        538.99        71.14 o                         
  -2   5 -24        136.29         51.64        58.56 o                         
  -2  -5 -25        139.96        157.47        59.96 o                         
  -2  -5 -26        168.16        243.73        65.62 o                         
  -2   5 -27        232.65        210.94        72.91 o                         
   2  -6 -28       1487.72       1405.30       100.60 o                         
   2   6 -27       1934.65       2000.38        92.33 o                         
  -2   6  26        592.79        630.68        79.64 o                         
   2   6 -25        460.02        520.13        75.87 o                         
  -2   6  24       1962.93       2015.35        83.58 o                         
   2  -6 -23       1901.12       2025.45        92.97 o                         
   2  -6 -22       7506.91       6759.42       142.52 o                         
  -2  -6  21       2395.79       2396.96        81.28 o                         
  -2  -6  20      11692.59      10905.12       107.97 o                         
   2  -6 -19      11496.41      11816.33       128.00 o                         
   2  -6 -18       2798.36       2522.88        64.14 o                         
   2  -6 -17      26261.44      25486.58       192.61 o                         
   2   6 -16        416.71        404.79        42.76 o                         
   2  -6 -15      11986.71      11570.85       103.77 o                         
  -2   6  14        106.92        124.31        34.60 o                         
  -2  -6  13         96.44        151.78        31.09 o                         
  -2   6  12      16582.14      18690.84       141.45 o                         
  -2   6  11      12953.96      12084.25       103.92 o                         
  -2   6  10       1267.01       1403.86        33.71 o                         
  -2   6   9      31412.40      31063.95       146.52 o                         
   2  -6  -8       1149.75       1288.34        35.01 o                         
   2  -6  -7       3353.44       3377.58        99.80 o                         
   2   6  -7       3960.93       3879.76        42.62 o                         
   2  -6  -6        328.10        564.94        48.04 o                         
   2   6  -6       2652.29       2491.78        54.72 o                         
   2  -6  -5        408.59        627.85        32.74 o                         
   2   6  -5        444.13        730.28        56.58 o                         
   2  -6  -4      19989.87      21219.21       125.31 o                         
   2   6  -4      23104.86      23832.52       151.98 o                         
   2  -6  -3         90.58        150.04        37.31 o                         
   2   6  -3        127.38        346.43        48.26 o                         
  -2  -6   2       8166.46       8261.53        89.37 o                         
   2  -6  -2       9857.78      10478.97       106.21 o                         
  -2  -6   1       7136.93       7387.46        76.88 o                         
   2   6  -1       8842.37       8514.56        86.61 o                         
  -2  -6   0      32958.28      35426.91       161.65 o                         
   2   6   1      32685.24      32819.96       185.65 o                         
   2  -6   1      33107.77      32802.43       123.24 o                         
   2  -6   2        711.14        675.81        26.86 o                         
   2  -6   2        715.83        703.74        25.63 o                         
   2  -6   3      60198.53      59658.68       139.00 o                         
   2   6   3      61232.91      60634.77       205.00 o                         
   2  -6   4        686.74        645.03        22.71 o                         
   2  -6   4        707.88        845.64        42.37 o                         
   2  -6   5      44916.00      43424.67       186.55 o                         
   2  -6   5      44932.97      42972.30       245.65 o                         
   2  -6   6      11740.36      12541.54       100.84 o                         
   2   6   6      11913.91      12882.34        95.61 o                         
   2  -6   7         86.44        109.47        49.65 o                         
   2   6   7        145.69        361.48        31.57 o                         
   2   6   8      54848.67      60819.95       202.15 o                         
   2  -6   9       6464.52       6055.22        98.82 o                         
  -2  -6  -9       6512.78       5972.16        66.19 o                         
   2   6  10        736.38        815.36        31.57 o                         
  -2  -6 -11      12814.28      12608.47        98.35 o                         
   2  -6  12        406.21        626.74        29.85 o                         
   2   6  13       2060.97       2188.69        66.83 o                         
   2  -6  14       5033.26       4964.78        77.08 o                         
   2   6  15       7140.63       7487.62       102.10 o                         
   2  -6  16      14592.81      15747.81       146.04 o                         
   2   6  17       3016.11       3256.64       110.73 o                         
  -2  -6 -18       2889.18       2830.28        67.01 o                         
  -2   6 -19        660.12        708.26        46.80 o                         
  -2  -6 -20       1062.35       1248.48        71.72 o                         
  -2  -6 -21      15532.71      16644.20       230.14 o                         
  -2  -6 -22        372.70        434.31        58.36 o                         
  -2   6 -23      28085.12      28660.75       407.86 o                         
  -2  -6 -24       1395.23       1275.81        63.79 o                         
  -2  -6 -25      11220.85      11432.01       233.66 o                         
  -2   6 -26        116.85        134.42        65.79 o                         
  -2  -6 -27       1792.24       1724.88       143.80 o                         
   2   7 -28          5.89        -43.05        82.55 o                         
   2  -7 -27         17.13         81.34        79.55 o                         
   2  -7 -26        755.18        827.56        81.44 o                         
  -2   7  25       2028.32       2185.52        95.32 o                         
   2  -7 -24        917.35        930.24        77.03 o                         
  -2   7  23       2996.51       2887.22        98.11 o                         
   2  -7 -22       2444.00       2501.96        71.03 o                         
  -2  -7  21        365.68        384.72        50.01 o                         
   2   7 -20       3040.65       2814.58        68.11 o                         
  -2   7  19       3494.68       3422.99        68.81 o                         
  -2   7  18       1910.08       1833.63        60.75 o                         
   2  -7 -17       4047.37       3801.01        72.47 o                         
  -2  -7  16        697.78        678.74        43.25 o                         
  -2  -7  15       1111.02        980.02        43.10 o                         
  -2  -7  14         64.92         19.14        36.44 o                         
  -2  -7  13       1055.68       1136.69        39.14 o                         
  -2   7  12        189.41        109.96        32.08 o                         
   2  -7 -11        925.34        816.47        39.06 o                         
  -2  -7  10         77.88         77.91        33.08 o                         
  -2  -7   9        188.94        169.81        32.47 o                         
   2  -7  -8        128.98        123.78        31.87 o                         
  -2  -7   7       4001.19       3463.93        56.67 o                         
  -2  -7   6       1050.20       1014.49        52.55 o                         
   2  -7  -6       1056.20       1145.50        61.33 o                         
   2  -7  -5       4012.25       3168.34        64.79 o                         
   2   7  -5       4043.43       3706.31        82.17 o                         
   2  -7  -4        452.11        454.93        43.68 o                         
   2   7  -4        468.43        543.04        43.04 o                         
   2  -7  -3       3058.23       2610.80       111.81 o                         
   2  -7  -3       3129.42       2534.89        63.09 o                         
  -2  -7   2        111.33         98.06        33.60 o                         
  -2  -7   1        983.07        740.20        27.16 o                         
  -2  -7   0       1113.07        952.75        29.46 o                         
   2   7   0       1163.94        909.46        94.95 o                         
   2   7   1        687.98        531.54        21.94 o                         
  -2  -7  -1        691.90        651.09        54.76 o                         
   2   7   2       1375.62       1166.28        38.30 o                         
   2  -7   2       1533.89       1343.77        40.33 o                         
   2   7   3        315.20        287.75        18.18 o                         
   2  -7   3        338.59        388.26        36.57 o                         
   2  -7   4        602.36        519.51        25.35 o                         
   2   7   4        809.97        729.20        38.43 o                         
   2  -7   5        115.62        108.57        42.81 o                         
   2  -7   5        169.97        114.49        36.08 o                         
   2  -7   6       2089.72       2073.18        59.19 o                         
   2   7   6       2291.18       2396.11        45.87 o                         
   2  -7   7        731.23        815.93        46.09 o                         
  -2  -7  -7        735.94        943.31        36.84 o                         
   2  -7   8        122.59         89.51        54.79 o                         
   2   7   8        132.04         30.75        33.26 o                         
  -2  -7  -9        368.31        272.04        23.65 o                         
  -2  -7 -10         49.85         46.54        24.67 o                         
  -2  -7 -11        125.04         81.59        19.87 o                         
  -2   7 -12        817.45        807.60        40.95 o                         
  -2   7 -13         12.40          7.91        29.09 o                         
  -2  -7 -14        523.67        471.46        34.17 o                         
   2  -7  15         40.01         80.84        34.12 o                         
  -2   7 -16        210.36        249.50        37.10 o                         
   2   7  17        127.65         88.66        37.00 o                         
  -2   7 -18       1268.86       1177.51        51.62 o                         
  -2  -7 -19        198.50        207.09        42.20 o                         
  -2  -7 -20        920.92        922.34        59.91 o                         
  -2   7 -21        340.62        224.99        73.46 o                         
  -2   7 -22        391.74        220.34        58.43 o                         
  -2   7 -23         49.86        126.48        59.88 o                         
  -2   7 -24        207.89        149.51        67.91 o                         
  -2   7 -25         45.54         45.06        61.18 o                         
  -2   7 -26        219.52        209.97        63.06 o                         
  -2   7 -27          8.18         33.86        71.22 o                         
   2  -8 -28       1010.78       1118.92        91.25 o                         
   2   8 -27       1219.79       1062.54        87.80 o                         
  -2   8  26        520.33        543.24        86.42 o                         
  -2   8  25       8864.10       9362.20       166.88 o                         
   2   8 -24       1849.71       2004.09        85.30 o                         
   2  -8 -23      11947.60      11597.16       139.78 o                         
   2   8 -22       1584.47       1695.69        60.87 o                         
  -2  -8  21       5347.26       5480.21        96.39 o                         
  -2  -8  20        756.08        942.76        52.80 o                         
   2  -8 -19        339.57        487.74        47.45 o                         
   2  -8 -18       9560.46       9511.53       105.74 o                         
  -2   8  17       2384.28       2463.41        62.69 o                         
  -2  -8  16       5134.67       5026.89        77.97 o                         
  -2   8  15         20.18         38.59        40.63 o                         
  -2  -8  14       5186.72       4854.02        77.38 o                         
   2   8 -13        951.54        781.83        37.22 o                         
  -2  -8  12       5013.52       5536.83        67.88 o                         
  -2  -8  11      16346.03      15650.89        94.70 o                         
  -2   8  10       3785.75       3242.18        56.37 o                         
  -2   8   9      10265.00       9629.28        87.50 o                         
  -2  -8   8      23478.06      23294.52       135.03 o                         
  -2   8   7       1515.93       1483.89        44.81 o                         
   2  -8  -6      10623.18      11106.67       142.37 o                         
   2  -8  -6      10949.07      11231.34       111.42 o                         
   2  -8  -5      18778.77      18455.80       138.79 o                         
   2   8  -5      21646.00      19945.14       154.10 o                         
   2  -8  -4       4598.83       4790.87        68.22 o                         
   2  -8  -4       4603.34       4835.97       108.41 o                         
   2  -8  -3      28936.83      27052.26       172.42 o                         
  -2  -8   2       1634.20       1550.95        54.77 o                         
   2   8  -2       1994.79       2072.35        67.54 o                         
  -2  -8   1      20715.80      21085.45       166.51 o                         
  -2  -8   1      21656.02      21128.09       103.81 o                         
   2   8   0      18170.10      18126.02       141.16 o                         
   2   8   0      19242.05      19472.83       129.08 o                         
   2   8   1       6968.49       7238.75        73.12 o                         
   2   8   1       7053.06       7388.60       107.01 o                         
   2   8   2      40153.64      40554.49       281.92 o                         
   2   8   2      41543.46      41227.29       206.73 o                         
   2   8   3         87.11        116.87        20.18 o                         
   2  -8   3        325.08        429.29        39.69 o                         
   2  -8   4      56382.50      61134.77       214.86 o                         
   2  -8   5       6298.11       7010.24        97.27 o                         
   2  -8   5       6847.81       7340.66        98.00 o                         
   2  -8   6      12389.56      12801.47       120.77 o                         
   2   8   6      12434.83      12975.25        88.21 o                         
   2  -8   7        368.58        330.17        62.01 o                         
   2   8   7       1582.49       1594.97        46.01 o                         
   2   8   8      10259.58      10589.59        83.74 o                         
   2  -8   9      26866.38      26950.99       216.56 o                         
  -2  -8  -9      26990.38      26562.75       153.18 o                         
   2   8  10       1773.59       1876.56        42.39 o                         
   2  -8  11      13324.43      13612.15        90.75 o                         
   2  -8  12        479.32        567.97        32.11 o                         
   2  -8  13        270.38        239.88        27.01 o                         
   2   8  14        142.62        260.91        32.85 o                         
   2  -8  15      11353.67      12301.23       154.91 o                         
  -2  -8 -16       5193.97       5160.85       100.56 o                         
   2   8  17      25825.91      28437.57       228.09 o                         
  -2   8 -18        205.27        231.41        40.71 o                         
   2   8  19       4485.53       4980.76       100.17 o                         
  -2  -8 -20       2717.25       3004.50       157.23 o                         
  -2  -8 -21       2470.84       2337.41       156.04 o                         
  -2  -8 -22       5901.90       5856.20       172.37 o                         
  -2  -8 -23       3721.66       4118.48       162.69 o                         
  -2  -8 -24       8572.91       8916.11       207.66 o                         
  -2   8 -25         98.25         88.29        65.54 o                         
  -2   8 -26       2143.97       2123.80       128.71 o                         
  -2   8 -27       1720.82       1466.98       130.00 o                         
   2  -9 -28        182.98        241.54        96.80 o                         
   2  -9 -27        161.74        155.26        84.88 o                         
   2  -9 -26        276.75        258.85        84.57 o                         
   2  -9 -25         53.11        256.51        81.96 o                         
   2  -9 -24       1082.91       1157.53        85.19 o                         
  -2   9  23         14.99        240.16        64.41 o                         
   2  -9 -22       1157.59       1168.72        66.67 o                         
  -2  -9  21        602.64        634.17        55.28 o                         
  -2   9  20        922.12        924.09        54.96 o                         
  -2   9  19       6029.94       5609.66        98.90 o                         
  -2   9  18         94.72        150.65        49.23 o                         
  -2   9  17       4026.34       3590.80        77.61 o                         
  -2  -9  16       1214.61       1263.63        51.18 o                         
  -2  -9  15        355.54        297.52        43.14 o                         
  -2  -9  14        510.71        551.87        40.59 o                         
  -2  -9  13       1378.62       1428.26        49.58 o                         
  -2   9  12          3.12         23.55        36.53 o                         
  -2  -9  11       3521.31       3598.69        57.06 o                         
   2  -9 -10         12.60         16.36        37.02 o                         
   2  -9  -9       1267.63       1189.88        44.12 o                         
   2  -9  -8         47.61         14.49        39.36 o                         
   2  -9  -7         95.54         55.60        42.21 o                         
   2  -9  -6        344.20        258.79        62.91 o                         
   2  -9  -6        454.95        431.25        50.57 o                         
   2  -9  -5       1001.93        788.06        72.61 o                         
   2  -9  -5       1061.66        975.34        54.80 o                         
   2  -9  -4        147.31        110.86        63.31 o                         
  -2  -9   4        263.80        243.92        39.06 o                         
   2   9  -3        639.55        595.45        43.32 o                         
   2  -9  -2         80.22         48.92        98.93 o                         
   2   9  -2        101.35         73.80        42.41 o                         
   2   9  -1         13.36         -4.90        47.06 o                         
   2   9  -1         14.94         52.81        45.11 o                         
  -2  -9   0         30.41         18.56        58.01 o                         
   2   9   0         31.10         52.88        34.73 o                         
   2  -9   1        408.42        372.36        36.79 o                         
  -2  -9  -1        412.56        468.47        40.47 o                         
   2  -9   2        731.01        627.66        44.33 o                         
   2  -9   2        762.14        654.37        33.58 o                         
   2  -9   3       2251.35       2188.98        34.51 o                         
   2  -9   3       2258.97       2403.09        50.95 o                         
   2   9   4       1154.28        928.88        25.92 o                         
  -2  -9  -4       1206.13        994.25        51.55 o                         
   2   9   5       2140.16       2139.48        45.37 o                         
  -2  -9  -5       2157.97       2278.09        55.63 o                         
   2  -9   6       1816.76       1378.49        62.03 o                         
   2   9   6       1816.82       1558.24        50.79 o                         
   2  -9   7        665.94        793.60        73.41 o                         
   2   9   7        666.62        708.34        37.16 o                         
   2   9   8       2094.95       1750.81        97.52 o                         
   2   9   8       2154.93       1999.96        48.42 o                         
   2  -9   9         21.11        -60.25        60.25 o                         
  -2  -9  -9         21.70         39.53        38.47 o                         
   2   9  10        585.27        600.92        30.29 o                         
  -2  -9 -11          9.10          8.71        29.26 o                         
   2   9  12        570.80        476.71        33.52 o                         
  -2  -9 -13         74.19         58.26        26.38 o                         
  -2   9 -14         21.39         18.59        28.07 o                         
   2  -9  15        415.10        492.29        33.75 o                         
   2   9  16        255.65        133.17        38.13 o                         
  -2   9 -17         34.54        167.78        49.17 o                         
  -2  -9 -18       1342.75       1133.06        54.50 o                         
  -2   9 -19        301.76        328.93        49.19 o                         
  -2  -9 -20       1174.87       1011.43        60.83 o                         
  -2  -9 -21       1561.38       1452.98        94.44 o                         
  -2  -9 -22        204.07        230.10        60.28 o                         
  -2   9 -23        596.79        384.51        69.04 o                         
  -2   9 -24         77.57         40.76        61.41 o                         
  -2   9 -25         42.71         97.93        65.64 o                         
  -2   9 -26        213.38        107.13        78.42 o                         
  -2   9 -27         81.25         80.55        79.83 o                         
  -2  10  27        157.75        295.25        88.96 o                         
   2  10 -26       7097.02       6682.32       152.80 o                         
  -2  10  25       9957.24       9623.48       166.67 o                         
  -2  10  24      12430.50      12128.31       175.51 o                         
  -2  10  23       7650.98       7688.67       133.68 o                         
  -2  10  22        568.07        722.68        64.76 o                         
  -2  10  21       8292.03       7919.05       102.64 o                         
   2 -10 -20        178.41        314.17        52.41 o                         
   2 -10 -19        833.20        871.00        53.92 o                         
  -2  10  18       3852.28       3982.03        84.65 o                         
   2 -10 -17        930.91        800.94        50.30 o                         
   2 -10 -16       3688.08       3733.92        66.95 o                         
   2  10 -15        553.14        690.85        43.88 o                         
   2 -10 -14        159.30        235.36        46.25 o                         
  -2  10  13       5646.77       5681.89        77.90 o                         
   2  10 -12       3088.31       2862.81        57.66 o                         
  -2  10  11       3328.36       3263.65        58.75 o                         
   2  10 -10        498.71        567.48        42.42 o                         
  -2  10   9       1971.74       2138.91        52.48 o                         
   2 -10  -8        305.03        474.32        42.73 o                         
   2 -10  -7       3018.74       2736.73        68.91 o                         
   2 -10  -6       7322.79       6962.74       115.61 o                         
   2 -10  -5      13333.63      13160.21       185.07 o                         
   2 -10  -5      13392.04      13260.96       107.87 o                         
   2 -10  -4      20845.87      19990.02       282.34 o                         
   2  10  -4      20859.25      20135.13       153.35 o                         
   2  10  -3      25042.78      23924.16       128.39 o                         
   2  10  -2      36464.14      36346.27       171.93 o                         
   2  10  -1      27910.18      28284.20       283.68 o                         
   2  10  -1      27910.18      28758.07       183.62 o                         
   2 -10   1      13758.75      13293.65       231.60 o                         
   2 -10   1      14168.41      14308.08        72.63 o                         
   2 -10   2        685.43        819.12        35.21 o                         
   2  10   2       1979.44       1948.68        55.92 o                         
   2 -10   3        258.51        332.54        35.34 o                         
  -2 -10  -3       1337.19       1295.07        51.71 o                         
   2 -10   4       1128.74       1384.10        32.26 o                         
  -2 -10  -4       1818.70       2017.54        55.89 o                         
   2 -10   5       2186.69       2480.72        34.25 o                         
   2 -10   5       2559.75       3122.02        92.25 o                         
   2 -10   6       7990.24       9030.98       158.28 o                         
   2  10   6       8125.05       8940.87        88.30 o                         
   2  10   7       4143.64       4642.55        69.01 o                         
   2 -10   8      11807.24      11405.60       164.82 o                         
   2  10   8      11877.68      11866.24        92.76 o                         
   2 -10   9       8727.30       9029.54       149.24 o                         
   2 -10   9       8729.74       8560.81       107.19 o                         
   2 -10  10      15943.77      15702.11       187.07 o                         
  -2 -10 -10      16073.25      16029.48       127.00 o                         
  -2 -10 -11      14339.50      14600.65       107.64 o                         
  -2 -10 -12       4327.77       4214.42        67.18 o                         
  -2  10 -13         40.73         38.52        24.27 o                         
   2  10  14       3200.17       3418.14        82.15 o                         
  -2 -10 -15       5198.65       5300.67       104.17 o                         
  -2 -10 -16       9315.14       9556.00       137.96 o                         
   2  10  17      16794.15      17199.96       153.52 o                         
   2 -10  18       3691.80       4012.50       100.47 o                         
  -2 -10 -19       2778.08       3245.68       154.83 o                         
  -2 -10 -20       5941.70       5755.65       183.90 o                         
  -2 -10 -21       1036.22       1035.37        63.48 o                         
  -2 -10 -22        577.10        578.87        66.43 o                         
  -2 -10 -23       2062.23       1891.99       120.22 o                         
  -2  10 -24        588.31        479.58        65.64 o                         
  -2  10 -25        388.61        365.26        67.30 o                         
  -2 -10 -26        351.95        309.47        81.28 o                         
   2 -11 -27        211.27        341.55        90.59 o                         
   2 -11 -26         79.18        132.00        84.53 o                         
  -2  11  25        345.49        435.86        85.70 o                         
   2 -11 -24         56.69        247.77        87.55 o                         
   2 -11 -23         71.72        181.96        82.66 o                         
  -2  11  22         62.30         87.70        60.85 o                         
   2 -11 -21        417.33        478.65        58.81 o                         
   2 -11 -20         72.45        209.29        50.41 o                         
   2 -11 -19       3703.49       3392.73        74.85 o                         
  -2 -11  18       2141.90       2050.33        64.10 o                         
  -2 -11  17       1352.93       1275.01        53.99 o                         
   2 -11 -16       2886.73       2882.84        71.00 o                         
   2 -11 -15        544.56        541.26        49.73 o                         
  -2 -11  14        240.85        216.03        47.65 o                         
  -2  11  13       2995.49       2909.87        62.51 o                         
  -2 -11  12       1156.98       1018.99        46.83 o                         
  -2 -11  11       1589.58       1683.61        61.16 o                         
  -2 -11  10       8026.91       7258.92        91.09 o                         
   2 -11  -9         73.62        164.24        48.70 o                         
   2 -11  -8       7699.66       6802.80        73.39 o                         
   2 -11  -7       1493.72       1215.87        54.64 o                         
   2 -11  -6       1507.07       1264.21        49.14 o                         
   2 -11  -5       3498.06       2951.79       117.06 o                         
  -2 -11   5       3686.66       3749.50        86.96 o                         
   2  11  -4         52.93        142.63        47.44 o                         
   2  11  -3        681.05        573.11        47.56 o                         
   2 -11  -2         35.20         -7.77        55.64 o                         
   2  11  -2         56.87          0.28        54.37 o                         
  -2 -11   1         87.71         84.29        42.43 o                         
   2 -11   0        411.92        348.86        35.08 o                         
   2 -11   1        420.79        472.21        33.24 o                         
   2  11   2        842.21        605.62        41.35 o                         
  -2 -11  -2        875.20        720.24        37.44 o                         
   2 -11   3        238.93        228.65        40.24 o                         
   2  11   3        241.03        262.27        32.74 o                         
   2 -11   4       3644.31       3083.60        50.88 o                         
  -2 -11  -4       3825.30       3423.88        53.97 o                         
   2 -11   5       2125.05       1995.99        59.23 o                         
   2  11   5       2197.34       2166.97        55.66 o                         
   2 -11   6       3950.75       3570.67        45.12 o                         
   2  11   6       4017.43       3903.56        77.91 o                         
   2  11   7       3061.03       2749.93        61.15 o                         
   2 -11   8        629.70        617.53        79.02 o                         
   2  11   8        631.81        614.69        42.85 o                         
  -2 -11  -9       2187.19       1853.16        62.39 o                         
   2 -11  10         19.77        -30.67        65.84 o                         
   2  11  10        101.97         11.80        34.94 o                         
  -2  11 -11        988.05        981.58        44.40 o                         
   2  11  12        449.39        359.03        35.46 o                         
  -2 -11 -13        365.40        286.73        36.15 o                         
  -2  11 -14       1001.79        851.98        50.32 o                         
  -2  11 -15        185.31        178.21        32.40 o                         
  -2  11 -16        765.12        644.12        37.24 o                         
   2  11  17       1130.97       1003.63        62.43 o                         
  -2  11 -18        250.95        194.49        37.27 o                         
  -2  11 -19        186.17        233.59        45.68 o                         
   2  11  20        355.28        347.14        47.19 o                         
  -2 -11 -21        814.25        709.25        54.85 o                         
   2  11  22         50.69         89.64        50.86 o                         
  -2  11 -23         61.37         42.25        50.33 o                         
  -2  11 -24        693.32        491.94        59.81 o                         
   2  11  25        132.80         87.72        55.95 o                         
  -2  11 -26        187.33        159.38        83.34 o                         
   2 -12 -27       3672.70       3535.49       157.99 o                         
  -2  12  26       3530.59       3682.87       140.90 o                         
   2 -12 -25       4076.74       3776.60       136.81 o                         
   2 -12 -24      11747.17      10791.42       173.30 o                         
   2 -12 -23       3238.24       3269.19       138.76 o                         
  -2 -12  22       4822.71       4781.65       106.63 o                         
   2 -12 -21        403.91        365.38        62.90 o                         
  -2  12  20       2612.09       2312.76        72.02 o                         
   2 -12 -19       8294.72       7545.80       109.04 o                         
  -2 -12  18        189.14        294.88        50.77 o                         
   2 -12 -17       3407.61       3325.62        71.11 o                         
   2 -12 -16        330.87        372.12        46.99 o                         
  -2 -12  15       1803.62       1811.61        63.67 o                         
   2 -12 -14       3026.09       3182.98        73.11 o                         
   2 -12 -13        215.43        187.73        48.47 o                         
  -2 -12  12       5815.03       5635.81        81.38 o                         
  -2  12  11        709.34        866.47        50.04 o                         
  -2 -12  10      12123.70      11513.68       112.36 o                         
   2  12  -9       7192.02       7286.64       105.24 o                         
  -2 -12   8        202.57        374.11        48.83 o                         
  -2 -12   7         66.86        316.24        45.92 o                         
   2  12  -6      12086.59      11970.83       116.53 o                         
   2 -12  -5        336.24        694.48        91.49 o                         
   2  12  -5        355.63        746.89        54.15 o                         
   2  12  -4      26262.26      24240.19       146.41 o                         
  -2  12   3       5710.98       5999.19        93.76 o                         
  -2 -12   2      61837.42      61540.38       259.76 o                         
  -2 -12   1       8556.25       8431.27       184.18 o                         
  -2 -12   1       8560.45       9385.50       125.86 o                         
   2 -12   0        523.83        541.01        41.11 o                         
   2  12   1       4680.83       4096.15        81.79 o                         
   2 -12   2        626.18        682.32        32.62 o                         
   2 -12   3      12646.85      12433.49       115.82 o                         
   2 -12   3      13971.93      13288.46       119.08 o                         
   2 -12   4        374.62        496.46        34.15 o                         
   2  12   4        392.01        569.34        45.79 o                         
   2 -12   5      23700.63      24994.32       278.28 o                         
   2  12   5      24262.48      23192.22       207.38 o                         
   2 -12   6         97.71        217.29        31.98 o                         
  -2  12  -6        100.91        213.68        49.37 o                         
   2 -12   7       3021.30       3092.88        43.79 o                         
   2  12   7       3023.72       3201.56        71.98 o                         
   2 -12   8      13909.93      13280.88        70.03 o                         
   2 -12   8      14244.84      14567.81       123.30 o                         
  -2 -12  -9       1851.98       1821.46        65.14 o                         
  -2 -12 -10      10492.61      10576.15       110.20 o                         
  -2 -12 -11       3173.62       3230.12        59.85 o                         
  -2 -12 -12        123.57        148.34        36.63 o                         
   2  12  13       5059.16       5460.83        94.25 o                         
  -2 -12 -14      11283.32      11397.57       110.51 o                         
   2  12  15       5906.44       5558.73       114.86 o                         
   2  12  16      14349.99      14665.04       138.97 o                         
   2  12  17         41.05         53.93        36.10 o                         
  -2 -12 -18      10333.14      10339.49       147.65 o                         
  -2 -12 -19       7535.43       7304.38       166.26 o                         
  -2 -12 -20       6388.82       6209.92       163.29 o                         
  -2 -12 -21       8946.34       9236.55       186.84 o                         
  -2  12 -22        469.89        471.55        52.94 o                         
  -2 -12 -23       9420.95       9768.91       197.62 o                         
  -2  12 -24        591.46        455.63        54.91 o                         
  -2 -12 -25       5383.99       5575.36       223.18 o                         
  -2 -12 -26        232.83        118.84       120.22 o                         
   2 -13 -26        659.07        813.68        94.85 o                         
   2 -13 -25        835.12        820.79        97.63 o                         
   2  13 -24       1732.42       1696.58       101.49 o                         
   2 -13 -23         51.80         -2.69        85.29 o                         
   2 -13 -22        386.81        304.20        76.25 o                         
  -2 -13  21         55.22         80.60        62.07 o                         
  -2  13  20        144.22        181.95        64.38 o                         
   2 -13 -19        515.67        547.52        53.92 o                         
   2 -13 -18        131.11        238.01        52.15 o                         
   2 -13 -17         32.27         55.25        47.94 o                         
   2 -13 -16        392.43        369.49        54.42 o                         
   2 -13 -15       1806.46       1801.08        63.46 o                         
   2 -13 -14        422.15        326.03        51.18 o                         
  -2 -13  13       1506.99       1446.39        58.02 o                         
  -2 -13  12       5737.97       5263.75        82.53 o                         
   2 -13 -11        118.66        178.18        48.36 o                         
  -2 -13  10       6513.39       6086.29       113.87 o                         
   2 -13  -9       4635.68       4279.66        75.65 o                         
   2  13  -8       3720.03       3465.34        74.68 o                         
   2 -13  -7      12335.25      11163.30       115.90 o                         
   2 -13  -6        239.85        355.92        56.72 o                         
   2  13  -5       8619.01       7951.73        96.85 o                         
  -2  13   4       4004.09       3890.01        78.68 o                         
   2  13  -3       2352.66       2360.56        70.38 o                         
  -2  13   2       2456.24       2507.34        67.35 o                         
   2 -13  -1        247.67        324.47        38.85 o                         
   2 -13   0        167.83        197.52        35.92 o                         
  -2 -13  -1        462.23        404.23        34.07 o                         
  -2 -13  -2       1484.48       1553.97        41.64 o                         
   2 -13   3       4047.43       3821.42        51.24 o                         
  -2 -13  -4        675.50        584.41        33.82 o                         
   2 -13   5       4351.15       3823.04        67.26 o                         
   2  13   5       4351.88       4035.23        62.13 o                         
   2 -13   6          6.38         35.84        38.80 o                         
   2  13   6        644.65        500.33        44.16 o                         
   2  13   7       3048.01       2824.55        64.44 o                         
   2 -13   8       1019.91       1135.11        96.29 o                         
   2  13   8       1257.05       1082.35        52.42 o                         
   2 -13   9       1219.23        996.95        35.04 o                         
   2  13   9       1552.99       1275.10        51.16 o                         
  -2 -13 -10        778.94        635.59        51.02 o                         
  -2  13 -11       1211.77       1167.36        52.57 o                         
   2  13  12        411.00        386.31        40.12 o                         
   2  13  13       2837.44       2824.35        66.56 o                         
   2  13  14        121.78        138.52        40.02 o                         
  -2 -13 -15       1107.69       1029.45        53.72 o                         
  -2  13 -16        569.42        444.07        38.84 o                         
  -2  13 -17         88.16         71.14        35.62 o                         
  -2  13 -18         27.24        168.05        42.52 o                         
  -2 -13 -19        187.90        224.21        44.46 o                         
  -2  13 -20        169.09        178.27        47.14 o                         
  -2  13 -21        125.74        220.67        49.29 o                         
  -2 -13 -22         35.63         73.68        50.55 o                         
  -2  13 -23        215.75        422.12        76.54 o                         
  -2  13 -24        128.81        110.90        53.71 o                         
  -2 -13 -25        474.84        453.17       135.55 o                         
   2  14 -26       4017.25       3973.66       137.08 o                         
   2 -14 -25       5464.63       4974.28       144.29 o                         
  -2  14  24        786.83        760.83        96.33 o                         
  -2  14  23       2541.27       2778.64       136.79 o                         
  -2  14  22       1593.08       1470.51        95.02 o                         
   2  14 -21       1665.93       1724.23        87.73 o                         
  -2 -14  20       2047.09       1892.04        80.22 o                         
   2 -14 -19       1397.60       1216.90        59.03 o                         
   2 -14 -18      10887.59      10658.52       122.68 o                         
   2 -14 -17        744.77        818.88        59.84 o                         
   2 -14 -16      22793.67      21964.23       197.70 o                         
   2  14 -15        622.73        677.19        60.20 o                         
   2 -14 -14       2519.29       2496.94        71.81 o                         
   2 -14 -13       2162.44       2093.76        79.58 o                         
   2 -14 -12       4193.22       4226.87        79.11 o                         
  -2 -14  11       3271.39       3456.03        84.79 o                         
   2  14 -10      18775.27      18544.18       151.10 o                         
  -2 -14   9          2.87        146.91        52.28 o                         
   2 -14  -8      16065.80      16528.90       127.22 o                         
   2 -14  -7       1664.47       1786.54        62.16 o                         
   2 -14  -6       1711.83       2113.50       122.31 o                         
  -2 -14   6       1796.56       2133.44        90.44 o                         
   2 -14  -5       4437.39       4543.69       158.68 o                         
  -2 -14   5       7667.20       7250.22       122.62 o                         
   2 -14  -4       1293.41       1610.69        66.49 o                         
   2 -14  -3       9020.52       8615.66       144.44 o                         
   2 -14  -2        377.50        705.02        53.78 o                         
  -2 -14   1       2090.06       1787.14        63.85 o                         
   2  14   0      31651.87      32093.69       137.28 o                         
  -2 -14  -1         51.19        224.98        59.49 o                         
   2 -14   2      62619.46      67328.20       519.84 o                         
  -2 -14  -2      62918.27      63639.07       194.07 o                         
  -2 -14  -3        361.12        616.63        48.66 o                         
  -2 -14  -4      62646.26      64289.00       198.96 o                         
   2 -14   5       1726.28       1912.95        50.18 o                         
   2  14   6      12782.52      12673.31        84.08 o                         
   2  14   7       2323.49       2455.33        71.66 o                         
   2  14   8         11.59         92.63        32.62 o                         
  -2 -14  -9       2986.49       3052.13        69.72 o                         
  -2 -14 -10       5190.07       5314.54        94.55 o                         
   2 -14  11        341.52        494.22        53.15 o                         
  -2 -14 -12       6982.20       6796.58        91.23 o                         
   2 -14  13        202.23        328.48        43.02 o                         
   2  14  14         36.73        172.43        41.65 o                         
  -2 -14 -15       5387.67       5069.17        85.83 o                         
  -2 -14 -16       1521.72       1773.04        69.19 o                         
  -2 -14 -17       3503.38       3613.91        97.19 o                         
   2  14  18        331.90        200.43        40.76 o                         
  -2 -14 -19       3008.72       2775.86       110.56 o                         
   2  14  20       2647.36       2857.89       141.49 o                         
  -2 -14 -21       3622.61       3419.14       147.77 o                         
  -2 -14 -22      22698.16      22598.00       326.87 o                         
  -2  14 -23       1570.07       1557.51       110.71 o                         
  -2 -14 -24      16810.60      17543.84       317.06 o                         
  -2 -14 -25       2785.58       2873.50       199.04 o                         
   2  15 -26       3104.88       3078.32       191.82 o                         
   2 -15 -25        301.64        430.29        97.88 o                         
   2 -15 -24       2199.02       2196.70       108.38 o                         
   2  15 -23       1552.95       1627.26       101.52 o                         
   2 -15 -22        935.16        946.35        92.20 o                         
   2 -15 -21       3080.98       2999.76       132.74 o                         
  -2 -15  20        188.70        219.82        63.25 o                         
  -2 -15  19        741.60        812.48        69.31 o                         
   2 -15 -18        293.66        321.10        56.00 o                         
  -2 -15  17         69.55        134.04        60.80 o                         
  -2  15  16        170.53        122.64        58.83 o                         
   2 -15 -15         49.34        129.20        58.36 o                         
   2  15 -14        156.81        141.40        53.37 o                         
  -2 -15  13         25.05         40.47        53.79 o                         
   2 -15 -12       2990.69       2918.09        87.37 o                         
   2 -15 -11       1769.79       1770.15        73.40 o                         
   2  15 -10       1012.73        896.88        58.60 o                         
   2 -15  -9       9945.08       9461.93       117.78 o                         
  -2 -15   8        274.28        308.27        50.62 o                         
   2 -15  -7       6715.09       6321.18        94.88 o                         
   2 -15  -6       2947.55       2698.95        92.21 o                         
   2 -15  -5        709.66        637.42       112.67 o                         
  -2  15   5        710.41        704.02        60.77 o                         
  -2  15   4       8199.96       7959.35        89.38 o                         
  -2  15   3        201.06        226.14        53.72 o                         
  -2  15   2       2032.17       1969.43        59.62 o                         
  -2 -15   1       1897.81       1809.65        56.15 o                         
   2  15   0         98.72        104.65        36.50 o                         
  -2 -15  -1        752.78        664.37        39.22 o                         
  -2 -15  -2        616.15        499.44        41.16 o                         
  -2 -15  -3        477.82        299.91        36.48 o                         
  -2 -15  -4         51.31        -36.44        36.44 o                         
   2 -15   5       1176.10       1206.47       112.14 o                         
   2  15   5       1325.47       1217.05        43.53 o                         
   2 -15   6       1066.82        855.86        39.23 o                         
   2 -15   7        326.04        326.89        37.78 o                         
   2  15   8       1325.14       1224.68        60.45 o                         
   2  15   9        218.70        236.85        34.07 o                         
   2  15  10         95.67         48.52        32.94 o                         
  -2  15 -11        178.01        145.09        53.27 o                         
  -2 -15 -12          4.30         13.86        52.88 o                         
   2  15  13         54.42         32.70        42.36 o                         
  -2 -15 -14        828.01        822.77        47.85 o                         
   2  15  15        826.05        845.64        49.22 o                         
  -2 -15 -16        794.01        701.84        52.16 o                         
  -2 -15 -17         69.06         30.42        32.34 o                         
  -2 -15 -18        648.90        396.02        36.95 o                         
  -2 -15 -19        131.39         78.13        36.84 o                         
  -2 -15 -20        286.39        193.18        38.43 o                         
  -2 -15 -21        284.83        162.66        40.32 o                         
  -2  15 -22        290.50         41.09        40.67 o                         
  -2  15 -23        448.25        177.18        50.74 o                         
  -2 -15 -24        548.54        540.26       136.85 o                         
   2 -16 -25       2455.73       2561.02       147.04 o                         
   2 -16 -24        920.81        866.76       101.15 o                         
   2 -16 -23       3520.54       3547.97       116.75 o                         
   2 -16 -22       1398.16       1656.41       113.44 o                         
   2 -16 -21       4111.94       4105.86       184.03 o                         
  -2 -16  20        386.23        598.09        72.42 o                         
  -2  16  19       9389.67       8943.94       169.42 o                         
   2 -16 -18       3015.87       3092.04       117.60 o                         
   2 -16 -17       5464.55       5576.41       115.04 o                         
  -2  16  16         62.81        124.09        60.83 o                         
   2 -16 -15       2802.08       2836.09        97.07 o                         
  -2 -16  14        163.13        174.83        53.48 o                         
   2 -16 -13        110.60        160.56        52.77 o                         
   2  16 -12        116.62         72.49        52.84 o                         
   2 -16 -11       4235.24       4025.75       113.07 o                         
   2 -16 -10      11529.64      11059.52       138.24 o                         
  -2 -16   9      18204.67      18272.86       139.33 o                         
   2 -16  -8       6686.31       6871.80       103.29 o                         
  -2 -16   7        191.11        714.21        62.54 o                         
   2 -16  -6       1836.34       1810.61        69.61 o                         
  -2  16   5       3852.90       4161.48        89.91 o                         
   2 -16  -4       3160.35       2877.97       119.90 o                         
   2 -16  -3       3882.15       4118.65        76.11 o                         
  -2 -16   2       2613.74       2759.68        84.91 o                         
  -2 -16   1      21841.57      22692.22       182.53 o                         
   2  16   0       7136.84       8027.01       105.76 o                         
  -2 -16  -1      50220.77      50852.46       242.30 o                         
  -2 -16  -2      17596.75      17074.41       130.22 o                         
  -2 -16  -3      36570.11      36589.39       139.01 o                         
   2 -16   4      25350.12      25705.63       140.56 o                         
   2  16   5      31628.65      31229.70       147.91 o                         
   2  16   6       3408.85       3792.23        54.65 o                         
   2  16   7        588.90        756.65        43.79 o                         
  -2 -16  -8       2860.17       2657.10        79.66 o                         
   2  16   9        713.95        658.42        41.02 o                         
   2  16  10        273.86        324.17        36.80 o                         
   2 -16  11        224.57        222.02        36.93 o                         
  -2 -16 -12       1916.73       1980.00        75.03 o                         
  -2 -16 -13        180.01        266.94        55.52 o                         
   2  16  14        341.16        414.46        49.30 o                         
  -2  16 -15        213.06        335.51        51.49 o                         
   2  16  16       3390.31       3581.46        89.90 o                         
   2  16  17        344.34        338.49        63.20 o                         
  -2 -16 -18       1681.68       1742.62        97.10 o                         
  -2 -16 -19       4172.88       3981.51       127.29 o                         
  -2  16 -20        462.59        403.95        63.79 o                         
  -2 -16 -21       8400.55       8205.12       194.54 o                         
  -2 -16 -22       2115.68       1666.01        95.02 o                         
  -2 -16 -23      15961.80      15091.60       289.78 o                         
  -2 -16 -24       1237.51       1141.50       117.74 o                         
   2  17 -25        702.94        491.11       159.00 o                         
  -2  17  24          5.08         71.63        94.78 o                         
   2 -17 -23       2658.87       2508.37       128.58 o                         
   2 -17 -22        383.74        437.11       106.10 o                         
  -2  17  21       2740.21       2571.54       122.38 o                         
  -2 -17  20       2442.24       2463.51       100.59 o                         
  -2 -17  19        240.26         82.27        76.60 o                         
  -2 -17  18        856.70        773.17        83.12 o                         
  -2  17  17        853.85        835.74        76.58 o                         
  -2  17  16         74.14         54.49        58.05 o                         
   2  17 -15        480.42        454.72        61.71 o                         
  -2 -17  14         21.71         54.84        54.44 o                         
   2  17 -13         81.24         82.05        54.48 o                         
   2  17 -12        453.62        329.30        57.72 o                         
   2  17 -11         52.67        203.24        56.33 o                         
  -2 -17  10        875.41        753.46        54.56 o                         
  -2 -17   9       1986.46       1726.60        68.85 o                         
   2 -17  -8       3108.73       3164.60        73.13 o                         
   2  17  -7        469.30        467.33        58.70 o                         
   2 -17  -6       1633.82       1466.02        64.21 o                         
   2 -17  -5       1805.51       1897.25        63.96 o                         
   2 -17  -4        356.51        374.24        65.33 o                         
  -2  17   3       4510.43       4471.87        90.52 o                         
  -2  17   2        589.96        539.59        55.18 o                         
  -2 -17   1       3818.36       3639.91        62.83 o                         
  -2 -17   0       4467.36       4272.92        77.22 o                         
   2  17   1       1782.51       1827.46        51.45 o                         
   2  17   2       6409.82       6280.40        77.75 o                         
  -2 -17  -3        460.35        467.09        44.50 o                         
   2  17   4       2094.32       2102.06        50.57 o                         
   2  17   5       3576.58       3297.85        56.98 o                         
   2  17   6        386.97        338.29        41.52 o                         
   2  17   7       1941.03       1824.40        52.35 o                         
   2 -17   8        117.46         61.71        43.02 o                         
   2  17   9        913.44        962.76        62.01 o                         
   2  17  10         32.52         42.84        37.96 o                         
   2 -17  11       1013.68       1085.32        64.85 o                         
  -2  17 -12        932.48       1049.02        64.99 o                         
  -2 -17 -13        284.42        268.25        65.32 o                         
  -2 -17 -14       3494.20       3353.33        86.26 o                         
   2 -17  15        109.84        134.68        50.66 o                         
   2  17  16        408.79        361.64        58.39 o                         
  -2 -17 -17        805.57        621.17        68.72 o                         
  -2 -17 -18        285.78        350.44        67.10 o                         
   2  17  19       2098.52       1997.83       104.32 o                         
   2  17  20        533.18        411.43        70.58 o                         
  -2 -17 -21        293.13        292.38        66.58 o                         
  -2 -17 -22        831.72        784.90        70.99 o                         
  -2 -17 -23         69.21          3.33       108.93 o                         
   2 -18 -24       5714.27       5450.86       171.88 o                         
   2  18 -23       1038.26       1099.73       116.88 o                         
  -2  18  22      10116.06       9842.71       256.43 o                         
  -2  18  21       1563.89       1480.88       116.61 o                         
  -2 -18  20       5953.58       5891.92       172.80 o                         
  -2 -18  19       5763.39       6045.92       123.44 o                         
  -2  18  18       1605.44       1615.31        82.64 o                         
  -2  18  17      11818.50      11315.69       154.39 o                         
   2  18 -16        269.08        298.83        73.31 o                         
   2 -18 -15       2134.39       2083.84        89.62 o                         
   2  18 -14        122.09        112.23        58.07 o                         
   2  18 -13        346.71        440.04        58.92 o                         
   2 -18 -12        833.68        879.29        60.44 o                         
   2 -18 -11         55.34        154.66        57.16 o                         
   2 -18 -10       3153.10       3058.80        77.07 o                         
   2 -18  -9      15550.09      15241.22       153.07 o                         
   2  18  -8        995.81       1139.33        69.89 o                         
   2 -18  -7       5133.45       5463.62       102.94 o                         
   2 -18  -6      12900.53      12308.95       198.16 o                         
   2 -18  -5       7917.21       8018.79       135.26 o                         
  -2  18   4      27387.50      27794.35       208.73 o                         
  -2  18   3       5782.98       5660.40       133.83 o                         
  -2  18   2      22495.89      22424.68       166.96 o                         
   2 -18  -1       1621.11       2414.41        78.88 o                         
  -2 -18   0      30856.86      32001.88       169.27 o                         
  -2 -18  -1       2282.15       2673.19        86.15 o                         
  -2 -18  -2      16394.64      16407.13       107.76 o                         
  -2 -18  -3      10717.55      10897.74       101.06 o                         
   2  18   4       1533.83       1917.83        51.69 o                         
   2  18   5      16701.26      15873.12        97.26 o                         
   2  18   6       2975.83       3152.77        66.09 o                         
   2 -18   7      13067.21      12721.04       114.73 o                         
  -2 -18  -8      11100.21      11075.84       121.10 o                         
   2  18   9       1186.01       1135.74        69.24 o                         
   2  18  10        529.46        669.26        44.66 o                         
   2  18  11       1671.93       1553.50        67.57 o                         
  -2 -18 -12       1148.27       1136.91        69.17 o                         
   2 -18  13       1493.32       1353.00        71.75 o                         
   2  18  14        648.42        706.40        70.64 o                         
  -2 -18 -15       4193.33       4253.51       116.68 o                         
   2 -18  16       8240.50       8309.69       136.16 o                         
  -2 -18 -17      14920.51      13532.63       182.72 o                         
  -2 -18 -18       7963.60       7581.22       178.61 o                         
   2  18  19        443.68        525.06        75.22 o                         
   2  18  20       3387.82       3285.16       157.46 o                         
   2  18  21       1001.27        882.80        72.11 o                         
  -2 -18 -22        708.73        531.52        73.55 o                         
  -2 -18 -23       2858.36       3005.71       153.51 o                         
   2  19 -23        500.03        657.62       124.38 o                         
   2 -19 -22        224.51        332.80       108.30 o                         
   2  19 -21        115.27        378.70       105.56 o                         
  -2 -19  20       1458.50       1438.92        97.66 o                         
   2  19 -19        857.40        902.22        81.72 o                         
   2  19 -18        333.64        325.46        78.60 o                         
   2  19 -17       2284.65       2278.09        92.09 o                         
   2  19 -16        412.26        566.09        77.57 o                         
   2  19 -15       1123.76       1138.85        81.03 o                         
  -2 -19  14       1465.81       1531.62        69.38 o                         
   2 -19 -13         37.93         66.89        56.11 o                         
   2 -19 -12        615.44        553.24        58.13 o                         
   2 -19 -11          8.22         72.41        54.23 o                         
   2 -19 -10       2507.78       2428.95        73.05 o                         
   2 -19  -9        896.67        839.36        58.64 o                         
   2 -19  -8        405.91        458.81        61.89 o                         
   2 -19  -7       1138.55        966.80        67.14 o                         
   2 -19  -6       1378.35       1261.57        67.53 o                         
  -2  19   5         71.15         81.82        58.58 o                         
   2 -19  -4        393.44        226.65        63.01 o                         
  -2  19   3        242.43        178.73        56.86 o                         
  -2  19   2       1935.94       1807.51        59.68 o                         
  -2 -19   1        329.24        335.92        50.32 o                         
   2  19   0       3688.48       3725.00        72.24 o                         
  -2 -19  -1       2891.58       2942.40        76.76 o                         
  -2 -19  -2       2901.02       2822.35        70.62 o                         
  -2 -19  -3       5825.97       5773.35        80.76 o                         
   2  19   4        598.71        668.98        47.24 o                         
   2 -19   5       5051.64       4948.71        70.95 o                         
   2  19   6       7865.82       7773.83        83.51 o                         
   2  19   7       2654.72       2747.73        64.76 o                         
  -2 -19  -8       1295.15       1167.57        72.94 o                         
   2  19   9        378.37        311.77        48.96 o                         
   2 -19  10         90.15         82.24        46.09 o                         
   2  19  11        243.73        286.11        44.17 o                         
   2 -19  12        196.21        219.26        44.36 o                         
  -2 -19 -13        126.20        134.96        64.45 o                         
   2  19  14        335.37        403.45        74.65 o                         
   2  19  15        536.84        524.70        76.98 o                         
  -2 -19 -16        119.02        102.57        76.50 o                         
  -2 -19 -17        317.70        203.98        74.33 o                         
  -2 -19 -18       3632.32       3469.93       135.01 o                         
  -2 -19 -19        286.43        265.17        71.93 o                         
  -2  19 -20       2044.69       2006.12       111.33 o                         
  -2 -19 -21         52.44         73.87        71.25 o                         
  -2 -19 -22        240.68        158.03        93.12 o                         
   2  20 -23       9409.85       8639.22       245.99 o                         
   2  20 -22         67.86        -21.86       110.48 o                         
   2 -20 -21       7574.65       7524.43       282.39 o                         
   2 -20 -20        864.60        900.67       111.51 o                         
  -2 -20  19         45.83         90.60       104.87 o                         
   2  20 -18       1585.60       1676.04        91.01 o                         
   2  20 -17        163.61        175.36        77.81 o                         
   2  20 -16        677.99        748.06        87.07 o                         
   2  20 -15          3.76        279.22        74.98 o                         
   2 -20 -14        109.64        202.54        71.06 o                         
   2 -20 -13        388.32        525.25        61.84 o                         
   2 -20 -12        797.97        920.24        63.80 o                         
   2 -20 -11       3527.61       3626.92        88.89 o                         
   2 -20 -10       3006.63       2995.10        81.37 o                         
  -2 -20   9       3003.78       3125.02       100.55 o                         
   2 -20  -8       3026.90       3207.38        90.25 o                         
   2 -20  -7       9826.41       9670.06       129.72 o                         
   2 -20  -6       4180.31       4366.50        93.66 o                         
  -2  20   5      10327.49      10235.05       131.20 o                         
  -2  20   4        640.92        893.03        71.53 o                         
   2 -20  -3      23325.60      22880.15       191.37 o                         
  -2  20   2        712.71        699.34        72.19 o                         
   2  20  -1      13277.92      13329.86       126.26 o                         
  -2 -20   0        690.78       1163.70        64.48 o                         
  -2 -20  -1        795.44        964.09        57.64 o                         
  -2 -20  -2       3682.80       3910.81        76.19 o                         
   2 -20   3       1246.17       1258.75        56.93 o                         
   2 -20   4       1724.79       1775.81        55.25 o                         
   2 -20   5        313.52        583.85        48.12 o                         
  -2 -20  -6        878.80       1034.58        53.72 o                         
   2 -20   7      10276.29      10496.06       148.92 o                         
  -2 -20  -8        468.27        581.74        53.47 o                         
   2  20   9      11698.22      11682.20       102.51 o                         
   2  20  10       1483.80       1444.80        77.91 o                         
   2  20  11       4072.71       3958.63        67.03 o                         
  -2 -20 -12        757.33        658.04        48.73 o                         
   2  20  13       1210.66       1124.17        83.43 o                         
  -2 -20 -14          8.26         19.59        75.41 o                         
  -2 -20 -15      11288.97      11817.08       191.41 o                         
  -2 -20 -16        467.86        557.57        81.39 o                         
  -2 -20 -17      21313.85      20637.03       293.41 o                         
  -2  20 -18        698.66        881.32       102.38 o                         
  -2 -20 -19       5114.84       4652.18       179.97 o                         
  -2 -20 -20        546.73        627.41       109.87 o                         
  -2 -20 -21         96.97        152.39       105.50 o                         
  -2 -20 -22        551.70        751.37       161.09 o                         
   2 -21 -22        133.87        421.47       128.44 o                         
   2 -21 -21        104.83         29.80       106.80 o                         
   2 -21 -20        324.26        356.18       105.45 o                         
   2 -21 -19        286.20        423.10       118.01 o                         
   2 -21 -18        211.91        138.51        92.31 o                         
  -2 -21  17        147.55        213.91        91.58 o                         
  -2 -21  16       3245.00       3281.29       130.97 o                         
   2  21 -15         85.21         53.21        77.14 o                         
  -2 -21  14       3310.41       3338.84       117.13 o                         
   2 -21 -13       2938.72       2953.06       103.15 o                         
   2  21 -12        887.45        920.03        72.72 o                         
   2 -21 -11       5601.54       5654.79       133.30 o                         
   2 -21 -10        112.61        135.30        59.34 o                         
   2 -21  -9       2636.38       2518.81        83.62 o                         
  -2 -21   8       1340.94       1320.21        72.67 o                         
   2 -21  -7        432.29        393.39        62.38 o                         
  -2  21   6        917.90        890.79        69.70 o                         
  -2  21   5        547.98        481.66        66.61 o                         
   2 -21  -4        109.33         97.20        55.13 o                         
  -2  21   3         67.47         17.41        51.81 o                         
  -2  21   2        233.63        211.64        52.71 o                         
  -2 -21   1        592.46        558.15        57.57 o                         
  -2 -21   0        273.58        316.13        56.05 o                         
   2 -21   1       2124.53       2143.38        70.58 o                         
  -2 -21  -2        802.20        980.34        57.44 o                         
  -2 -21  -3       1806.29       1714.35        60.83 o                         
  -2 -21  -4       3294.49       3293.21        71.55 o                         
   2 -21   5         66.85        149.03        47.15 o                         
   2  21   6       8210.10       8187.31        97.95 o                         
   2 -21   7        560.17        532.18        59.69 o                         
   2 -21   8       3550.73       3526.73        75.05 o                         
   2  21   9       2009.90       1927.92        78.45 o                         
   2  21  10        559.20        458.59        55.75 o                         
   2  21  11        282.49        209.36        50.11 o                         
  -2 -21 -12       1626.69       1494.62        93.54 o                         
   2 -21  13        262.97        153.24        51.67 o                         
   2 -21  14        684.90        705.71        81.95 o                         
   2  21  15        206.46        205.97        94.42 o                         
   2  21  16         19.96         43.79        96.19 o                         
  -2 -21 -17        712.11        551.55       102.19 o                         
  -2 -21 -18       1028.34        878.72       105.57 o                         
  -2 -21 -19        907.82        762.88       105.37 o                         
  -2 -21 -20       1902.19       1706.56       124.70 o                         
  -2 -21 -21        748.25        786.67       144.83 o                         
   2 -22 -21        179.78        207.21       110.75 o                         
   2 -22 -20       1254.71       1188.46       119.53 o                         
   2 -22 -19        505.09        600.00       123.00 o                         
   2 -22 -18        447.42        547.01       120.89 o                         
  -2 -22  17       5115.93       4620.54       143.39 o                         
  -2 -22  16        683.00        718.66        97.23 o                         
   2  22 -15       1129.45       1308.87        84.81 o                         
   2 -22 -14        823.60       1180.37        82.77 o                         
   2 -22 -13        310.24        451.36        76.15 o                         
  -2 -22  12        331.03        676.22        77.64 o                         
   2 -22 -11       8422.88       8414.01       114.12 o                         
   2 -22 -10        223.10        571.41        70.99 o                         
   2 -22  -9      11040.85      10517.48       160.53 o                         
   2 -22  -8         80.55        282.10        67.85 o                         
   2 -22  -7       5875.01       5860.66       100.13 o                         
   2 -22  -6       1914.29       1887.59        78.46 o                         
  -2  22   5        303.65        344.31        61.85 o                         
  -2  22   4       3309.65       3312.28        81.79 o                         
  -2 -22   3       3632.61       3409.15        99.16 o                         
  -2  22   2       3941.86       3815.51        86.66 o                         
  -2 -22   1        655.93        770.13        61.61 o                         
   2 -22   0       1843.62       1726.84        64.63 o                         
  -2 -22  -1       2247.15       2065.63        68.20 o                         
  -2 -22  -2        489.03        570.76        57.38 o                         
  -2 -22  -3      11074.56      10834.66       114.62 o                         
   2 -22   4        182.07        422.73        53.24 o                         
   2 -22   5      11685.91      10979.22        97.17 o                         
   2  22   6       7317.19       7731.75       102.39 o                         
  -2 -22  -7        439.80        698.05        59.48 o                         
   2 -22   8      10580.56      10971.37       117.36 o                         
   2  22   9       3677.46       3566.14        82.34 o                         
   2  22  10       6381.51       6418.43       125.34 o                         
   2 -22  11       2514.06       2504.62        70.49 o                         
  -2 -22 -12         19.62         84.10        56.05 o                         
  -2 -22 -13         69.35        173.81       102.18 o                         
  -2 -22 -14       4021.55       3955.96       155.45 o                         
   2  22  15       3966.33       3675.22       175.85 o                         
   2  22  16      12516.52      12138.32       201.82 o                         
  -2 -22 -17        682.55        612.82       113.44 o                         
  -2 -22 -18       6268.76       5926.65       259.88 o                         
   2  22  19        148.46        152.13        97.44 o                         
  -2 -22 -20       2337.98       1961.74       129.86 o                         
   2 -23 -20        326.60        423.13       116.43 o                         
   2 -23 -19         10.48         10.75       142.01 o                         
   2 -23 -18        124.88        235.19       122.68 o                         
   2  23 -17         90.86        177.74       115.53 o                         
   2  23 -16        668.07        819.09       126.02 o                         
  -2 -23  15       1730.66       1676.64       101.62 o                         
   2 -23 -14        177.34        274.24        88.52 o                         
   2 -23 -13       2795.08       2886.74        96.10 o                         
  -2 -23  12        426.77        551.57        79.04 o                         
  -2 -23  11       2938.89       3052.42       103.72 o                         
   2 -23 -10       4705.61       4755.95       132.03 o                         
   2 -23  -9        219.21        287.26        69.42 o                         
   2 -23  -8       3037.37       3303.73       107.85 o                         
   2 -23  -7         78.76        163.55        68.39 o                         
  -2  23   6       1984.51       2035.71        70.24 o                         
  -2  23   5        100.40        174.96        58.81 o                         
  -2  23   4        843.49        860.20        65.63 o                         
  -2  23   3         62.03        140.41        56.45 o                         
  -2  23   2        274.00        272.22        57.08 o                         
   2  23  -1        120.98        108.21        58.61 o                         
   2 -23   0        204.27        153.67        56.93 o                         
  -2 -23  -1        385.86        302.08        60.20 o                         
  -2 -23  -2        280.42        236.65        58.22 o                         
  -2 -23  -3        205.46        153.04        55.67 o                         
   2 -23   4         14.18         26.88        52.71 o                         
  -2 -23  -5        650.19        610.04        54.45 o                         
  -2 -23  -6        138.83        138.48        57.40 o                         
   2 -23   7       1770.93       1741.25        71.17 o                         
  -2 -23  -8        369.15        246.63        60.40 o                         
   2  23   9        925.32        937.18        68.00 o                         
   2  23  10        912.29        875.90        71.78 o                         
  -2 -23 -11        298.28        260.55        66.38 o                         
  -2 -23 -12       4293.30       4540.01       161.15 o                         
  -2 -23 -13        767.35        819.00       112.61 o                         
  -2 -23 -14       4084.33       4223.93       160.45 o                         
  -2 -23 -15        720.77        645.21       116.41 o                         
  -2 -23 -16        154.38         15.19       106.22 o                         
   2  23  17         23.01        139.20       101.93 o                         
   2  23  18         40.92         79.85       101.56 o                         
  -2 -23 -19        742.02        451.75       115.68 o                         
   2  24 -19        137.76        135.77       125.46 o                         
   2 -24 -18       4617.00       4509.01       310.34 o                         
   2 -24 -17       9656.69       9415.56       242.22 o                         
   2 -24 -16       1747.85       1400.79       137.77 o                         
   2 -24 -15       3486.60       3667.24       167.52 o                         
   2 -24 -14        345.75        481.42       112.47 o                         
   2  24 -13        138.15        187.53        89.14 o                         
   2 -24 -12        337.03        483.28        90.05 o                         
   2  24 -11       6483.08       5722.13       123.40 o                         
   2  24 -10       1897.22       1987.81        98.79 o                         
   2  24  -9       1541.98       1875.98        89.26 o                         
   2 -24  -8       1076.62       1217.11        72.99 o                         
  -2  24   7       1017.51       1384.57        72.95 o                         
  -2  24   6        898.47        949.59        68.49 o                         
  -2  24   5       2457.64       2306.62        86.23 o                         
   2 -24  -4       1469.04       1609.63        71.42 o                         
  -2 -24   3        205.52        204.09        60.41 o                         
  -2  24   2       1203.98        997.51        66.95 o                         
  -2  24   1       2184.41       2151.17        69.69 o                         
   2 -24   0       1010.82       1182.82        77.09 o                         
   2 -24   1      17742.99      16575.44       143.01 o                         
  -2 -24  -2       3012.57       3474.09        97.23 o                         
  -2 -24  -3      10037.32      10397.36       111.10 o                         
   2 -24   4       2385.88       2733.56        82.74 o                         
  -2 -24  -5      10497.42      10826.94       117.56 o                         
   2  24   6         70.79        247.52        64.78 o                         
   2 -24   7      12944.59      12949.08       150.65 o                         
   2  24   8       3843.31       3741.66       109.09 o                         
  -2 -24  -9        804.99        708.07        78.37 o                         
   2  24  10       2010.28       1882.75        80.67 o                         
   2  24  11        860.55        853.14       110.07 o                         
  -2 -24 -12        712.52        870.96       117.11 o                         
  -2 -24 -13       1552.87       1754.66       127.28 o                         
  -2 -24 -14        309.31        602.60       113.46 o                         
  -2 -24 -15        906.66       1080.89       120.98 o                         
  -2 -24 -16       2378.75       2290.68       132.57 o                         
  -2 -24 -17        344.80        165.24       161.72 o                         
  -2 -24 -18        267.97        234.97       142.08 o                         
   2 -25 -18         86.21        283.73       129.18 o                         
   2 -25 -17        449.80        554.45       132.75 o                         
   2 -25 -16        282.46        235.41       126.51 o                         
   2 -25 -15        349.51        528.38       116.62 o                         
   2 -25 -14        310.78         44.51       103.56 o                         
   2 -25 -13        742.83        667.05       116.87 o                         
   2 -25 -12        179.49         48.54       109.45 o                         
   2 -25 -11         17.42         66.86       123.49 o                         
  -2 -25  10       1161.40       1094.84       108.67 o                         
   2 -25  -9       1932.38       1975.58       101.86 o                         
   2 -25  -8        853.86        889.88        83.43 o                         
  -2  25   7       5243.72       5498.07       120.58 o                         
  -2  25   6        251.99        420.92        67.31 o                         
  -2  25   5       2321.19       2377.77        92.18 o                         
   2  25  -4        580.56        780.23        69.12 o                         
  -2  25   3         60.23        112.15        69.82 o                         
  -2  25   2       1440.79       1382.71        79.35 o                         
  -2  25   1        852.04        829.98        68.21 o                         
  -2 -25   0       1642.67       1625.19        79.88 o                         
   2  25   1       2108.65       2087.88        82.70 o                         
   2  25   2         46.65        101.39        65.02 o                         
  -2 -25  -3        167.79        112.71        67.63 o                         
   2 -25   4        277.81        249.51        63.57 o                         
  -2 -25  -5        595.15        501.12        63.58 o                         
  -2 -25  -6        372.71        238.15        71.91 o                         
   2 -25   7        806.01        771.75        85.75 o                         
   2  25   8        164.07        191.09        76.83 o                         
   2  25   9        291.71         88.37        99.44 o                         
  -2 -25 -10         24.20         55.26       103.57 o                         
   2  25  11       2111.76       2068.33       124.21 o                         
  -2 -25 -12        386.97        600.14       102.18 o                         
  -2 -25 -13       5999.82       5771.23       180.84 o                         
  -2 -25 -14       1232.35       1203.46       153.59 o                         
  -2 -25 -15       2556.47       2607.25       171.91 o                         
  -2 -25 -16         30.14        -13.19       142.91 o                         
  -2 -25 -17        498.09        272.56       200.52 o                         
   2 -26 -17        120.40        273.09       132.07 o                         
   2 -26 -16       5795.09       5621.15       220.74 o                         
   2 -26 -15        629.81        749.48       122.50 o                         
   2 -26 -14       1481.33       1491.12       128.56 o                         
   2 -26 -13        319.71        264.12       115.41 o                         
   2  26 -12       1121.62        974.95       121.77 o                         
   2 -26 -11         83.99         59.68       107.90 o                         
   2 -26 -10       6385.55       5882.15       158.06 o                         
   2 -26  -9        312.14        400.08       109.20 o                         
   2  26  -8       3149.22       2924.19       191.04 o                         
  -2  26   7        325.62        245.68       101.03 o                         
  -2  26   6         83.30        305.27        89.68 o                         
  -2  26   5       2402.67       2236.36        96.59 o                         
  -2  26   4        722.92        841.37        93.68 o                         
  -2  26   3       6524.69       5915.95       141.30 o                         
  -2  26   2       1550.82       1529.87        97.94 o                         
  -2  26   1       5748.30       5733.16       163.36 o                         
   2 -26   0       4686.65       4903.26       153.18 o                         
   2 -26   1       2974.47       3342.83       121.23 o                         
  -2 -26  -2      15248.63      14812.22       194.37 o                         
  -2 -26  -3         80.47        453.43        77.61 o                         
   2 -26   4      16615.85      15866.72       174.58 o                         
  -2 -26  -5       1409.07       1440.41        81.10 o                         
  -2 -26  -6       6251.41       5907.72       143.24 o                         
  -2 -26  -7        726.19        863.28        93.73 o                         
   2  26   8        145.00        292.83       133.22 o                         
   2  26   9        632.65        548.06       139.68 o                         
   2  26  10       1383.38       1372.64       149.49 o                         
   2  26  11        246.88        492.69       136.36 o                         
  -2 -26 -12       1531.93       1478.41       166.99 o                         
  -2 -26 -13        352.33        543.35       149.09 o                         
  -2 -26 -14        143.03        308.75       146.79 o                         
  -2 -26 -15        509.82        534.18       150.21 o                         
  -2 -26 -16        377.77        149.83       191.72 o                         
   2 -27 -16       1284.33       1096.97       142.24 o                         
   2  27 -15        343.85        453.81       122.57 o                         
   2 -27 -14       1060.22        916.74       127.19 o                         
   2 -27 -13       2097.56       2230.78       139.07 o                         
   2 -27 -12         35.06         68.21        99.37 o                         
   2  27 -11        276.76        156.73       110.56 o                         
   2 -27 -10          8.46        108.08       110.34 o                         
   2 -27  -9        262.37        295.63       111.63 o                         
   2 -27  -8        495.03        726.56       115.23 o                         
  -2  27   7       1361.06       1429.79       116.62 o                         
   2 -27  -6       1255.06       1500.01       116.69 o                         
  -2  27   5        225.87        228.09        81.06 o                         
  -2  27   4       1160.38       1384.25        91.96 o                         
  -2  27   3       2175.17       2071.03       106.14 o                         
   2  27  -2        333.00        414.36        90.71 o                         
  -2  27   1       5021.39       5132.70       175.16 o                         
   2  27   0        501.41        706.47        95.19 o                         
  -2 -27  -1       4735.55       4707.96       131.95 o                         
   2  27   2        541.09        623.17        81.74 o                         
  -2 -27  -3        594.37        539.16        80.27 o                         
  -2 -27  -4        253.34        236.88        88.48 o                         
   2 -27   5        436.25        344.71        96.83 o                         
  -2 -27  -6        151.83         89.46       127.75 o                         
  -2 -27  -7        974.16        883.01       121.02 o                         
   2  27   8        147.23        151.76       132.45 o                         
   2  27   9        131.66        127.34       137.79 o                         
   2  27  10        221.83        155.29       132.40 o                         
   2  27  11        635.01        577.84       168.98 o                         
  -2 -27 -12        717.49        753.66       159.84 o                         
  -2 -27 -13       1465.56       1380.43       139.33 o                         
  -2 -27 -14       1053.47       1115.14       167.43 o                         
  -2 -27 -15        854.78       1003.01       216.12 o                         
   2 -28 -15        107.64        235.80       123.60 o                         
   2 -28 -14        254.08        431.79       125.28 o                         
   2 -28 -13        863.57        827.21       129.61 o                         
   2 -28 -12        318.92        241.00       102.71 o                         
   2 -28 -11        889.65        875.84       121.63 o                         
   2 -28 -10        289.42        358.53       115.66 o                         
   2 -28  -9        610.55        448.83       117.67 o                         
   2 -28  -8          5.07        111.66       112.66 o                         
   2 -28  -7         45.78        252.96       110.87 o                         
  -2  28   6       3555.22       3510.31       136.76 o                         
  -2  28   5         84.02        124.62       106.45 o                         
  -2  28   4      12647.13      11106.25       216.89 o                         
   2  28  -3       1674.39       1902.73       125.21 o                         
   2  28  -2      13345.63      13002.85       244.87 o                         
  -2  28   1       5862.58       6003.09       162.14 o                         
   2 -28   0       4689.46       4541.68       158.79 o                         
  -2 -28  -1       8949.84       8748.09       170.58 o                         
   2  28   2        147.67        337.80        89.77 o                         
   2 -28   3       4329.05       4059.44       119.52 o                         
  -2 -28  -4       1024.16       1111.71        95.74 o                         
  -2 -28  -5       2532.56       2518.45       162.05 o                         
  -2 -28  -6         97.47        141.34       124.32 o                         
  -2 -28  -7         93.38        117.44       118.17 o                         
   2  28   8       2184.56       2191.18       137.73 o                         
   2  28   9        913.57        968.39       150.33 o                         
   2  28  10       4351.77       3427.37       270.10 o                         
   2  28  11        240.69        564.19       146.51 o                         
  -2  28 -12        244.99        277.56       157.38 o                         
  -2 -28 -13        430.45        622.02       164.98 o                         
  -2 -28 -14        148.55        218.82       151.26 o                         
   2  29 -13       2485.02       2393.17       172.71 o                         
   2 -29 -12        694.55        851.94       130.85 o                         
   2 -29 -11        631.17        467.12       118.02 o                         
   2 -29 -10        523.58        439.03       121.58 o                         
   2 -29  -9          0.99          8.96       116.72 o                         
   2 -29  -8        598.31        541.94       120.52 o                         
   2 -29  -7        376.39        378.87       118.45 o                         
  -2  29   6        184.22        214.62       110.43 o                         
  -2  29   5         13.34         13.85       103.29 o                         
   2  29  -4         62.80         87.30       106.60 o                         
   2  29  -3        735.92        617.05       134.56 o                         
  -2  29   2       1197.04       1307.61       116.78 o                         
  -2  29   1       2269.08       2318.34       124.54 o                         
  -2  29   0       2986.84       2805.52       126.94 o                         
   2  29   1        790.54        864.56       106.51 o                         
   2 -29   2       1976.51       2167.85       108.42 o                         
   2 -29   3        208.44        284.04       118.02 o                         
  -2 -29  -4        255.67        453.95       121.01 o                         
  -2 -29  -5       3312.48       3249.67       172.67 o                         
  -2 -29  -6        653.24        768.56       145.29 o                         
  -2 -29  -7       3089.28       3049.26       147.60 o                         
   2  29   8          5.74        -33.84       120.45 o                         
   2  29   9       1140.90       1247.08       157.14 o                         
   2  29  10        141.87         16.80       129.31 o                         
   2  29  11         78.45         -9.12       160.35 o                         
  -2 -29 -12        133.37        394.78       161.42 o                         
   2 -30 -11         71.77         25.80       134.30 o                         
   2 -30 -10       1236.90       1085.52       157.50 o                         
   2 -30  -9        531.92        515.59       120.97 o                         
   2  30  -8       2270.08       2367.93       142.48 o                         
   2 -30  -7       3815.94       3793.62       187.26 o                         
   2  30  -6        170.58        219.31       115.05 o                         
   2 -30  -5       6672.31       5948.43       196.33 o                         
   2  30  -4       3107.15       2519.77       136.45 o                         
  -2  30   3       4829.63       4263.03       201.44 o                         
  -2  30   2      10222.31      10059.02       287.07 o                         
  -2  30   1       2141.90       1838.63       151.75 o                         
  -2  30   0       2718.46       2602.27       160.92 o                         
   2  30   1       1361.76       1237.16       139.86 o                         
   2 -30   2        549.21        522.09       146.45 o                         
  -2 -30  -3        299.86        357.39       120.22 o                         
  -2 -30  -4        868.49       1079.31       128.05 o                         
  -2 -30  -5        196.23        365.11       144.64 o                         
  -2 -30  -6        216.47        504.45       147.80 o                         
   2  30   7       4092.67       4128.33       294.58 o                         
   2  30   8         63.74         63.90       148.77 o                         
   2  30   9       3021.10       2290.58       206.28 o                         
   2  30  10       1060.60        888.76       158.72 o                         
   2 -31  -9        267.71        281.07       150.23 o                         
   2 -31  -8        503.81        603.34       154.31 o                         
   2 -31  -7       1224.61       1133.77       133.59 o                         
   2  31  -6        554.49        412.29       118.41 o                         
   2  31  -5        398.61        258.68       117.03 o                         
   2  31  -4         22.85         15.42       115.07 o                         
  -2  31   3        427.82        403.82       119.34 o                         
  -2  31   2       1698.12       1700.72       155.84 o                         
  -2  31   1        218.11        327.48       136.77 o                         
  -2  31   0       2330.38       2230.90       143.97 o                         
   2 -31   1        114.64        267.68       130.55 o                         
   2 -31   2       1015.61       1255.88       158.48 o                         
  -2 -31  -3        252.23        240.08       142.52 o                         
  -2 -31  -4        151.40        -42.94       212.74 o                         
  -2 -31  -5       1310.15       1449.28       208.71 o                         
  -2 -31  -6       4765.14       4614.65       299.54 o                         
   2  31   7        220.36        254.22       152.47 o                         
   2  31   8       1925.76       1750.36       174.22 o                         
   2  32  -6       2413.38       2369.60       170.04 o                         
   2  32  -5       2165.91       1817.37       136.50 o                         
  -2  32   4       2685.20       2477.29       151.34 o                         
   2 -32  -3       7768.56       7139.23       274.19 o                         
  -2  32   2       2005.00       1976.51       165.67 o                         
  -2  32   1       4941.06       4742.36       218.84 o                         
  -2  32   0       2985.51       2805.95       153.69 o                         
   2 -32   1        305.71        300.01       153.00 o                         
  -2 -32  -2       1951.73       1793.26       172.87 o                         
  -2 -32  -3        545.91        302.11       152.34 o                         
  -2 -32  -4       2569.11       2519.70       268.23 o                         
   2  32   5        419.07        470.04       199.92 o                         
   3   0 -27        948.58        841.39       165.14 o                         
   3   0 -25       1053.01       1037.15        90.50 o                         
   3   0 -23       7030.94       7500.48       142.53 o                         
  -3   0  21       3417.76       3145.92       104.23 o                         
  -3   0  19       4259.96       4003.99       100.56 o                         
   3   0 -17      20865.72      21713.02       204.29 o                         
   3   0 -15      17497.62      16618.80       148.88 o                         
   3   0 -13       5675.33       4787.05        85.44 o                         
   3   0 -11        372.84        479.22        36.99 o                         
  -3   0   9       1822.76       1288.19        55.34 o                         
  -3   0   7       5972.18       5525.86        60.12 o                         
  -3   0   5      12838.26      11287.25        76.96 o                         
   3   0  -3      81945.41      82490.51       194.25 o                         
   3   0  -1      16525.25      15980.29        76.18 o                         
  -3   0  -1      28675.46      30999.81       185.81 o                         
   3   0   3      11697.73      10460.02        83.34 o                         
  -3   0  -5      38654.95      37681.72       146.04 o                         
   3   0   7      34919.28      30139.95       223.45 o                         
   3   0   9       1218.76        923.74        45.04 o                         
  -3   0 -11        623.03        644.12        44.22 o                         
   3   0  13       2115.95       1645.51       146.62 o                         
   3   0  15      34495.59      28467.32       438.67 o                         
   3   0  17       3819.97       3322.26       199.67 o                         
   3   0  19      31996.62      25492.42       464.79 o                         
  -3   0 -21       7282.98       7149.29       252.92 o                         
  -3   0 -23       2645.59       2845.10       206.19 o                         
  -3   0 -25      13448.32      13884.64       248.86 o                         
   3   1 -28        431.03        575.87       118.09 o                         
   3   1 -27        818.56        712.33       113.60 o                         
   3   1 -26         41.03         46.97       100.77 o                         
   3  -1 -25        776.88        758.47        68.16 o                         
   3   1 -24         14.96         41.12        54.73 o                         
  -3  -1  23       2866.92       2886.73        77.08 o                         
   3   1 -22        838.82        854.81        55.74 o                         
   3  -1 -21        935.31        834.05        52.90 o                         
   3   1 -20        314.74        310.94        49.27 o                         
  -3  -1  19        982.88       1056.77        54.03 o                         
   3  -1 -18         70.89         75.24        44.36 o                         
  -3  -1  17        536.41        529.43        45.01 o                         
  -3   1  16        200.07        208.58        39.78 o                         
  -3   1  15       3516.66       3073.19        48.20 o                         
  -3   1  14         97.23        156.76        29.55 o                         
   3  -1 -13        533.60        378.67        28.47 o                         
  -3   1  12         99.54         32.39        23.92 o                         
   3  -1 -11       1944.58       1618.66        32.26 o                         
  -3  -1  10       1861.52       1559.71        30.41 o                         
   3  -1  -9       9756.03       8128.42        58.34 o                         
   3  -1  -8       1769.22       1575.15        37.30 o                         
  -3  -1   7       7078.37       6288.96        53.50 o                         
   3   1  -6       2916.62       2705.76        41.21 o                         
   3  -1  -5        430.32        394.37        38.21 o                         
   3   1  -4       3850.38       3609.76        87.78 o                         
   3  -1  -3       8071.02       7131.48        68.80 o                         
   3   1  -2        931.42        994.09        39.32 o                         
  -3   1   1       5767.95       5181.84        43.21 o                         
   3  -1   0       2721.78       2806.95        29.90 o                         
   3  -1   1        463.83        271.29        18.82 o                         
   3  -1   2        202.71        118.38        18.39 o                         
   3  -1   3        240.56        242.74        18.85 o                         
   3  -1   4        345.50        342.75        17.51 o                         
   3  -1   5        862.22        665.16        23.70 o                         
   3   1   6        123.73         89.58        23.52 o                         
   3  -1   7        939.31        723.84        27.44 o                         
   3   1   8        105.89         35.79        23.15 o                         
  -3  -1  -9       2380.65       2130.64        57.10 o                         
  -3  -1 -10       1282.83       1180.05        34.24 o                         
   3  -1  11       5524.77       5058.41        59.29 o                         
   3   1  12       1456.70       1372.83        47.56 o                         
   3  -1  13        978.28        795.24        58.59 o                         
   3   1  14       1629.57       1219.68       101.96 o                         
   3  -1  15       1603.66       1827.51        80.29 o                         
   3   1  16        675.57        566.21        34.35 o                         
  -3  -1 -17        110.75         66.90        34.96 o                         
  -3  -1 -18        238.95        212.00        38.31 o                         
  -3  -1 -19        135.03        187.60        45.72 o                         
  -3  -1 -20        167.97         69.87        47.82 o                         
  -3  -1 -21        408.12        388.13        52.42 o                         
  -3  -1 -22         91.96         73.28        45.13 o                         
  -3  -1 -23        133.91        119.93        51.44 o                         
  -3  -1 -24        183.91        249.92        54.35 o                         
  -3  -1 -25         62.43        124.70        58.69 o                         
  -3  -1 -26         59.74         25.98        59.95 o                         
   3   2 -28         91.24        151.23        96.17 o                         
   3  -2 -27        834.55       1053.30       116.83 o                         
   3  -2 -26        136.66        170.87        98.39 o                         
  -3   2  25        982.42        862.23        69.89 o                         
   3  -2 -24        473.16        621.17        58.67 o                         
   3  -2 -23       6464.54       6395.34        95.78 o                         
   3  -2 -22        303.34        372.96        52.80 o                         
  -3   2  21        778.96        933.03        56.65 o                         
   3   2 -20        628.83        537.16        51.19 o                         
  -3   2  19       4620.04       4835.83        79.81 o                         
  -3  -2  18       5851.84       6071.06        81.50 o                         
  -3   2  17       2763.49       2777.96        54.57 o                         
  -3  -2  16      12389.00      12502.38        97.30 o                         
   3  -2 -15       3231.53       3202.89        53.83 o                         
  -3   2  14      18888.59      17474.54       113.96 o                         
   3  -2 -13       6632.70       7060.90        72.34 o                         
   3  -2 -12       4861.29       4802.42        47.03 o                         
  -3  -2  11       3148.61       2740.28        36.40 o                         
  -3  -2  10       6298.45       5793.46        62.65 o                         
   3  -2  -9       6155.21       5325.89        44.00 o                         
   3  -2  -8      18804.11      18083.21        96.62 o                         
   3  -2  -7       2904.35       2480.84        32.77 o                         
  -3  -2   6      10843.60       9826.34        60.68 o                         
   3  -2  -5      16316.59      16799.00       126.51 o                         
   3  -2  -4      24113.10      23724.71       143.32 o                         
   3  -2  -3      18351.25      19270.28       121.14 o                         
  -3   2   2      13732.72      13873.31       141.20 o                         
   3  -2  -1      45821.30      47608.82       159.77 o                         
   3  -2   0      16176.20      16698.99        73.82 o                         
  -3   2  -1      12128.47      13521.14        86.49 o                         
   3   2   2       8406.42       9412.87        60.32 o                         
   3   2   3      15267.90      14638.34        63.60 o                         
   3   2   4       9611.28       9903.95        44.17 o                         
  -3   2  -5      15495.29      15523.05        77.20 o                         
  -3   2  -6      25208.83      25164.71       121.67 o                         
   3  -2   7      10984.48      10485.42        77.99 o                         
  -3  -2  -8      20592.55      19436.89       110.93 o                         
   3  -2   9       6021.96       5746.95        64.64 o                         
   3  -2  10       4196.70       4075.03        65.87 o                         
  -3  -2 -11      17794.64      16670.45        90.69 o                         
  -3  -2 -12       1382.75       1422.48        56.07 o                         
   3  -2  13      12838.85      11509.67       157.01 o                         
   3  -2  14       2295.51       1937.22        90.45 o                         
   3  -2  15       1574.94       1140.96       104.12 o                         
   3   2  16      10516.31       9369.55       154.16 o                         
   3   2  17        444.84        373.53        37.28 o                         
   3  -2  18      12084.53      10371.06       213.66 o                         
   3  -2  19       5943.06       4744.13       165.46 o                         
  -3   2 -20       3048.52       3391.45       103.41 o                         
  -3   2 -21       1530.31       1665.94        95.13 o                         
  -3   2 -22        221.83        155.90        49.46 o                         
  -3   2 -23       1091.87        913.57        60.21 o                         
  -3   2 -24       2225.79       2291.64       105.00 o                         
  -3   2 -25       2822.19       2719.55       110.71 o                         
  -3  -2 -26       1438.91       1352.62        88.48 o                         
  -3   3  28        874.94       1040.61       103.98 o                         
   3   3 -27         83.26        137.08        95.03 o                         
   3   3 -26        226.22        243.41        90.02 o                         
   3  -3 -25        578.52        593.14        67.78 o                         
   3  -3 -24        160.22        220.57        55.97 o                         
   3  -3 -23        347.44        432.49        55.35 o                         
  -3  -3  22       3112.47       3186.05        80.79 o                         
  -3   3  21       1157.71       1223.28        54.35 o                         
  -3   3  20       1802.09       1780.33        54.64 o                         
  -3   3  19         58.92        156.27        42.68 o                         
  -3  -3  18        318.13        344.91        45.50 o                         
  -3  -3  17       3253.70       3076.87        54.41 o                         
  -3   3  16       1090.94        928.57        41.19 o                         
   3  -3 -15       9119.54       8168.12        72.06 o                         
   3   3 -14        208.81        197.87        35.03 o                         
  -3   3  13       6492.89       5749.21        64.07 o                         
  -3  -3  12        472.92        385.08        30.48 o                         
  -3  -3  11       1093.14        962.49        31.82 o                         
   3  -3 -10       4919.62       4159.06        50.17 o                         
  -3   3   9        340.65        308.04        31.92 o                         
   3  -3  -8       9848.03       8940.80        98.67 o                         
  -3   3   7        504.14        445.68        22.58 o                         
  -3  -3   6        166.06        132.13        30.33 o                         
   3  -3  -5       2570.80       2180.05        50.55 o                         
   3  -3  -4       2180.00       1827.61        55.11 o                         
  -3   3   3       8109.10       7347.40        75.03 o                         
  -3   3   2        269.91        142.48        20.33 o                         
  -3   3   1       7759.91       7150.08        57.31 o                         
  -3   3   0       3109.40       2608.92        32.38 o                         
   3  -3   1        429.96        268.17        17.02 o                         
   3   3   2       5255.26       5146.97        42.90 o                         
   3   3   3       2105.18       1953.80        30.66 o                         
  -3   3  -4        886.48        818.40        21.23 o                         
   3  -3   5       1748.19       1420.03        25.83 o                         
   3   3   6        672.68        546.09        22.18 o                         
  -3  -3  -7       1441.94       1273.47        26.90 o                         
   3   3   8       1940.38       1857.63        30.79 o                         
  -3  -3  -9        509.70        517.71        31.44 o                         
   3   3  10       2410.71       2228.83        44.39 o                         
  -3  -3 -11        389.64        241.75        29.45 o                         
   3   3  12       2910.39       2698.73        95.39 o                         
  -3   3 -13        547.45        403.64        27.85 o                         
  -3   3 -14       3085.33       2823.90        76.97 o                         
   3  -3  15        217.04        133.94        32.93 o                         
   3  -3  16         59.75         71.27        26.77 o                         
   3  -3  17       1081.66        836.82        35.40 o                         
  -3   3 -18        282.20        260.48        35.46 o                         
  -3   3 -19       1379.51       1115.10        73.30 o                         
  -3   3 -20        293.92        170.57        45.16 o                         
  -3   3 -21        213.39        187.73        47.29 o                         
  -3   3 -22         35.57        -17.80        46.35 o                         
  -3   3 -23         49.30        102.86        50.52 o                         
  -3   3 -24         53.61         41.51        50.02 o                         
  -3   3 -25         82.73        127.68        59.34 o                         
  -3   3 -26        123.47         96.47        81.15 o                         
   3   4 -28       1912.47       1853.27       103.17 o                         
   3  -4 -27       2367.63       2252.65       103.40 o                         
   3  -4 -26        851.60        752.22        87.48 o                         
   3   4 -25        247.32        229.05        62.75 o                         
   3  -4 -24       3243.84       3243.79        83.32 o                         
   3  -4 -23        184.34        244.43        51.63 o                         
  -3  -4  22       1024.41       1094.84        57.13 o                         
   3  -4 -21       7785.33       8192.28       106.07 o                         
  -3   4  20        239.46        263.54        46.80 o                         
  -3  -4  19       8709.30       8676.92       139.98 o                         
  -3   4  18        797.24        884.90        52.99 o                         
   3  -4 -17       1381.63       1406.93        51.26 o                         
  -3  -4  16       1070.62       1377.76        48.28 o                         
   3  -4 -15       4309.86       4364.39        80.45 o                         
  -3  -4  14       1526.95       1419.13        47.32 o                         
  -3  -4  13       4277.16       4363.87        62.32 o                         
  -3  -4  12       2408.63       2213.63        42.07 o                         
  -3  -4  11      11310.56      10288.85        85.45 o                         
  -3   4  10       8070.80       7760.76        66.86 o                         
   3   4  -9      43464.02      41978.66       174.07 o                         
  -3   4   8       5403.02       4799.77        51.04 o                         
   3  -4  -7      31265.02      27977.98       164.81 o                         
  -3  -4   6        595.11        500.78        43.51 o                         
  -3  -4   5       2239.15       2106.19        54.17 o                         
   3  -4  -4       8445.68       8310.16       127.90 o                         
   3  -4  -3        191.51        299.34        27.22 o                         
   3   4  -2       9128.65       8212.58       116.37 o                         
   3  -4  -1        354.96        722.89        25.17 o                         
  -3   4   0       4785.76       4197.14        39.60 o                         
   3   4   1       1867.00       1887.64        30.53 o                         
  -3   4  -2       2797.94       3284.76        43.95 o                         
  -3   4  -3        208.42        307.91        18.14 o                         
  -3   4  -4       9660.35      10090.76        71.94 o                         
  -3   4  -5       1647.89       1862.45        48.55 o                         
   3   4   6       6440.60       6128.71        51.22 o                         
  -3  -4  -7      33450.50      34448.92       121.54 o                         
   3   4   8       6406.07       6534.71        62.58 o                         
   3   4   9      37820.01      35403.36       171.90 o                         
   3   4  10      18668.10      17602.12       176.60 o                         
  -3  -4 -11      31393.69      27692.22       216.78 o                         
   3  -4  12      25485.42      24614.16       217.27 o                         
   3  -4  13      47910.98      45425.53       347.20 o                         
   3  -4  14        760.61        824.78        45.45 o                         
  -3   4 -15      15632.06      15174.34       115.06 o                         
  -3   4 -16       2276.64       2206.19        60.51 o                         
  -3   4 -17        476.88        374.05        31.30 o                         
  -3   4 -18       2643.72       2514.42        67.94 o                         
  -3   4 -19        405.53        371.14        43.89 o                         
  -3   4 -20        553.82        536.86        53.88 o                         
  -3   4 -21         88.74        103.69        46.32 o                         
  -3   4 -22        820.92        898.40        53.64 o                         
  -3   4 -23       1464.24       1171.62        66.49 o                         
  -3  -4 -24       5778.38       5942.31       281.35 o                         
  -3  -4 -25       1501.92       1623.17        96.80 o                         
  -3   4 -26       1328.46       1242.56        96.12 o                         
   3  -5 -28        917.89       1021.61        97.63 o                         
   3  -5 -27         78.38         65.94        85.35 o                         
   3  -5 -26        181.19        261.37        81.49 o                         
   3  -5 -25        257.41        388.55        64.09 o                         
   3   5 -24       2393.75       2471.41        73.79 o                         
  -3   5  23         10.28         23.34        49.77 o                         
  -3  -5  22       4399.02       4701.85        93.89 o                         
  -3  -5  21        198.39        327.96        50.31 o                         
   3   5 -20         66.69        114.12        58.36 o                         
  -3   5  19       1775.29       1731.93        68.94 o                         
  -3   5  18       4108.71       3846.27        73.12 o                         
   3  -5 -17       2021.75       1979.49        65.49 o                         
  -3   5  16      11193.50      10290.80       114.51 o                         
  -3   5  15        780.10        662.42        38.49 o                         
  -3  -5  14       8241.35       7550.62        67.43 o                         
  -3  -5  13        999.45        727.62        34.76 o                         
  -3   5  12       3400.27       3191.95        48.09 o                         
  -3   5  11       1027.98        939.04        33.23 o                         
   3  -5 -10        266.42        167.28        25.05 o                         
   3  -5  -9        911.98        851.23        28.78 o                         
   3  -5  -8        568.57        317.61        23.39 o                         
   3  -5  -7       1622.16       1400.55        45.82 o                         
   3  -5  -6       2135.26       1636.70        32.46 o                         
   3  -5  -5       6089.41       5237.55        74.31 o                         
   3   5  -4       3216.01       2413.63        63.18 o                         
   3  -5  -3       2581.51       1898.76        66.48 o                         
   3  -5  -2       8031.89       6590.64        81.76 o                         
   3  -5  -1         57.94         62.50        19.83 o                         
   3   5   0       3205.66       2796.25        40.69 o                         
  -3  -5  -1        142.40         78.89        20.09 o                         
   3  -5   2        234.71        202.65        21.02 o                         
   3   5   3       2342.68       2168.93        30.62 o                         
   3  -5   4       4095.42       3707.20        39.78 o                         
  -3   5  -5        611.94        609.21        22.56 o                         
   3  -5   6      10561.44       9354.05        72.13 o                         
  -3  -5  -6      10562.58      10744.05       101.48 o                         
   3  -5   7         68.95         76.11        24.10 o                         
   3   5   8       5147.43       5099.10        55.58 o                         
   3   5   9        362.81        307.31        30.45 o                         
   3   5  10        190.41        159.88        29.51 o                         
  -3   5 -11         66.46         80.93        19.34 o                         
   3  -5  12        489.80        380.45        27.05 o                         
   3   5  13        421.30        373.16        55.20 o                         
  -3   5 -14        807.06        585.54        34.78 o                         
  -3   5 -15       1896.61       1665.70        44.77 o                         
   3  -5  16       1161.43        992.25        51.19 o                         
  -3   5 -17         96.49         39.51        27.76 o                         
  -3   5 -18       1184.45       1043.40        39.20 o                         
  -3   5 -19         24.19          1.21        37.04 o                         
  -3   5 -20        940.93        771.53        48.60 o                         
  -3   5 -21        147.81        138.01        45.64 o                         
  -3   5 -22        215.35        133.79        45.91 o                         
  -3   5 -23        161.98         71.64        49.67 o                         
  -3  -5 -24         16.61        -49.86        49.86 o                         
  -3   5 -25        594.95        434.60        62.34 o                         
  -3  -5 -26         55.47         34.29        72.28 o                         
   3   6 -28       4208.57       4361.64       148.38 o                         
   3  -6 -27        197.10        311.47        95.02 o                         
   3   6 -26       2150.08       2060.59        96.24 o                         
  -3   6  25        256.37        252.35        61.82 o                         
  -3   6  24        505.21        676.86        63.27 o                         
   3   6 -23        650.25        705.29        57.80 o                         
   3  -6 -22      11948.88      12080.57       130.03 o                         
  -3   6  21       1139.99       1289.74        66.08 o                         
  -3  -6  20      15331.78      15337.82       135.44 o                         
   3  -6 -19       2505.90       2482.70        69.50 o                         
   3  -6 -18       3783.88       3909.11        73.82 o                         
   3  -6 -17       3278.80       3320.24        60.52 o                         
  -3  -6  16       1840.40       1727.34        54.41 o                         
  -3  -6  15       4107.57       4283.75        67.08 o                         
  -3  -6  14       4036.58       3480.05        81.32 o                         
   3  -6 -13       8004.88       8023.95        93.20 o                         
  -3   6  12       6500.98       5690.82        70.53 o                         
   3  -6 -11      11684.57      11702.52        85.52 o                         
  -3  -6  10      47239.32      46224.19       187.31 o                         
  -3  -6   9        952.19       1210.31        29.80 o                         
   3   6  -8      45003.96      41274.74       229.66 o                         
   3  -6  -7       2860.26       2958.97        41.23 o                         
   3  -6  -6      10667.92       9262.81       113.09 o                         
   3  -6  -5       2056.65       1757.31        58.17 o                         
   3  -6  -4       2420.13       2336.04        41.12 o                         
   3  -6  -3        309.66        243.26        22.17 o                         
   3  -6  -2       5057.35       5104.11        47.38 o                         
   3  -6  -1        394.76        402.30        24.13 o                         
   3   6   0        287.92        262.50        23.86 o                         
   3  -6   1        772.75        758.17        25.88 o                         
   3   6   2        162.34        143.73        20.31 o                         
   3   6   3       2235.12       2296.42        41.04 o                         
   3   6   4       2255.19       1892.36        36.63 o                         
   3  -6   5       5745.67       6716.69        76.99 o                         
  -3  -6  -6       2927.88       3031.41        80.51 o                         
  -3  -6  -7        115.34        277.54        29.70 o                         
   3   6   8      23427.49      23158.86       153.27 o                         
   3   6   9       5576.03       5646.16        69.53 o                         
  -3  -6 -10      47531.13      44287.12       234.47 o                         
   3   6  11       3664.82       3837.86        64.27 o                         
  -3  -6 -12      77679.78      73472.80       362.65 o                         
   3   6  13       2117.16       2309.23        73.41 o                         
   3   6  14      34045.34      31698.06       266.98 o                         
   3  -6  15        183.85        140.63        23.34 o                         
  -3   6 -16       2628.64       2440.37        90.11 o                         
  -3  -6 -17        962.55        905.23        41.77 o                         
   3   6  18       8630.35       7572.57       133.43 o                         
  -3  -6 -19        127.32        180.86        38.43 o                         
  -3  -6 -20       2820.93       2728.71       136.80 o                         
  -3  -6 -21       1523.80       1233.21        64.94 o                         
  -3  -6 -22       1516.95       1233.25        63.11 o                         
  -3  -6 -23         18.59          3.91        43.24 o                         
  -3  -6 -24       3215.44       3661.16       198.57 o                         
  -3   6 -25        123.03        154.73        55.07 o                         
  -3  -6 -26       1829.52       2126.63       164.12 o                         
   3  -7 -28       2071.05       2090.42       117.77 o                         
   3   7 -27         11.19         53.46        84.35 o                         
   3   7 -26        457.01        403.45        83.91 o                         
   3  -7 -25        295.03        345.48        64.17 o                         
   3   7 -24       1214.13       1148.12        79.64 o                         
  -3   7  23         61.28         53.74        59.61 o                         
   3  -7 -22       3199.90       3448.93        88.92 o                         
   3  -7 -21         51.66        106.22        57.80 o                         
  -3   7  20        842.82        839.37        59.63 o                         
   3  -7 -19        358.50        269.14        49.55 o                         
   3  -7 -18        834.05        878.22        48.43 o                         
   3  -7 -17       1245.96       1189.90        46.72 o                         
  -3  -7  16       6803.41       6436.47        72.54 o                         
   3  -7 -15       4698.82       4512.62        64.23 o                         
   3  -7 -14       3381.86       3106.88        52.94 o                         
  -3  -7  13       2443.83       2240.53        46.72 o                         
   3  -7 -12         59.59         40.42        30.27 o                         
  -3  -7  11       1526.06       1228.83        37.48 o                         
   3  -7 -10        263.08        117.82        27.59 o                         
   3  -7  -9       1764.18       1770.65        51.70 o                         
   3  -7  -8       1045.17        672.65        47.17 o                         
   3  -7  -7        169.73        116.74        31.20 o                         
   3  -7  -6        423.21        259.99        31.53 o                         
   3  -7  -5         44.90         46.57        28.32 o                         
   3  -7  -4        687.42        553.56        30.04 o                         
   3  -7  -3        352.21        314.56        26.61 o                         
   3  -7  -2       3137.68       2606.67        43.46 o                         
   3   7  -1       1401.07       1281.68        31.79 o                         
   3  -7   0        801.60        635.39        28.25 o                         
  -3  -7  -1        161.63        182.31        24.91 o                         
   3   7   2       1479.76       1332.76        31.23 o                         
  -3   7  -3        683.25        667.38        30.05 o                         
   3  -7   4       7876.39       7203.13        53.87 o                         
   3  -7   5       2515.19       2596.87        61.52 o                         
  -3  -7  -6       8351.24       8353.78        90.15 o                         
  -3  -7  -7       4454.48       4144.44        78.37 o                         
  -3   7  -8        545.22        455.59        33.76 o                         
   3   7   9       6889.79       5774.60        62.19 o                         
  -3  -7 -10       1066.16        948.05        29.91 o                         
  -3  -7 -11       3022.33       2719.96        41.28 o                         
   3   7  12       2410.59       2157.22        70.05 o                         
   3  -7  13       2287.28       1955.71        47.41 o                         
   3   7  14       1018.27        732.06        43.45 o                         
   3   7  15       1362.82       1176.27        54.24 o                         
   3  -7  16        840.65        698.47        43.46 o                         
   3  -7  17        646.46        535.22        31.08 o                         
  -3   7 -18       1870.63       1504.65        72.87 o                         
  -3   7 -19        283.79        250.85        29.69 o                         
  -3   7 -20        226.24         73.21        31.91 o                         
  -3   7 -21       1173.21        883.04        47.80 o                         
  -3   7 -22        324.05        194.35        42.18 o                         
  -3   7 -23         18.23         34.97        40.36 o                         
  -3  -7 -24        215.84         95.86        42.56 o                         
  -3   7 -25         13.45         24.28        52.24 o                         
  -3  -7 -26        288.51        154.22       105.31 o                         
   3  -8 -27       1296.20       1179.61        95.56 o                         
   3  -8 -26        248.98        173.04        80.06 o                         
   3  -8 -25        145.78        214.67        85.80 o                         
   3   8 -24       3535.58       3480.31       104.52 o                         
  -3   8  23        893.62        921.10        76.46 o                         
  -3   8  22       6479.78       6115.01       100.64 o                         
  -3  -8  21        471.32        494.02        55.47 o                         
   3  -8 -20       1034.75        866.61        55.05 o                         
   3  -8 -19       1124.77       1012.88        52.74 o                         
   3  -8 -18       4389.92       4366.71        78.87 o                         
  -3  -8  17        416.59        384.58        41.28 o                         
   3  -8 -16      19942.60      19219.21       130.90 o                         
  -3   8  15       1149.18       1135.27        44.84 o                         
   3  -8 -14      17217.49      15499.92       149.60 o                         
   3  -8 -13       3586.87       3609.71        52.17 o                         
   3  -8 -12       4333.13       4268.33        59.09 o                         
   3  -8 -11      26103.68      26082.18       141.77 o                         
   3  -8 -10        344.68        358.08        38.07 o                         
   3  -8  -9      13701.47      13113.13       112.51 o                         
  -3  -8   8       1526.47       1372.92        62.29 o                         
   3  -8  -7      15297.48      14739.63       162.43 o                         
   3  -8  -6       1766.42       1538.90        79.70 o                         
   3  -8  -5       1595.69       1597.16        50.97 o                         
   3  -8  -4       5115.89       4529.81        58.73 o                         
   3  -8  -3         30.68         49.88        33.57 o                         
   3  -8  -2       9711.47       9277.73        68.08 o                         
   3   8  -1        939.64        926.84        34.81 o                         
   3   8   0       4616.05       4424.65        54.96 o                         
   3   8   1        476.67        475.33        27.87 o                         
  -3  -8  -2       7030.55       6462.29        69.87 o                         
  -3   8  -3        566.80        660.16        24.96 o                         
   3  -8   4      34123.17      34206.14       174.89 o                         
   3  -8   5      14062.65      15588.32       115.79 o                         
   3   8   6      29361.12      28325.81       209.29 o                         
  -3  -8  -7       9406.96       9448.45       101.81 o                         
   3   8   8       6632.89       6539.47        98.67 o                         
   3   8   9      27393.82      27236.23       177.43 o                         
  -3  -8 -10        276.14        299.07        30.08 o                         
  -3  -8 -11      19317.64      20017.36       140.46 o                         
   3   8  12       2766.79       2638.55        54.91 o                         
   3  -8  13       7503.68       7260.66        86.71 o                         
   3  -8  14       1917.29       1761.14        88.44 o                         
   3  -8  15        462.32        463.18        42.21 o                         
   3   8  16      12815.99      12297.83       190.86 o                         
   3   8  17       1141.83       1014.97        58.87 o                         
   3  -8  18      18141.79      16582.04       298.21 o                         
  -3   8 -19         45.91         68.81        22.93 o                         
  -3  -8 -20       6926.33       6677.94       165.73 o                         
  -3   8 -21         53.30         26.32        28.39 o                         
  -3   8 -22        197.06        125.45        33.26 o                         
  -3   8 -23        285.04        242.93        36.20 o                         
  -3  -8 -24       4651.34       4390.76       318.90 o                         
  -3  -8 -25       1858.86       1622.07       137.01 o                         
   3  -9 -27        580.77        751.25        92.50 o                         
   3  -9 -26        587.70        744.90        88.83 o                         
   3   9 -25          6.45         70.23        81.99 o                         
   3   9 -24        689.78        817.90        79.46 o                         
   3  -9 -23          3.52         -1.03        69.26 o                         
  -3  -9  22       3258.72       3264.39        79.65 o                         
   3  -9 -21       1699.10       1675.13        66.46 o                         
   3  -9 -20       1332.96       1294.50        57.01 o                         
   3  -9 -19        360.65        324.02        48.95 o                         
  -3  -9  18         66.63         75.39        42.88 o                         
   3  -9 -17        284.84        350.56        44.56 o                         
   3  -9 -16        186.47        160.56        41.68 o                         
   3  -9 -15       2460.73       2609.58        55.99 o                         
  -3  -9  14        256.91        185.01        39.34 o                         
  -3   9  13       1769.24       1870.27        47.29 o                         
  -3  -9  12       6755.50       6457.67       107.87 o                         
  -3   9  11         51.45        124.31        42.13 o                         
   3  -9 -10      10248.38       9343.10       132.65 o                         
   3  -9  -9       4805.53       4884.80        78.38 o                         
   3  -9  -8       6677.64       6299.81        76.91 o                         
   3  -9  -7       5680.69       5489.30        71.45 o                         
   3  -9  -6        856.85        758.84        53.75 o                         
   3  -9  -5        457.73        351.61        41.44 o                         
   3  -9  -4        281.41        229.53        36.53 o                         
  -3  -9   3        648.00        621.88        41.96 o                         
   3   9  -2        370.93        226.06        29.40 o                         
   3  -9  -1        527.10        443.90        30.56 o                         
   3   9   0        236.24        204.56        30.09 o                         
  -3   9  -1        124.97         97.70        25.37 o                         
  -3   9  -2         15.76         31.31        22.98 o                         
  -3   9  -3        491.57        394.55        25.01 o                         
  -3   9  -4        109.22         50.31        18.37 o                         
  -3  -9  -5       3534.19       3550.34        79.11 o                         
  -3  -9  -6        669.00        575.76        30.87 o                         
   3  -9   7       4298.96       4408.89        69.69 o                         
   3   9   8       3607.52       3145.08        55.15 o                         
   3   9   9        441.42        408.71        33.98 o                         
  -3  -9 -10       7213.02       6597.14        78.74 o                         
  -3  -9 -11        201.85        142.98        31.21 o                         
   3   9  12       4936.07       4587.43        60.85 o                         
   3  -9  13        307.48        221.84        34.31 o                         
  -3   9 -14        388.78        391.99        40.23 o                         
   3  -9  15        552.29        518.11        44.74 o                         
   3  -9  16          6.14         -0.46        42.58 o                         
   3   9  17         21.97        -31.50        45.07 o                         
  -3   9 -18        116.54         63.36        62.51 o                         
  -3   9 -19        179.32         28.16        59.77 o                         
  -3  -9 -20        190.79         41.87        61.02 o                         
  -3   9 -21          8.17         25.81        33.90 o                         
  -3  -9 -22        599.92        450.33        38.63 o                         
  -3  -9 -23         11.87         -1.69        21.00 o                         
  -3  -9 -24        206.22         74.46        34.45 o                         
  -3  -9 -25         50.39         13.03       107.31 o                         
   3 -10 -27        242.88        218.59        87.23 o                         
   3 -10 -26        965.15        938.12        97.47 o                         
  -3  10  25        739.91        694.66        92.44 o                         
  -3  10  24        960.16        875.83        81.43 o                         
  -3 -10  23       1695.86       1668.68        73.01 o                         
   3 -10 -22       3395.65       3248.59        80.66 o                         
  -3 -10  21        459.96        561.55        55.90 o                         
   3 -10 -20        712.41        640.20        55.30 o                         
   3 -10 -19       1839.54       2036.14        64.52 o                         
   3 -10 -18       3421.81       3293.95        73.01 o                         
   3 -10 -17      14266.15      13778.12       160.03 o                         
  -3 -10  16       8629.64       8561.79       114.00 o                         
  -3 -10  15      17308.72      16850.96       127.88 o                         
  -3  10  14      10140.85      10054.28        94.79 o                         
   3 -10 -13      14453.87      13613.46       153.18 o                         
   3 -10 -12       8365.13       8682.29       111.24 o                         
   3 -10 -11       9230.92       9719.68       122.34 o                         
   3 -10 -10        960.24       1027.42        61.70 o                         
   3 -10  -9       3634.86       3718.60        72.69 o                         
   3 -10  -8       2070.20       1743.83       112.60 o                         
   3 -10  -7       9670.31       9318.55       117.32 o                         
   3 -10  -6        716.33        752.17        47.66 o                         
   3 -10  -5       8492.66       7754.71        86.64 o                         
  -3 -10   4      17215.90      16532.09       114.50 o                         
   3  10  -3      16858.19      17053.50       117.98 o                         
   3  10  -2       6076.61       5498.07        72.96 o                         
   3 -10  -1       5603.01       5414.34        65.09 o                         
  -3 -10   0      20126.23      20419.01       105.24 o                         
  -3  10  -1       5820.13       6375.08        65.52 o                         
  -3  10  -2        927.20        856.09        38.02 o                         
   3 -10   3      19004.42      19330.12       135.56 o                         
   3 -10   4       9816.27       9848.83        93.62 o                         
  -3 -10  -5      27651.10      29646.65       269.41 o                         
  -3 -10  -6      39899.55      40561.54       280.64 o                         
   3  10   7       8564.85       9156.13       119.41 o                         
   3  10   8      13822.77      14099.01       140.23 o                         
   3  10   9        485.42        519.78        36.98 o                         
   3  10  10        436.07        463.92        38.43 o                         
  -3 -10 -11       1209.69       1210.20        47.35 o                         
  -3 -10 -12        768.28        813.23        40.58 o                         
   3  10  13       1301.45       1189.72        46.48 o                         
   3  10  14        454.77        370.44        39.74 o                         
   3 -10  15       9818.75       9947.11       128.55 o                         
   3 -10  16       4777.14       4190.25       120.89 o                         
  -3  10 -17      11367.33      10714.46       258.78 o                         
  -3  10 -18      10024.33      10012.63       219.24 o                         
  -3  10 -19       7711.15       7584.23       201.95 o                         
  -3  10 -20       1014.70       1048.62        71.71 o                         
  -3 -10 -21        994.25        804.92        70.89 o                         
  -3  10 -22         61.85        119.30        70.51 o                         
  -3 -10 -23        290.28        141.75        61.36 o                         
  -3 -10 -24       1049.95       1004.10        70.75 o                         
  -3 -10 -25       4510.82       4121.08       326.03 o                         
   3 -11 -27       1419.69       1418.20        99.94 o                         
   3  11 -26         62.61        153.11        92.36 o                         
   3  11 -25        128.22        130.01        86.50 o                         
  -3  11  24        433.43        455.41        68.48 o                         
  -3  11  23        373.04        392.21        65.64 o                         
  -3  11  22       1805.15       1929.11        78.49 o                         
  -3  11  21       2164.94       2267.57        70.52 o                         
  -3  11  20        657.34        723.74        56.41 o                         
  -3 -11  19       2543.23       2647.02        69.75 o                         
   3 -11 -18       1609.46       1569.36        61.39 o                         
  -3 -11  17        166.24        146.72        47.41 o                         
  -3 -11  16        638.84        522.29        46.15 o                         
  -3 -11  15       1223.74       1140.10        54.35 o                         
  -3 -11  14        128.50         68.30        48.05 o                         
   3 -11 -13        204.15        109.50        45.41 o                         
   3 -11 -12        211.65        152.16        49.47 o                         
   3 -11 -11       2013.69       2031.84        70.25 o                         
   3 -11 -10        190.83        188.94        46.84 o                         
   3 -11  -9      11020.21      10306.32       101.73 o                         
   3 -11  -8       1646.49       1700.16        74.90 o                         
   3 -11  -7      11994.72      11277.66       118.43 o                         
   3 -11  -6       7450.36       7111.52        87.67 o                         
   3 -11  -5       4012.52       3675.63        64.82 o                         
   3  11  -4       6291.06       5758.68        75.25 o                         
   3  11  -3       1949.50       1983.08        61.18 o                         
  -3 -11   2        776.85        597.00        41.95 o                         
   3  11  -1       3146.02       2900.02        54.04 o                         
   3  11   0       1118.35       1323.42        43.46 o                         
  -3  11  -1        587.19        530.89        34.98 o                         
  -3  11  -2        762.68        624.92        32.24 o                         
  -3  11  -3       1285.55       1135.89        29.41 o                         
  -3 -11  -4       1556.03       1438.25        30.96 o                         
  -3 -11  -5        759.12        549.22        33.03 o                         
  -3 -11  -6         94.68         29.41        30.82 o                         
   3  11   7        781.35        625.41        38.18 o                         
   3  11   8       1673.62       1603.90        46.58 o                         
   3  11   9       1592.52       1539.26        44.00 o                         
   3  11  10       3205.83       3052.82        62.16 o                         
   3  11  11       3930.38       3753.57        67.92 o                         
  -3 -11 -12         91.76         38.21        36.49 o                         
   3  11  13       4304.40       4352.35        78.97 o                         
   3  11  14        456.25        354.82        40.74 o                         
   3  11  15       1721.66       1470.93        53.97 o                         
   3  11  16        803.01        702.54        50.19 o                         
   3  11  17        269.31        181.92        56.78 o                         
   3  11  18        902.97        722.73        68.53 o                         
  -3 -11 -19        257.94        148.87        60.19 o                         
   3  11  20        213.25         62.97        61.83 o                         
  -3 -11 -21        224.66        173.82        66.71 o                         
  -3 -11 -22        113.22        124.54        66.78 o                         
  -3 -11 -23          7.61         50.17        66.23 o                         
  -3 -11 -24         10.46         37.12        64.78 o                         
  -3 -11 -25        116.41        -33.79       100.54 o                         
  -3  12  26       1608.51       1503.26       105.92 o                         
   3  12 -25       1131.46       1200.61        98.79 o                         
   3 -12 -24        859.21        934.17        92.87 o                         
   3 -12 -23       2132.38       2109.78        74.85 o                         
   3 -12 -22       1376.31       1566.47        72.98 o                         
   3 -12 -21        395.20        482.64        63.89 o                         
   3 -12 -20       2601.94       2962.50        81.35 o                         
  -3 -12  19        511.49        428.43        56.81 o                         
   3 -12 -18       5970.04       6608.59       103.41 o                         
  -3 -12  17       7717.27       7640.40       103.05 o                         
  -3 -12  16       4130.16       4089.25        74.54 o                         
  -3 -12  15      17863.10      17284.21       163.62 o                         
  -3 -12  14       3412.27       3461.74        78.56 o                         
   3 -12 -13       5952.88       5546.77       109.99 o                         
  -3 -12  12       2890.40       2665.68        76.18 o                         
   3 -12 -11        114.16        153.33        49.81 o                         
   3 -12 -10      10268.58       9655.33       178.76 o
[truncated: 577,774 more chars]
